# Supplementary material for: AI-driven skin cancer detection from smartphone images: A hybrid model using ViT, adaptive thresholding, black-hat transformation, and XGBoost
Source: PLoS One. 2025 Jul 28;20(7):e0328402. doi: 10.1371/journal.pone.0328402 (PMC12303293; doi:10.1371/journal.pone.0328402)
Supplement: S1 — (ZIP) [file pone.0328402.s001.zip]

Archive with 7 entries (6 files):
- Metadata/
- Metadata/ACK.csv
- Metadata/BCC.csv
- Metadata/MEL.csv
- Metadata/NEV.csv
- Metadata/SCC.csv
- Metadata/SEK.csv
