# Supplementary material for: AI-driven skin cancer detection from smartphone images: A hybrid model using ViT, adaptive thresholding, black-hat transformation, and XGBoost
Source: PLoS One. 2025 Jul 28;20(7):e0328402. doi: 10.1371/journal.pone.0328402 (PMC12303293; doi:10.1371/journal.pone.0328402)
Supplement: S1 — (ZIP) [file pone.0328402.s001.zip › Metadata/ACK.csv]

patient_id	lesion_id	smoke	drink	background_father	background_mother	age	pesticide	gender	skin_cancer_history	cancer_history	has_piped_water	has_sewage_system	fitspatrick	region	diameter_1	diameter_2	diagnostic	itch	grew	hurt	changed	bleed	elevation	id	biopsed
PAT_1545	1867					77								FACE			ACK	TRUE	FALSE	FALSE	FALSE	FALSE	FALSE	PAT_1545_1867_547	FALSE
PAT_1989	4061					75								HAND			ACK	TRUE	FALSE	FALSE	FALSE	FALSE	FALSE	PAT_1989_4061_934	FALSE
PAT_1995	4080					68								FOREARM			ACK	TRUE	FALSE	FALSE	TRUE	FALSE	FALSE	PAT_1995_4080_695	FALSE
PAT_705	4015	FALSE	TRUE	GERMANY	GERMANY	58	TRUE	FEMALE	TRUE	TRUE	TRUE	TRUE	1	FOREARM	9	7	ACK	FALSE	TRUE	FALSE	FALSE	FALSE	FALSE	PAT_705_4015_413	FALSE
PAT_2140	4726					45								NECK			ACK	TRUE	FALSE	FALSE	FALSE	FALSE	TRUE	PAT_2140_4726_141	FALSE
PAT_1693	3103					45								CHEST			ACK	TRUE	FALSE	FALSE	FALSE	FALSE	FALSE	PAT_1693_3103_879	FALSE
PAT_359	4450	FALSE	FALSE	ITALY	ITALY	54	FALSE	FEMALE	TRUE	TRUE	TRUE	TRUE	3	FOREARM	10	10	ACK	FALSE	FALSE	FALSE	FALSE	FALSE	FALSE	PAT_359_4450_86	FALSE
PAT_1006	53					63								FOREARM			ACK	FALSE	FALSE	FALSE	FALSE	FALSE	FALSE	PAT_1006_53_716	FALSE
PAT_1431	1495					58								FOREARM			ACK	TRUE	FALSE	FALSE	FALSE	FALSE	FALSE	PAT_1431_1495_511	FALSE
PAT_374	762	FALSE	FALSE	GERMANY	GERMANY	77	FALSE	FEMALE	FALSE	TRUE	TRUE	TRUE	2	NOSE	6	6	ACK	TRUE	TRUE	TRUE	FALSE	TRUE	TRUE	PAT_374_762_794	TRUE
PAT_1074	322					45								ARM			ACK	TRUE	FALSE	FALSE	FALSE	FALSE	FALSE	PAT_1074_322_662	FALSE
PAT_289	1399	TRUE	FALSE	POMERANIA	POMERANIA	56	TRUE	MALE	FALSE	TRUE	FALSE	FALSE	2	FOREARM	6	4	ACK	TRUE	FALSE	FALSE	FALSE	FALSE	FALSE	PAT_289_1399_481	FALSE
PAT_1029	135					47								NOSE			ACK	TRUE	FALSE	FALSE	FALSE	FALSE	FALSE	PAT_1029_135_239	FALSE
PAT_2020	4174					74								HAND			ACK	FALSE	FALSE	FALSE	FALSE	FALSE	FALSE	PAT_2020_4174_799	FALSE
PAT_868	1657	FALSE	TRUE	ITALY	ITALY	64	TRUE	MALE	FALSE	TRUE	FALSE	FALSE	3	CHEST	4	4	ACK	TRUE	FALSE	FALSE	FALSE	FALSE	TRUE	PAT_868_1657_698	TRUE
PAT_236	361	FALSE	TRUE	POMERANIA	POMERANIA	55	TRUE	MALE	TRUE	TRUE	FALSE	FALSE	3	CHEST	6	5	ACK	TRUE	FALSE	FALSE	FALSE	FALSE	TRUE	PAT_236_361_180	TRUE
PAT_26	37	FALSE	TRUE	GERMANY	GERMANY	47	FALSE	FEMALE	FALSE	TRUE	FALSE	FALSE	2	CHEST	7	5	ACK	UNK	UNK	FALSE	UNK	FALSE	TRUE	PAT_26_37_865	TRUE
PAT_2051	4356					58								FOREARM			ACK	TRUE	FALSE	FALSE	FALSE	FALSE	FALSE	PAT_2051_4356_460	FALSE
PAT_1381	1314					68								ARM			ACK	TRUE	FALSE	FALSE	FALSE	FALSE	FALSE	PAT_1381_1314_517	FALSE
PAT_2025	4229					63								BACK			ACK	TRUE	TRUE	FALSE	FALSE	FALSE	FALSE	PAT_2025_4229_541	FALSE
PAT_1014	86					41								FOREARM			ACK	TRUE	FALSE	FALSE	FALSE	FALSE	FALSE	PAT_1014_86_861	FALSE
PAT_1255	876					60								ARM			ACK	FALSE	TRUE	FALSE	FALSE	FALSE	FALSE	PAT_1255_876_939	FALSE
PAT_795	1508	FALSE	TRUE	GERMANY	GERMANY	69	TRUE	MALE	TRUE	TRUE	TRUE	TRUE	3	HAND	11	10	ACK	TRUE	FALSE	FALSE	FALSE	FALSE	TRUE	PAT_795_1508_925	TRUE
PAT_1278	965					65								FOREARM			ACK	TRUE	FALSE	FALSE	FALSE	TRUE	FALSE	PAT_1278_965_701	FALSE
PAT_1094	381					41								FOREARM			ACK	FALSE	FALSE	FALSE	FALSE	FALSE	FALSE	PAT_1094_381_85	FALSE
PAT_645	4043	FALSE	FALSE	GERMANY	GERMANY	57	TRUE	FEMALE	TRUE	FALSE	FALSE	FALSE	3	FACE	6	5	ACK	TRUE	TRUE	FALSE	FALSE	FALSE	FALSE	PAT_645_4043_374	FALSE
PAT_963	1820	FALSE	TRUE	ITALY	GERMANY	58	TRUE	MALE	TRUE	FALSE	TRUE	TRUE	2	BACK	7	6	ACK	FALSE	FALSE	FALSE	FALSE	FALSE	FALSE	PAT_963_1820_823	TRUE
PAT_1725	3222					47								FOREARM			ACK	TRUE	FALSE	FALSE	FALSE	FALSE	FALSE	PAT_1725_3222_943	FALSE
PAT_1884	3730					80								NOSE			ACK	TRUE	FALSE	FALSE	FALSE	FALSE	FALSE	PAT_1884_3730_813	FALSE
PAT_1070	305					63								FOREARM			ACK	TRUE	FALSE	FALSE	FALSE	FALSE	FALSE	PAT_1070_305_907	FALSE
PAT_1688	3066					68								FACE			ACK	TRUE	FALSE	FALSE	FALSE	FALSE	FALSE	PAT_1688_3066_491	FALSE
PAT_276	425	FALSE	FALSE	POMERANIA	POMERANIA	52	TRUE	FEMALE	TRUE	FALSE	FALSE	FALSE	2	ARM	5	3	ACK	FALSE	FALSE	FALSE	FALSE	FALSE	TRUE	PAT_276_425_539	TRUE
PAT_1423	1472					56								FACE			ACK	TRUE	FALSE	FALSE	FALSE	FALSE	FALSE	PAT_1423_1472_18	FALSE
PAT_1710	3160					64								NOSE			ACK	TRUE	FALSE	FALSE	FALSE	FALSE	FALSE	PAT_1710_3160_488	FALSE
PAT_1818	3568					60								ARM			ACK	FALSE	FALSE	FALSE	FALSE	FALSE	FALSE	PAT_1818_3568_132	FALSE
PAT_1414	1429					75								ARM			ACK	TRUE	FALSE	FALSE	FALSE	TRUE	FALSE	PAT_1414_1429_59	FALSE
PAT_1573	2499					45								FACE			ACK	TRUE	FALSE	FALSE	FALSE	FALSE	FALSE	PAT_1573_2499_849	FALSE
PAT_802	1516	TRUE	FALSE	GERMANY	GERMANY	60	TRUE	MALE	FALSE	FALSE	TRUE	TRUE	3	FACE	20	10	ACK	TRUE	FALSE	FALSE	FALSE	FALSE	FALSE	PAT_802_1516_910	TRUE
PAT_1210	738					50								NOSE			ACK	TRUE	FALSE	FALSE	FALSE	FALSE	FALSE	PAT_1210_738_915	FALSE
PAT_1492	1705					63								FOREARM			ACK	TRUE	FALSE	FALSE	FALSE	FALSE	TRUE	PAT_1492_1705_578	FALSE
PAT_181	833	FALSE	FALSE			59	FALSE	MALE	TRUE	FALSE	FALSE	FALSE	4	FOREARM	11	10	ACK	TRUE	FALSE	FALSE	FALSE	FALSE	FALSE	PAT_181_833_109	FALSE
PAT_263	404	FALSE	FALSE	POMERANIA	POMERANIA	83	FALSE	MALE	FALSE	TRUE	FALSE	FALSE	1	FOREARM	8	8	ACK	TRUE	FALSE	FALSE	FALSE	FALSE	TRUE	PAT_263_404_410	TRUE
PAT_281	1516	FALSE	FALSE	POMERANIA	POMERANIA	61	FALSE	MALE	TRUE	FALSE	FALSE	FALSE	3	HAND	2	2	ACK	TRUE	FALSE	FALSE	FALSE	FALSE	FALSE	PAT_281_1516_753	FALSE
PAT_999	20					40								ARM			ACK	TRUE	FALSE	FALSE	FALSE	TRUE	FALSE	PAT_999_20_223	FALSE
PAT_1546	1871					75								HAND			ACK	TRUE	FALSE	FALSE	FALSE	FALSE	FALSE	PAT_1546_1871_376	FALSE
PAT_2154	4783					45								FACE			ACK	TRUE	TRUE	FALSE	FALSE	FALSE	FALSE	PAT_2154_4783_625	FALSE
PAT_1414	1432					75								ARM			ACK	TRUE	FALSE	FALSE	FALSE	FALSE	FALSE	PAT_1414_1432_969	FALSE
PAT_1552	1895					54								FACE			ACK	TRUE	FALSE	FALSE	FALSE	FALSE	FALSE	PAT_1552_1895_190	FALSE
PAT_1410	1410					86								NOSE			ACK	TRUE	TRUE	FALSE	FALSE	FALSE	TRUE	PAT_1410_1410_46	FALSE
PAT_207	3951	TRUE	FALSE	PORTUGAL	PORTUGAL	80	TRUE	MALE	FALSE	FALSE	TRUE	TRUE	3	CHEST	15	12	ACK	FALSE	FALSE	FALSE	FALSE	FALSE	FALSE	PAT_207_3951_140	FALSE
PAT_1062	264					54								CHEST			ACK	TRUE	FALSE	FALSE	FALSE	TRUE	FALSE	PAT_1062_264_741	FALSE
PAT_792	4351	FALSE	TRUE	BRAZIL	BRAZIL	58	TRUE	FEMALE	FALSE	FALSE	TRUE	TRUE	5	FOREARM	5	5	ACK	FALSE	FALSE	FALSE	FALSE	FALSE	FALSE	PAT_792_4351_858	FALSE
PAT_1728	3234					79								FACE			ACK	TRUE	FALSE	FALSE	FALSE	FALSE	FALSE	PAT_1728_3234_299	FALSE
PAT_2076	4459					66								FACE			ACK	FALSE	FALSE	FALSE	FALSE	FALSE	FALSE	PAT_2076_4459_450	FALSE
PAT_2008	4126					50								FOREARM			ACK	TRUE	FALSE	FALSE	FALSE	FALSE	FALSE	PAT_2008_4126_489	FALSE
PAT_1411	1414					63								HAND			ACK	TRUE	FALSE	FALSE	FALSE	FALSE	TRUE	PAT_1411_1414_355	FALSE
PAT_655	926	FALSE	FALSE	GERMANY	GERMANY	53	FALSE	FEMALE	TRUE	FALSE	TRUE	TRUE	2	FOREARM	9	7	ACK	TRUE	FALSE	FALSE	FALSE	FALSE	FALSE	PAT_655_926_447	FALSE
PAT_1651	2914					60								FOREARM			ACK	TRUE	FALSE	FALSE	FALSE	FALSE	TRUE	PAT_1651_2914_833	FALSE
PAT_1277	964					61								CHEST			ACK	TRUE	FALSE	FALSE	FALSE	FALSE	FALSE	PAT_1277_964_152	FALSE
PAT_1794	3435					67								FACE			ACK	FALSE	FALSE	FALSE	FALSE	FALSE	FALSE	PAT_1794_3435_711	FALSE
PAT_306	1646	FALSE	FALSE	ITALY	ITALY	87	TRUE	MALE	FALSE	FALSE	TRUE	TRUE	2	FOREARM	10	10	ACK	TRUE	FALSE	FALSE	FALSE	TRUE	TRUE	PAT_306_1646_903	FALSE
PAT_249	380	FALSE	FALSE	GERMANY	GERMANY	62	FALSE	MALE	FALSE	TRUE	TRUE	TRUE	3	FOREARM	6	4	ACK	FALSE	FALSE	FALSE	FALSE	FALSE	FALSE	PAT_249_380_366	TRUE
PAT_747	1410	FALSE	FALSE	UNK	BRAZIL	55	FALSE	MALE	TRUE	FALSE	TRUE	TRUE	3	FOREARM	10	7	ACK	TRUE	TRUE	FALSE	FALSE	TRUE	TRUE	PAT_747_1410_179	TRUE
PAT_1316	1114					69								ARM			ACK	TRUE	FALSE	FALSE	FALSE	FALSE	FALSE	PAT_1316_1114_517	FALSE
PAT_1132	508					60								FOREARM			ACK	TRUE	FALSE	FALSE	FALSE	FALSE	FALSE	PAT_1132_508_325	FALSE
PAT_300	648	TRUE	FALSE	GERMANY	GERMANY	62	FALSE	FEMALE	TRUE	TRUE	FALSE	FALSE	2	THIGH	5	4	ACK	FALSE	FALSE	FALSE	FALSE	FALSE	TRUE	PAT_300_648_84	TRUE
PAT_1566	2435					72								FACE			ACK	TRUE	FALSE	FALSE	FALSE	FALSE	TRUE	PAT_1566_2435_150	FALSE
PAT_1955	3947					58								FACE			ACK	TRUE	TRUE	FALSE	TRUE	FALSE	FALSE	PAT_1955_3947_778	FALSE
PAT_1638	2878					59								FOREARM			ACK	FALSE	FALSE	FALSE	FALSE	FALSE	FALSE	PAT_1638_2878_536	FALSE
PAT_997	14					60								FOREARM			ACK	TRUE	FALSE	FALSE	FALSE	TRUE	FALSE	PAT_997_14_40	FALSE
PAT_782	1493	FALSE	FALSE	GERMANY	GERMANY	71	FALSE	MALE	TRUE	TRUE	FALSE	TRUE	3	CHEST	12	6	ACK	FALSE	FALSE	FALSE	FALSE	FALSE	FALSE	PAT_782_1493_140	TRUE
PAT_1125	492					55								ARM			ACK	TRUE	FALSE	FALSE	FALSE	FALSE	TRUE	PAT_1125_492_523	FALSE
PAT_1094	381					41								FOREARM			ACK	FALSE	FALSE	FALSE	FALSE	FALSE	FALSE	PAT_1094_381_446	FALSE
PAT_412	818	FALSE	FALSE	POMERANIA	POMERANIA	46	TRUE	MALE	FALSE	TRUE	FALSE	TRUE	2	NOSE	6	4	ACK	TRUE	FALSE	TRUE	TRUE	TRUE	FALSE	PAT_412_818_61	TRUE
PAT_1082	342					47								FOREARM			ACK	TRUE	FALSE	FALSE	FALSE	FALSE	FALSE	PAT_1082_342_705	FALSE
PAT_1821	3575					79								THIGH			ACK	TRUE	FALSE	FALSE	FALSE	FALSE	FALSE	PAT_1821_3575_920	FALSE
PAT_1547	1874					58								HAND			ACK	TRUE	FALSE	FALSE	FALSE	FALSE	TRUE	PAT_1547_1874_432	FALSE
PAT_880	1673	FALSE	FALSE	GERMANY	GERMANY	83	FALSE	FEMALE	TRUE	FALSE	TRUE	FALSE	2	FOREARM	10	8	ACK	TRUE	FALSE	FALSE	FALSE	FALSE	TRUE	PAT_880_1673_410	TRUE
PAT_1481	1674					60								FACE			ACK	TRUE	FALSE	FALSE	FALSE	FALSE	FALSE	PAT_1481_1674_735	FALSE
PAT_1013	82					43								BACK			ACK	TRUE	FALSE	FALSE	FALSE	FALSE	FALSE	PAT_1013_82_876	FALSE
PAT_1027	128					38								FACE			ACK	FALSE	FALSE	FALSE	FALSE	FALSE	FALSE	PAT_1027_128_854	FALSE
PAT_1307	1092					58								FOREARM			ACK	TRUE	FALSE	FALSE	FALSE	FALSE	TRUE	PAT_1307_1092_878	FALSE
PAT_1593	2651					75								FOREARM			ACK	TRUE	FALSE	FALSE	FALSE	FALSE	FALSE	PAT_1593_2651_122	FALSE
PAT_302	1633	TRUE	FALSE	GERMANY	GERMANY	64	TRUE	MALE	TRUE	TRUE	TRUE	TRUE	2	FACE	10	10	ACK	TRUE	FALSE	FALSE	FALSE	FALSE	FALSE	PAT_302_1633_845	FALSE
PAT_1774	3352					67								FACE			ACK	TRUE	FALSE	FALSE	FALSE	FALSE	TRUE	PAT_1774_3352_474	FALSE
PAT_587	3431	FALSE	TRUE	GERMANY	ITALY	67	TRUE	MALE	FALSE	FALSE	TRUE	TRUE	3	FOREARM	13	12	ACK	TRUE	FALSE	FALSE	FALSE	FALSE	FALSE	PAT_587_3431_6	FALSE
PAT_691	3994	FALSE	TRUE	POMERANIA	GERMANY	56	TRUE	MALE	FALSE	FALSE	FALSE	TRUE	1	FOREARM	10	10	ACK	FALSE	FALSE	FALSE	TRUE	FALSE	TRUE	PAT_691_3994_671	FALSE
PAT_1128	497					40								FACE			ACK	TRUE	TRUE	FALSE	TRUE	FALSE	FALSE	PAT_1128_497_322	FALSE
PAT_1981	4023					79								CHEST			ACK	TRUE	FALSE	FALSE	FALSE	FALSE	TRUE	PAT_1981_4023_673	FALSE
PAT_1071	313					55								FACE			ACK	FALSE	FALSE	FALSE	FALSE	FALSE	FALSE	PAT_1071_313_789	FALSE
PAT_59	94	TRUE	FALSE	BRAZIL	BRAZIL	72	FALSE	FEMALE	FALSE	FALSE	TRUE	FALSE	2	FACE	18	15	ACK	TRUE	FALSE	FALSE	FALSE	FALSE	TRUE	PAT_59_94_849	TRUE
PAT_1324	1145					67								FOREARM			ACK	TRUE	FALSE	FALSE	FALSE	FALSE	FALSE	PAT_1324_1145_309	FALSE
PAT_2122	4642					62								ARM			ACK	FALSE	FALSE	FALSE	FALSE	FALSE	FALSE	PAT_2122_4642_680	FALSE
PAT_886	1684	FALSE	FALSE	GERMANY	UNK	70	FALSE	FEMALE	FALSE	FALSE	TRUE	TRUE	3	ARM	10	6	ACK	FALSE	TRUE	TRUE	TRUE	FALSE	TRUE	PAT_886_1684_297	TRUE
PAT_270	1386	FALSE	FALSE	POMERANIA	POMERANIA	90	FALSE	FEMALE	FALSE	TRUE	FALSE	FALSE	1	FACE	13	7	ACK	TRUE	TRUE	FALSE	FALSE	FALSE	FALSE	PAT_270_1386_755	FALSE
PAT_585	1130	TRUE	TRUE	POMERANIA	POMERANIA	59	FALSE	MALE	FALSE	FALSE	FALSE	FALSE	3	ABDOMEN	5	5	ACK	TRUE	TRUE	FALSE	FALSE	TRUE	TRUE	PAT_585_1130_474	TRUE
PAT_1665	2978					69								CHEST			ACK	TRUE	FALSE	FALSE	FALSE	FALSE	FALSE	PAT_1665_2978_578	FALSE
PAT_2011	4140					50								FOREARM			ACK	TRUE	FALSE	FALSE	FALSE	FALSE	TRUE	PAT_2011_4140_988	FALSE
PAT_1661	2956					56								FACE			ACK	TRUE	FALSE	FALSE	FALSE	FALSE	FALSE	PAT_1661_2956_357	FALSE
PAT_1428	1489					68								FOREARM			ACK	TRUE	FALSE	FALSE	FALSE	FALSE	FALSE	PAT_1428_1489_38	FALSE
PAT_831	1570	FALSE	FALSE	ITALY	ITALY	72	FALSE	FEMALE	FALSE	FALSE	TRUE	TRUE	3	HAND	10	7	ACK	TRUE	TRUE	FALSE	TRUE	FALSE	TRUE	PAT_831_1570_991	TRUE
PAT_792	1498	FALSE	TRUE	BRAZIL	BRAZIL	58	TRUE	FEMALE	FALSE	FALSE	TRUE	TRUE	5	ARM	5	5	ACK	TRUE	FALSE	FALSE	FALSE	FALSE	TRUE	PAT_792_1498_936	TRUE
PAT_1392	1353					68								NECK			ACK	TRUE	FALSE	FALSE	FALSE	FALSE	FALSE	PAT_1392_1353_161	FALSE
PAT_1057	242					47								FACE			ACK	TRUE	FALSE	FALSE	FALSE	FALSE	FALSE	PAT_1057_242_297	FALSE
PAT_1760	3326					46								FOREARM			ACK	TRUE	TRUE	FALSE	FALSE	FALSE	TRUE	PAT_1760_3326_525	FALSE
PAT_728	1533	FALSE	FALSE	POMERANIA	POMERANIA	57	TRUE	FEMALE	TRUE	FALSE	TRUE	TRUE	3	FOREARM	15	5	ACK	FALSE	FALSE	FALSE	FALSE	FALSE	FALSE	PAT_728_1533_952	FALSE
PAT_286	1458	FALSE	FALSE	POMERANIA	POMERANIA	55	TRUE	FEMALE	TRUE	FALSE	FALSE	FALSE	2	ARM	5	5	ACK	TRUE	FALSE	FALSE	FALSE	FALSE	FALSE	PAT_286_1458_381	FALSE
PAT_1124	489					55								BACK			ACK	TRUE	FALSE	FALSE	FALSE	FALSE	FALSE	PAT_1124_489_151	FALSE
PAT_108	162	FALSE	FALSE	POMERANIA	POMERANIA	68	TRUE	MALE	TRUE	TRUE	TRUE	TRUE	2	FACE	5	3	ACK	TRUE	TRUE	FALSE	FALSE	FALSE	TRUE	PAT_108_162_660	TRUE
PAT_1031	148					35								FOREARM			ACK	TRUE	FALSE	FALSE	FALSE	FALSE	FALSE	PAT_1031_148_29	FALSE
PAT_1993	4076					47								FACE			ACK	FALSE	TRUE	TRUE	FALSE	FALSE	FALSE	PAT_1993_4076_174	FALSE
PAT_1729	3235					69								EAR			ACK	TRUE	FALSE	FALSE	FALSE	FALSE	FALSE	PAT_1729_3235_909	FALSE
PAT_1145	534					55								HAND			ACK	TRUE	FALSE	FALSE	FALSE	FALSE	FALSE	PAT_1145_534_524	FALSE
PAT_1875	3689					54								FOREARM			ACK	TRUE	FALSE	FALSE	FALSE	FALSE	TRUE	PAT_1875_3689_646	FALSE
PAT_493	3016	FALSE	TRUE	POMERANIA	POMERANIA	46	TRUE	MALE	TRUE	FALSE	FALSE	FALSE	2	ARM	7	5	ACK	TRUE	FALSE	FALSE	FALSE	FALSE	TRUE	PAT_493_3016_512	FALSE
PAT_2157	4789					60								FOREARM			ACK	FALSE	FALSE	FALSE	FALSE	FALSE	FALSE	PAT_2157_4789_969	FALSE
PAT_1393	1355					65								FOREARM			ACK	TRUE	FALSE	FALSE	FALSE	FALSE	FALSE	PAT_1393_1355_270	FALSE
PAT_2010	4136					39								FOREARM			ACK	FALSE	FALSE	FALSE	FALSE	FALSE	TRUE	PAT_2010_4136_318	FALSE
PAT_2009	4134					80								NECK			ACK	TRUE	FALSE	FALSE	FALSE	FALSE	FALSE	PAT_2009_4134_828	FALSE
PAT_1976	4000					53								FOREARM			ACK	TRUE	FALSE	FALSE	FALSE	TRUE	FALSE	PAT_1976_4000_701	FALSE
PAT_757	1431	FALSE	FALSE	GERMANY	GERMANY	77	FALSE	MALE	TRUE	FALSE	TRUE	TRUE	2	NECK	10	9	ACK	TRUE	TRUE	FALSE	TRUE	TRUE	TRUE	PAT_757_1431_696	TRUE
PAT_731	1387	FALSE	FALSE	POMERANIA	POMERANIA	66	FALSE	MALE	FALSE	FALSE	TRUE	TRUE	2	FOREARM	14	12	ACK	FALSE	FALSE	FALSE	FALSE	FALSE	TRUE	PAT_731_1387_634	TRUE
PAT_1472	1639					63								FOREARM			ACK	TRUE	FALSE	FALSE	FALSE	FALSE	TRUE	PAT_1472_1639_87	FALSE
PAT_1881	3711					44								HAND			ACK	FALSE	FALSE	FALSE	FALSE	FALSE	FALSE	PAT_1881_3711_217	FALSE
PAT_1818	3570					60								HAND			ACK	FALSE	FALSE	FALSE	FALSE	FALSE	FALSE	PAT_1818_3570_577	FALSE
PAT_1139	523					45								HAND			ACK	TRUE	FALSE	FALSE	FALSE	FALSE	FALSE	PAT_1139_523_682	FALSE
PAT_1063	269					65								FOREARM			ACK	TRUE	FALSE	FALSE	FALSE	FALSE	FALSE	PAT_1063_269_755	FALSE
PAT_92	141	FALSE	FALSE	ITALY	ITALY	69	TRUE	MALE	FALSE	TRUE	TRUE	TRUE	4	FOREARM	25	23	ACK	TRUE	UNK	TRUE	UNK	TRUE	FALSE	PAT_92_141_551	TRUE
PAT_1402	1377					66								ARM			ACK	TRUE	TRUE	FALSE	FALSE	FALSE	FALSE	PAT_1402_1377_959	FALSE
PAT_1042	187					40								HAND			ACK	FALSE	FALSE	FALSE	FALSE	FALSE	FALSE	PAT_1042_187_746	FALSE
PAT_1141	526					55								FACE			ACK	TRUE	FALSE	FALSE	FALSE	FALSE	FALSE	PAT_1141_526_416	FALSE
PAT_1769	3342					77								FOREARM			ACK	TRUE	FALSE	FALSE	FALSE	FALSE	TRUE	PAT_1769_3342_63	FALSE
PAT_1476	1657					68								CHEST			ACK	TRUE	FALSE	FALSE	FALSE	FALSE	TRUE	PAT_1476_1657_788	FALSE
PAT_408	811	FALSE	TRUE	POMERANIA	POMERANIA	62	TRUE	MALE	TRUE	FALSE	TRUE	TRUE	2	FOREARM	8	7	ACK	FALSE	FALSE	FALSE	FALSE	FALSE	TRUE	PAT_408_811_808	TRUE
PAT_851	4519	FALSE	FALSE	POMERANIA	POMERANIA	77	FALSE	FEMALE	TRUE	TRUE	TRUE	TRUE	3	FACE	25	10	ACK	TRUE	FALSE	FALSE	FALSE	FALSE	FALSE	PAT_851_4519_488	FALSE
PAT_1243	836					57								FOREARM			ACK	TRUE	TRUE	FALSE	FALSE	FALSE	FALSE	PAT_1243_836_47	FALSE
PAT_1439	1521					59								FACE			ACK	FALSE	FALSE	FALSE	FALSE	FALSE	TRUE	PAT_1439_1521_868	FALSE
PAT_2043	4308					72								FOREARM			ACK	FALSE	FALSE	FALSE	FALSE	FALSE	FALSE	PAT_2043_4308_681	FALSE
PAT_1181	659					55								FOREARM			ACK	TRUE	TRUE	FALSE	FALSE	FALSE	FALSE	PAT_1181_659_231	FALSE
PAT_1074	322					45								ARM			ACK	TRUE	FALSE	FALSE	FALSE	FALSE	FALSE	PAT_1074_322_174	FALSE
PAT_1347	1226					64								NECK			ACK	TRUE	FALSE	FALSE	FALSE	FALSE	FALSE	PAT_1347_1226_928	FALSE
PAT_2050	4350					71								FOREARM			ACK	FALSE	FALSE	FALSE	FALSE	FALSE	FALSE	PAT_2050_4350_36	FALSE
PAT_2061	4395					69								FACE			ACK	TRUE	TRUE	FALSE	TRUE	FALSE	FALSE	PAT_2061_4395_587	FALSE
PAT_1374	1286					54								CHEST			ACK	TRUE	FALSE	FALSE	FALSE	TRUE	TRUE	PAT_1374_1286_939	FALSE
PAT_2071	4433					57								FACE			ACK	FALSE	TRUE	FALSE	FALSE	FALSE	TRUE	PAT_2071_4433_848	FALSE
PAT_673	3928	FALSE	FALSE	NETHERLANDS	FRANCE	70	TRUE	FEMALE	TRUE	TRUE	TRUE	TRUE	2	FACE	13	9	ACK	TRUE	TRUE	FALSE	FALSE	TRUE	FALSE	PAT_673_3928_888	FALSE
PAT_999	20					40								ARM			ACK	TRUE	FALSE	FALSE	FALSE	TRUE	FALSE	PAT_999_20_540	FALSE
PAT_1762	3332					62								NECK			ACK	TRUE	TRUE	FALSE	FALSE	FALSE	FALSE	PAT_1762_3332_245	FALSE
PAT_1070	304					63								FOREARM			ACK	TRUE	FALSE	FALSE	FALSE	FALSE	FALSE	PAT_1070_304_845	FALSE
PAT_304	4186	FALSE	FALSE	BRAZIL	GERMANY	81	FALSE	MALE	FALSE	TRUE	TRUE	TRUE	2	SCALP	8	8	ACK	FALSE	FALSE	FALSE	FALSE	FALSE	FALSE	PAT_304_4186_458	FALSE
PAT_2143	4736					82								FOREARM			ACK	FALSE	FALSE	FALSE	FALSE	FALSE	TRUE	PAT_2143_4736_227	FALSE
PAT_1526	1792					59								FOREARM			ACK	TRUE	FALSE	FALSE	FALSE	FALSE	FALSE	PAT_1526_1792_482	FALSE
PAT_1145	534					55								HAND			ACK	TRUE	FALSE	FALSE	FALSE	FALSE	FALSE	PAT_1145_534_529	FALSE
PAT_224	1340	TRUE	FALSE	GERMANY	POMERANIA	71	TRUE	MALE	FALSE	TRUE	FALSE	FALSE	2	EAR	30	20	ACK	TRUE	TRUE	TRUE	FALSE	TRUE	FALSE	PAT_224_1340_551	TRUE
PAT_1550	1886					64								FOREARM			ACK	TRUE	FALSE	FALSE	FALSE	TRUE	TRUE	PAT_1550_1886_849	FALSE
PAT_289	442	TRUE	FALSE	POMERANIA	POMERANIA	56	TRUE	MALE	FALSE	TRUE	FALSE	FALSE	2	NOSE	6	4	ACK	FALSE	FALSE	TRUE	FALSE	FALSE	FALSE	PAT_289_442_43	TRUE
PAT_1035	165					47								FACE			ACK	FALSE	FALSE	FALSE	FALSE	FALSE	FALSE	PAT_1035_165_800	FALSE
PAT_996	6					50								CHEST			ACK	FALSE	FALSE	FALSE	FALSE	FALSE	FALSE	PAT_996_6_886	FALSE
PAT_1036	169					45								FOREARM			ACK	FALSE	FALSE	FALSE	FALSE	FALSE	FALSE	PAT_1036_169_687	FALSE
PAT_1265	908					55								FACE			ACK	TRUE	FALSE	FALSE	FALSE	FALSE	FALSE	PAT_1265_908_754	FALSE
PAT_108	162	FALSE	FALSE	POMERANIA	POMERANIA	68	TRUE	MALE	TRUE	TRUE	TRUE	TRUE	2	FACE	5	3	ACK	TRUE	TRUE	FALSE	FALSE	FALSE	TRUE	PAT_108_162_526	TRUE
PAT_1866	3660					77								FACE			ACK	TRUE	FALSE	TRUE	FALSE	FALSE	FALSE	PAT_1866_3660_115	FALSE
PAT_753	1427	FALSE	FALSE	GERMANY	GERMANY	61	FALSE	FEMALE	FALSE	TRUE	TRUE	TRUE	3	FACE	5	5	ACK	FALSE	TRUE	FALSE	TRUE	FALSE	TRUE	PAT_753_1427_658	TRUE
PAT_539	1023	TRUE	TRUE	ITALY	ITALY	65	TRUE	MALE	TRUE	TRUE	TRUE	TRUE	2	FACE	6	5	ACK	TRUE	TRUE	FALSE	FALSE	FALSE	TRUE	PAT_539_1023_878	TRUE
PAT_1112	455					52								FACE			ACK	TRUE	FALSE	FALSE	FALSE	FALSE	FALSE	PAT_1112_455_845	FALSE
PAT_1715	3186					67								FOREARM			ACK	TRUE	FALSE	FALSE	FALSE	FALSE	FALSE	PAT_1715_3186_948	FALSE
PAT_1369	1269					62								FOREARM			ACK	TRUE	FALSE	FALSE	FALSE	FALSE	TRUE	PAT_1369_1269_370	FALSE
PAT_1014	85					41								FOREARM			ACK	TRUE	FALSE	FALSE	FALSE	FALSE	FALSE	PAT_1014_85_22	FALSE
PAT_38	1003	FALSE	FALSE	GERMANY	GERMANY	53	TRUE	MALE	TRUE	TRUE	TRUE	FALSE	1	ARM	9	6	ACK	TRUE	FALSE	FALSE	FALSE	FALSE	FALSE	PAT_38_1003_68	TRUE
PAT_65	101	FALSE	FALSE	BRASIL	GERMANY	61	FALSE	FEMALE	FALSE	TRUE	TRUE	TRUE	2	ARM	10	10	ACK	FALSE	FALSE	FALSE	FALSE	FALSE	FALSE	PAT_65_101_847	TRUE
PAT_69	1053	FALSE	FALSE	GERMANY	GERMANY	66	FALSE	FEMALE	FALSE	TRUE	FALSE	FALSE	2	ARM	11	10	ACK	TRUE	FALSE	TRUE	FALSE	FALSE	TRUE	PAT_69_1053_540	TRUE
PAT_1119	472					60								HAND			ACK	TRUE	TRUE	FALSE	FALSE	FALSE	FALSE	PAT_1119_472_513	FALSE
PAT_44	63	FALSE	FALSE	NETHERLANDS	GERMANY	60	FALSE	FEMALE	FALSE	TRUE	FALSE	FALSE	1	FOOT	10	8	ACK	TRUE	UNK	TRUE	FALSE	FALSE	TRUE	PAT_44_63_151	TRUE
PAT_2126	4654					45								ARM			ACK	TRUE	TRUE	FALSE	FALSE	FALSE	FALSE	PAT_2126_4654_644	FALSE
PAT_1849	3629					45								HAND			ACK	TRUE	FALSE	FALSE	FALSE	FALSE	FALSE	PAT_1849_3629_214	FALSE
PAT_1565	2432					45								HAND			ACK	TRUE	FALSE	FALSE	FALSE	FALSE	TRUE	PAT_1565_2432_808	FALSE
PAT_809	1528	FALSE	FALSE	GERMANY	GERMANY	66	FALSE	FEMALE	FALSE	TRUE	TRUE	TRUE	3	FACE	6	6	ACK	TRUE	FALSE	FALSE	FALSE	FALSE	FALSE	PAT_809_1528_118	TRUE
PAT_1483	1678					82								FOREARM			ACK	TRUE	FALSE	FALSE	FALSE	FALSE	FALSE	PAT_1483_1678_850	FALSE
PAT_2102	4575					66								FACE			ACK	FALSE	FALSE	FALSE	FALSE	FALSE	FALSE	PAT_2102_4575_616	FALSE
PAT_57	90	FALSE	FALSE	BRAZIL	BRAZIL	75	FALSE	FEMALE	FALSE	FALSE	TRUE	TRUE	2	BACK	6	6	ACK	TRUE	FALSE	FALSE	FALSE	FALSE	FALSE	PAT_57_90_910	TRUE
PAT_2107	4595					69								FOREARM			ACK	TRUE	TRUE	FALSE	FALSE	FALSE	FALSE	PAT_2107_4595_381	FALSE
PAT_230	351	FALSE	FALSE	POMERANIA	POMERANIA	73	FALSE	FEMALE	FALSE	FALSE	FALSE	FALSE	2	FOREARM	9	6	ACK	TRUE	FALSE	FALSE	FALSE	FALSE	FALSE	PAT_230_351_720	TRUE
PAT_328	1738	FALSE	FALSE		ITALY	81	FALSE	MALE	FALSE	FALSE	TRUE	TRUE	4	FOREARM	10	7	ACK	TRUE	FALSE	FALSE	FALSE	FALSE	FALSE	PAT_328_1738_890	FALSE
PAT_1498	1716					68								FOREARM			ACK	TRUE	FALSE	FALSE	FALSE	FALSE	FALSE	PAT_1498_1716_626	FALSE
PAT_1399	1367					65								FACE			ACK	TRUE	FALSE	FALSE	FALSE	FALSE	FALSE	PAT_1399_1367_121	FALSE
PAT_1704	3142					65								HAND			ACK	TRUE	FALSE	FALSE	FALSE	FALSE	FALSE	PAT_1704_3142_702	FALSE
PAT_1799	3457					54								FACE			ACK	TRUE	FALSE	FALSE	FALSE	FALSE	FALSE	PAT_1799_3457_209	FALSE
PAT_749	1414	FALSE	TRUE	BRAZIL	BRAZIL	39	TRUE	MALE	FALSE	FALSE	TRUE	TRUE	2	FOREARM	10	10	ACK	FALSE	FALSE	FALSE	FALSE	FALSE	FALSE	PAT_749_1414_770	TRUE
PAT_1065	277					52								CHEST			ACK	TRUE	FALSE	FALSE	FALSE	FALSE	FALSE	PAT_1065_277_768	FALSE
PAT_1812	3492					54								FOREARM			ACK	TRUE	FALSE	FALSE	FALSE	FALSE	FALSE	PAT_1812_3492_670	FALSE
PAT_1369	1270					62								FOREARM			ACK	TRUE	FALSE	FALSE	FALSE	FALSE	TRUE	PAT_1369_1270_496	FALSE
PAT_1738	3260					73								FACE			ACK	TRUE	FALSE	FALSE	FALSE	FALSE	FALSE	PAT_1738_3260_304	FALSE
PAT_1019	110					48								ARM			ACK	TRUE	FALSE	FALSE	FALSE	FALSE	FALSE	PAT_1019_110_194	FALSE
PAT_999	20					40								ARM			ACK	TRUE	FALSE	FALSE	FALSE	TRUE	FALSE	PAT_999_20_583	FALSE
PAT_571	1097	FALSE	FALSE	POMERANIA	POMERANIA	47	FALSE	FEMALE	FALSE	TRUE	FALSE	FALSE	3	FACE	19	10	ACK	TRUE	FALSE	FALSE	FALSE	FALSE	FALSE	PAT_571_1097_652	TRUE
PAT_388	2452	FALSE	FALSE	ITALY	ITALY	50	FALSE	FEMALE	TRUE	FALSE	FALSE	FALSE	1	HAND	25	11	ACK	TRUE	FALSE	FALSE	FALSE	FALSE	TRUE	PAT_388_2452_548	FALSE
PAT_202	916	FALSE	FALSE	ITALY		78	FALSE	FEMALE	FALSE	TRUE	TRUE	TRUE	3	FOREARM	11	6	ACK	TRUE	FALSE	FALSE	FALSE	FALSE	FALSE	PAT_202_916_612	FALSE
PAT_1170	608					41								FOREARM			ACK	TRUE	FALSE	FALSE	FALSE	FALSE	FALSE	PAT_1170_608_367	FALSE
PAT_1065	275					52								FACE			ACK	FALSE	FALSE	FALSE	FALSE	FALSE	FALSE	PAT_1065_275_136	FALSE
PAT_704	1323	FALSE	FALSE	POMERANIA	POMERANIA	82	FALSE	MALE	FALSE	FALSE	TRUE	TRUE	2	FOREARM	6	6	ACK	TRUE	FALSE	FALSE	FALSE	FALSE	FALSE	PAT_704_1323_974	TRUE
PAT_715	4072	FALSE	TRUE	POMERANIA	POMERANIA	80	TRUE	MALE	FALSE	TRUE	TRUE	TRUE	2	HAND	3	2	ACK	FALSE	FALSE	FALSE	FALSE	FALSE	TRUE	PAT_715_4072_827	FALSE
PAT_639	3674	FALSE	TRUE	GERMANY	NETHERLANDS	66	FALSE	FEMALE	TRUE	TRUE	TRUE	TRUE	2	ARM	8	7	ACK	FALSE	FALSE	FALSE	FALSE	FALSE	TRUE	PAT_639_3674_452	FALSE
PAT_2041	4298					67								FOREARM			ACK	TRUE	FALSE	FALSE	FALSE	FALSE	FALSE	PAT_2041_4298_408	FALSE
PAT_1600	2685					69								FOREARM			ACK	TRUE	FALSE	FALSE	FALSE	FALSE	TRUE	PAT_1600_2685_445	FALSE
PAT_2131	4683					69								FOREARM			ACK	FALSE	TRUE	FALSE	TRUE	FALSE	TRUE	PAT_2131_4683_112	FALSE
PAT_492	1782	FALSE	TRUE	POMERANIA	POMERANIA	71	FALSE	MALE	FALSE	FALSE	FALSE	FALSE	2	FOREARM	5	4	ACK	FALSE	TRUE	TRUE	FALSE	FALSE	TRUE	PAT_492_1782_752	TRUE
PAT_757	4220	FALSE	FALSE	GERMANY	GERMANY	77	FALSE	MALE	TRUE	FALSE	TRUE	TRUE	2	NECK	10	9	ACK	FALSE	FALSE	FALSE	FALSE	FALSE	FALSE	PAT_757_4220_942	FALSE
PAT_2011	4140					50								FOREARM			ACK	TRUE	FALSE	FALSE	FALSE	FALSE	TRUE	PAT_2011_4140_787	FALSE
PAT_1280	972					60								FOREARM			ACK	TRUE	FALSE	FALSE	FALSE	FALSE	FALSE	PAT_1280_972_727	FALSE
PAT_393	793	FALSE	FALSE	BRAZIL	BRAZIL	57	FALSE	FEMALE	FALSE	TRUE	TRUE	TRUE	3	NECK	7	5	ACK	TRUE	FALSE	FALSE	FALSE	TRUE	TRUE	PAT_393_793_852	TRUE
PAT_2106	4590					60								FOREARM			ACK	FALSE	FALSE	FALSE	FALSE	FALSE	FALSE	PAT_2106_4590_227	FALSE
PAT_85	129	FALSE	FALSE	UNK	UNK	71	FALSE	FEMALE	FALSE	TRUE	FALSE	FALSE	3	CHEST	4	3	ACK	FALSE	TRUE	FALSE	FALSE	FALSE	TRUE	PAT_85_129_225	TRUE
PAT_1790	3427					67								FACE			ACK	TRUE	FALSE	FALSE	FALSE	FALSE	FALSE	PAT_1790_3427_355	FALSE
PAT_1432	1497					52								FOREARM			ACK	TRUE	FALSE	FALSE	FALSE	FALSE	FALSE	PAT_1432_1497_328	FALSE
PAT_951	1836	FALSE	FALSE	POMERANIA	POMERANIA	52	FALSE	MALE	FALSE	FALSE	TRUE	TRUE	2	FOREARM	10	10	ACK	TRUE	FALSE	FALSE	FALSE	FALSE	TRUE	PAT_951_1836_991	TRUE
PAT_531	3079	FALSE	FALSE	ITALY	ITALY	62	TRUE	MALE	FALSE	TRUE	TRUE	TRUE	2	HAND	10	7	ACK	TRUE	FALSE	FALSE	FALSE	FALSE	FALSE	PAT_531_3079_652	FALSE
PAT_1720	3208					77								FACE			ACK	TRUE	FALSE	FALSE	FALSE	FALSE	FALSE	PAT_1720_3208_130	FALSE
PAT_1491	1703					80								FOREARM			ACK	TRUE	FALSE	FALSE	FALSE	TRUE	TRUE	PAT_1491_1703_637	FALSE
PAT_1449	1554					67								FOREARM			ACK	TRUE	FALSE	FALSE	FALSE	FALSE	FALSE	PAT_1449_1554_932	FALSE
PAT_1666	2985					61								FOREARM			ACK	TRUE	FALSE	FALSE	FALSE	FALSE	FALSE	PAT_1666_2985_968	FALSE
PAT_401	4594	FALSE	FALSE	ITALY	ITALY	80	FALSE	FEMALE	FALSE	FALSE	TRUE	TRUE	3	FOREARM	5	4	ACK	TRUE	FALSE	TRUE	FALSE	FALSE	FALSE	PAT_401_4594_970	FALSE
PAT_217	963	FALSE	TRUE	POMERANIA	POMERANIA	76	FALSE	MALE	FALSE	TRUE	TRUE	TRUE	1	FOREARM	6	5	ACK	TRUE	FALSE	FALSE	FALSE	TRUE	FALSE	PAT_217_963_806	FALSE
PAT_86	1082	FALSE	FALSE	POMERANIA	POMERANIA	53	FALSE	FEMALE	TRUE	FALSE	TRUE	TRUE	2	FOREARM	20	15	ACK	TRUE	TRUE	TRUE	FALSE	TRUE	TRUE	PAT_86_1082_41	TRUE
PAT_886	4635	FALSE	FALSE	GERMANY		70	FALSE	FEMALE	FALSE	FALSE	TRUE	TRUE	3	ARM	10	6	ACK	TRUE	TRUE	FALSE	TRUE	FALSE	FALSE	PAT_886_4635_304	FALSE
PAT_1575	2516					75								FACE			ACK	TRUE	FALSE	FALSE	FALSE	FALSE	FALSE	PAT_1575_2516_23	FALSE
PAT_230	1008	FALSE	FALSE	POMERANIA	POMERANIA	73	FALSE	FEMALE	FALSE	FALSE	FALSE	FALSE	2	FOREARM	9	6	ACK	TRUE	TRUE	FALSE	FALSE	TRUE	FALSE	PAT_230_1008_673	FALSE
PAT_1403	1392					50								NOSE			ACK	FALSE	FALSE	FALSE	FALSE	FALSE	FALSE	PAT_1403_1392_407	FALSE
PAT_388	4500	FALSE	FALSE	ITALY	ITALY	51	FALSE	FEMALE	TRUE	FALSE	FALSE	FALSE	1	HAND	25	11	ACK	TRUE	FALSE	FALSE	FALSE	FALSE	FALSE	PAT_388_4500_67	FALSE
PAT_735	1391	FALSE	FALSE	POMERANIA	POMERANIA	68	TRUE	MALE	FALSE	FALSE	TRUE	TRUE	2	FOREARM	10	10	ACK	TRUE	TRUE	FALSE	FALSE	TRUE	TRUE	PAT_735_1391_683	TRUE
PAT_1065	278					52								BACK			ACK	TRUE	FALSE	FALSE	FALSE	FALSE	FALSE	PAT_1065_278_954	FALSE
PAT_846	1607	FALSE	FALSE	UNK	GERMANY	63	TRUE	FEMALE	TRUE	FALSE	TRUE	TRUE	2	ARM	19	12	ACK	TRUE	TRUE	FALSE	FALSE	FALSE	FALSE	PAT_846_1607_895	TRUE
PAT_1171	615					47								THIGH			ACK	TRUE	FALSE	TRUE	FALSE	FALSE	FALSE	PAT_1171_615_468	FALSE
PAT_755	1430	FALSE	FALSE	POMERANIA	POMERANIA	70	FALSE	MALE	FALSE	TRUE	TRUE	TRUE	2	FACE	5	5	ACK	TRUE	FALSE	TRUE	FALSE	TRUE	TRUE	PAT_755_1430_681	TRUE
PAT_1074	322					45								ARM			ACK	TRUE	FALSE	FALSE	FALSE	FALSE	FALSE	PAT_1074_322_242	FALSE
PAT_2034	4268					65								FOREARM			ACK	TRUE	FALSE	FALSE	FALSE	FALSE	FALSE	PAT_2034_4268_141	FALSE
PAT_749	1415	FALSE	TRUE	BRAZIL	BRAZIL	39	TRUE	MALE	FALSE	FALSE	TRUE	TRUE	2	ARM	20	10	ACK	FALSE	FALSE	FALSE	FALSE	FALSE	FALSE	PAT_749_1415_164	TRUE
PAT_1402	1377					66								ARM			ACK	TRUE	TRUE	FALSE	FALSE	FALSE	FALSE	PAT_1402_1377_799	FALSE
PAT_1479	1669					39								ARM			ACK	TRUE	FALSE	FALSE	FALSE	FALSE	FALSE	PAT_1479_1669_376	FALSE
PAT_71	108	FALSE	FALSE	POMERANIA	POMERANIA	57	TRUE	FEMALE	TRUE	TRUE	TRUE	TRUE	3	CHEST	15	13	ACK	TRUE	FALSE	FALSE	FALSE	FALSE	FALSE	PAT_71_108_56	TRUE
PAT_287	440	FALSE	FALSE	POMERANIA	POMERANIA	70	TRUE	FEMALE	TRUE	TRUE	TRUE	TRUE	2	FOREARM	10	9	ACK	FALSE	TRUE	FALSE	FALSE	FALSE	TRUE	PAT_287_440_729	TRUE
PAT_2021	4180					39								FACE			ACK	TRUE	TRUE	FALSE	FALSE	FALSE	FALSE	PAT_2021_4180_381	FALSE
PAT_1322	1137					70								CHEST			ACK	TRUE	FALSE	FALSE	FALSE	FALSE	FALSE	PAT_1322_1137_201	FALSE
PAT_1690	3082					74								CHEST			ACK	TRUE	FALSE	FALSE	FALSE	FALSE	FALSE	PAT_1690_3082_117	FALSE
PAT_595	1142	FALSE	TRUE	GERMANY	GERMANY	76	TRUE	MALE	FALSE	FALSE	TRUE	TRUE	2	EAR	5	3	ACK	TRUE	FALSE	FALSE	FALSE	FALSE	FALSE	PAT_595_1142_142	TRUE
PAT_1993	4077					47								FACE			ACK	FALSE	TRUE	TRUE	FALSE	FALSE	FALSE	PAT_1993_4077_139	FALSE
PAT_492	1784	FALSE	TRUE	POMERANIA	POMERANIA	71	FALSE	MALE	FALSE	FALSE	FALSE	FALSE	2	FOREARM	7	5	ACK	FALSE	TRUE	TRUE	FALSE	FALSE	TRUE	PAT_492_1784_50	TRUE
PAT_492	4723	FALSE	TRUE	POMERANIA	POMERANIA	71	FALSE	MALE	FALSE	FALSE	FALSE	FALSE	2	HAND	7	5	ACK	FALSE	TRUE	FALSE	FALSE	FALSE	TRUE	PAT_492_4723_890	FALSE
PAT_528	992	FALSE	FALSE	GERMANY	GERMANY	75	FALSE	FEMALE	FALSE	FALSE	TRUE	TRUE	2	ARM	10	8	ACK	FALSE	FALSE	FALSE	FALSE	FALSE	FALSE	PAT_528_992_124	TRUE
PAT_1547	4232					57								HAND			ACK	FALSE	FALSE	TRUE	FALSE	FALSE	FALSE	PAT_1547_4232_115	FALSE
PAT_184	284	FALSE	FALSE	ITALY	ITALY	71	FALSE	MALE	FALSE	FALSE	TRUE	TRUE	3	ARM	5	3	ACK	FALSE	TRUE	FALSE	FALSE	FALSE	TRUE	PAT_184_284_721	TRUE
PAT_1067	284					55								FACE			ACK	TRUE	FALSE	FALSE	FALSE	FALSE	FALSE	PAT_1067_284_533	FALSE
PAT_1708	3153					73								FACE			ACK	TRUE	TRUE	FALSE	FALSE	FALSE	FALSE	PAT_1708_3153_799	FALSE
PAT_224	1340	TRUE	FALSE	GERMANY	POMERANIA	71	TRUE	MALE	FALSE	TRUE	FALSE	FALSE	2	EAR	30	20	ACK	TRUE	TRUE	TRUE	FALSE	TRUE	FALSE	PAT_224_1340_142	TRUE
PAT_1805	3477					55								FOREARM			ACK	TRUE	FALSE	FALSE	FALSE	FALSE	TRUE	PAT_1805_3477_772	FALSE
PAT_715	4073	FALSE	TRUE	POMERANIA	POMERANIA	80	TRUE	MALE	FALSE	TRUE	TRUE	TRUE	2	HAND	3	2	ACK	FALSE	FALSE	FALSE	FALSE	FALSE	TRUE	PAT_715_4073_115	FALSE
PAT_1572	2495					72								FOREARM			ACK	TRUE	FALSE	FALSE	FALSE	FALSE	FALSE	PAT_1572_2495_335	FALSE
PAT_1506	1735					71								FACE			ACK	FALSE	FALSE	FALSE	FALSE	FALSE	FALSE	PAT_1506_1735_733	FALSE
PAT_1689	3075					42								ARM			ACK	TRUE	FALSE	FALSE	FALSE	FALSE	TRUE	PAT_1689_3075_38	FALSE
PAT_1415	1439					77								FOREARM			ACK	FALSE	FALSE	FALSE	FALSE	FALSE	FALSE	PAT_1415_1439_295	FALSE
PAT_1707	3148					75								CHEST			ACK	TRUE	FALSE	FALSE	FALSE	FALSE	FALSE	PAT_1707_3148_835	FALSE
PAT_961	1818	FALSE	FALSE	UNK	UNK	71	TRUE	MALE	FALSE	TRUE	TRUE	TRUE	4	THIGH	21	20	ACK	TRUE	FALSE	FALSE	FALSE	FALSE	TRUE	PAT_961_1818_992	TRUE
PAT_108	424	FALSE	FALSE	POMERANIA	POMERANIA	69	TRUE	MALE	TRUE	TRUE	TRUE	TRUE	2	HAND	5	3	ACK	TRUE	TRUE	FALSE	FALSE	FALSE	TRUE	PAT_108_424_944	FALSE
PAT_834	4490	FALSE	FALSE	GERMANY	GERMANY	81	FALSE	MALE	TRUE	TRUE	TRUE	FALSE	2	ARM	10	9	ACK	FALSE	FALSE	FALSE	FALSE	FALSE	FALSE	PAT_834_4490_317	FALSE
PAT_2011	4141					50								HAND			ACK	TRUE	FALSE	FALSE	FALSE	FALSE	TRUE	PAT_2011_4141_862	FALSE
PAT_824	1561	FALSE	FALSE	GERMANY	GERMANY	83	TRUE	MALE	TRUE	FALSE	TRUE	FALSE	2	FOREARM	11	9	ACK	TRUE	FALSE	FALSE	FALSE	FALSE	TRUE	PAT_824_1561_796	TRUE
PAT_1736	3246					70								FOREARM			ACK	TRUE	FALSE	FALSE	FALSE	FALSE	TRUE	PAT_1736_3246_166	FALSE
PAT_246	377	FALSE	TRUE	POMERANIA	POMERANIA	33	TRUE	MALE	TRUE	TRUE	TRUE	TRUE	2	ARM	11	10	ACK	FALSE	FALSE	FALSE	FALSE	FALSE	FALSE	PAT_246_377_159	TRUE
PAT_1608	2720					46								NECK			ACK	TRUE	FALSE	FALSE	FALSE	FALSE	FALSE	PAT_1608_2720_196	FALSE
PAT_356	4511	FALSE	TRUE	GERMANY		68	TRUE	MALE	TRUE	FALSE	FALSE	FALSE	2	BACK	15	12	ACK	TRUE	FALSE	FALSE	FALSE	TRUE	FALSE	PAT_356_4511_960	FALSE
PAT_1406	1397					62								FOREARM			ACK	TRUE	FALSE	FALSE	FALSE	FALSE	FALSE	PAT_1406_1397_669	FALSE
PAT_966	1826	FALSE	FALSE	POMERANIA	POMERANIA	46	FALSE	FEMALE	FALSE	FALSE	FALSE	FALSE	3	FOREARM	32	30	ACK	TRUE	FALSE	FALSE	FALSE	FALSE	FALSE	PAT_966_1826_587	TRUE
PAT_526	3205	FALSE	TRUE	ITALY	GERMANY	59	TRUE	MALE	FALSE	TRUE	FALSE	TRUE	2	BACK	7	5	ACK	TRUE	FALSE	FALSE	FALSE	FALSE	FALSE	PAT_526_3205_611	FALSE
PAT_1414	1431					75								FACE			ACK	FALSE	FALSE	FALSE	FALSE	FALSE	FALSE	PAT_1414_1431_754	FALSE
PAT_1130	501					42								FOREARM			ACK	TRUE	FALSE	FALSE	FALSE	FALSE	FALSE	PAT_1130_501_181	FALSE
PAT_1022	115					39								FACE			ACK	TRUE	FALSE	FALSE	FALSE	FALSE	FALSE	PAT_1022_115_132	FALSE
PAT_1020	111					41								CHEST			ACK	FALSE	FALSE	FALSE	FALSE	FALSE	FALSE	PAT_1020_111_593	FALSE
PAT_831	1570	FALSE	FALSE	ITALY	ITALY	72	FALSE	FEMALE	FALSE	FALSE	TRUE	TRUE	3	HAND	10	7	ACK	TRUE	TRUE	FALSE	TRUE	FALSE	TRUE	PAT_831_1570_637	TRUE
PAT_1531	1800					64								FOREARM			ACK	TRUE	FALSE	FALSE	FALSE	FALSE	FALSE	PAT_1531_1800_683	FALSE
PAT_1370	1274					57								CHEST			ACK	TRUE	FALSE	FALSE	FALSE	FALSE	FALSE	PAT_1370_1274_515	FALSE
PAT_862	1643	FALSE	FALSE	GERMANY	GERMANY	57	FALSE	FEMALE	FALSE	TRUE	TRUE	TRUE	3	NOSE	2	1	ACK	TRUE	TRUE	FALSE	FALSE	FALSE	FALSE	PAT_862_1643_386	TRUE
PAT_1365	1253					48								ARM			ACK	TRUE	FALSE	FALSE	FALSE	FALSE	FALSE	PAT_1365_1253_912	FALSE
PAT_1509	1742					80								FACE			ACK	FALSE	FALSE	FALSE	FALSE	FALSE	FALSE	PAT_1509_1742_422	FALSE
PAT_522	985	FALSE	FALSE	ITALY	ITALY	53	FALSE	MALE	FALSE	FALSE	TRUE	TRUE	2	FACE	7	5	ACK	TRUE	TRUE	TRUE	FALSE	TRUE	TRUE	PAT_522_985_991	TRUE
PAT_1374	1284					54								FACE			ACK	TRUE	FALSE	FALSE	FALSE	TRUE	FALSE	PAT_1374_1284_208	FALSE
PAT_1090	376					45								FACE			ACK	TRUE	FALSE	FALSE	FALSE	FALSE	FALSE	PAT_1090_376_384	FALSE
PAT_370	2558	TRUE	TRUE	GERMANY	GERMANY	62	TRUE	MALE	TRUE	TRUE	FALSE	FALSE	3	FOREARM	11	8	ACK	TRUE	FALSE	FALSE	FALSE	TRUE	FALSE	PAT_370_2558_175	FALSE
PAT_225	345	TRUE	FALSE	PORTUGAL	SPAIN	68	FALSE	MALE	FALSE	TRUE	TRUE	TRUE	4	CHEST	10	8	ACK	TRUE	FALSE	FALSE	FALSE	FALSE	FALSE	PAT_225_345_903	TRUE
PAT_1371	1276					53								CHEST			ACK	TRUE	FALSE	FALSE	FALSE	FALSE	FALSE	PAT_1371_1276_145	FALSE
PAT_71	108	FALSE	FALSE	POMERANIA	POMERANIA	57	TRUE	FEMALE	TRUE	TRUE	TRUE	TRUE	3	CHEST	15	13	ACK	TRUE	FALSE	FALSE	FALSE	FALSE	FALSE	PAT_71_108_617	TRUE
PAT_1712	3173					66								FOREARM			ACK	TRUE	FALSE	FALSE	FALSE	FALSE	TRUE	PAT_1712_3173_684	FALSE
PAT_1551	1889					53								FOREARM			ACK	TRUE	FALSE	FALSE	FALSE	FALSE	TRUE	PAT_1551_1889_948	FALSE
PAT_1741	3273					44								HAND			ACK	TRUE	FALSE	FALSE	FALSE	FALSE	TRUE	PAT_1741_3273_34	FALSE
PAT_1065	276					52								FACE			ACK	FALSE	FALSE	FALSE	FALSE	FALSE	FALSE	PAT_1065_276_231	FALSE
PAT_2034	4269					65								FOREARM			ACK	FALSE	FALSE	FALSE	FALSE	FALSE	FALSE	PAT_2034_4269_670	FALSE
PAT_817	4471	FALSE	TRUE	GERMANY	GERMANY	85	FALSE	MALE	TRUE	TRUE	TRUE	TRUE	2	NECK	11	10	ACK	TRUE	TRUE	FALSE	FALSE	FALSE	FALSE	PAT_817_4471_179	FALSE
PAT_1892	3760					39								FACE			ACK	FALSE	FALSE	FALSE	TRUE	FALSE	FALSE	PAT_1892_3760_713	FALSE
PAT_921	1750	FALSE	TRUE	GERMANY	GERMANY	62	FALSE	MALE	FALSE	TRUE	TRUE	TRUE	2	NOSE	5	3	ACK	TRUE	FALSE	FALSE	FALSE	TRUE	FALSE	PAT_921_1750_313	TRUE
PAT_528	3072	FALSE	FALSE	GERMANY	GERMANY	75	FALSE	FEMALE	FALSE	FALSE	TRUE	TRUE	2	FOREARM	8	6	ACK	TRUE	FALSE	FALSE	FALSE	FALSE	TRUE	PAT_528_3072_615	FALSE
PAT_2119	4625					58								CHEST			ACK	TRUE	FALSE	FALSE	FALSE	FALSE	FALSE	PAT_2119_4625_733	FALSE
PAT_1481	1675					60								ARM			ACK	TRUE	FALSE	FALSE	FALSE	FALSE	FALSE	PAT_1481_1675_371	FALSE
PAT_409	2614	FALSE	FALSE	ITALY	ITALY	46	TRUE	FEMALE	FALSE	TRUE	FALSE	FALSE	3	HAND	4	3	ACK	TRUE	FALSE	FALSE	FALSE	FALSE	FALSE	PAT_409_2614_805	FALSE
PAT_1133	510					52								HAND			ACK	TRUE	FALSE	FALSE	FALSE	FALSE	FALSE	PAT_1133_510_956	FALSE
PAT_2098	4559					67								CHEST			ACK	TRUE	FALSE	FALSE	FALSE	FALSE	FALSE	PAT_2098_4559_436	FALSE
PAT_1275	955					37								FOREARM			ACK	TRUE	TRUE	FALSE	FALSE	FALSE	FALSE	PAT_1275_955_131	FALSE
PAT_167	684	FALSE	FALSE	GERMANY	GERMANY	59	TRUE	MALE	TRUE	TRUE	FALSE	FALSE	1	ARM	10	7	ACK	FALSE	FALSE	FALSE	FALSE	FALSE	FALSE	PAT_167_684_365	FALSE
PAT_798	1771	FALSE	TRUE	ITALY	ITALY	55	FALSE	FEMALE	TRUE	TRUE	TRUE	TRUE	3	CHEST	5	4	ACK	TRUE	FALSE	FALSE	FALSE	FALSE	FALSE	PAT_798_1771_240	FALSE
PAT_528	993	FALSE	FALSE	GERMANY	GERMANY	75	FALSE	FEMALE	FALSE	FALSE	TRUE	TRUE	2	ARM	8	6	ACK	TRUE	FALSE	FALSE	FALSE	FALSE	TRUE	PAT_528_993_589	TRUE
PAT_1170	609					41								CHEST			ACK	TRUE	FALSE	TRUE	FALSE	FALSE	FALSE	PAT_1170_609_378	FALSE
PAT_996	6					50								CHEST			ACK	FALSE	FALSE	FALSE	FALSE	FALSE	FALSE	PAT_996_6_367	FALSE
PAT_2122	4642					62								ARM			ACK	FALSE	FALSE	FALSE	FALSE	FALSE	FALSE	PAT_2122_4642_204	FALSE
PAT_277	427	FALSE	FALSE	POMERANIA	POMERANIA	65	FALSE	FEMALE	TRUE	TRUE	FALSE	FALSE	2	FACE	6	5	ACK	TRUE	FALSE	FALSE	FALSE	FALSE	FALSE	PAT_277_427_658	TRUE
PAT_38	1003	FALSE	FALSE	GERMANY	GERMANY	53	TRUE	MALE	TRUE	TRUE	TRUE	FALSE	1	ARM	9	6	ACK	TRUE	FALSE	FALSE	FALSE	FALSE	FALSE	PAT_38_1003_226	TRUE
PAT_2039	4290					58								FOREARM			ACK	TRUE	TRUE	FALSE	FALSE	FALSE	TRUE	PAT_2039_4290_273	FALSE
PAT_1727	3233					89								HAND			ACK	TRUE	FALSE	FALSE	FALSE	FALSE	TRUE	PAT_1727_3233_399	FALSE
PAT_238	364	FALSE	FALSE	POMERANIA	POMERANIA	81	FALSE	FEMALE	FALSE	FALSE	FALSE	FALSE	2	FOOT	16	14	ACK	TRUE	FALSE	FALSE	FALSE	FALSE	FALSE	PAT_238_364_387	TRUE
PAT_1955	3946					58								FACE			ACK	TRUE	TRUE	FALSE	TRUE	FALSE	FALSE	PAT_1955_3946_319	FALSE
PAT_1767	3340					59								FACE			ACK	TRUE	FALSE	FALSE	FALSE	FALSE	TRUE	PAT_1767_3340_959	FALSE
PAT_1951	3934					79								ARM			ACK	TRUE	TRUE	FALSE	TRUE	TRUE	FALSE	PAT_1951_3934_98	FALSE
PAT_177	775	FALSE	FALSE	GERMANY	GERMANY	52	FALSE	FEMALE	FALSE	TRUE	TRUE	TRUE	1	FACE	13	10	ACK	TRUE	FALSE	FALSE	FALSE	FALSE	FALSE	PAT_177_775_786	FALSE
PAT_1483	1678					82								FOREARM			ACK	TRUE	FALSE	FALSE	FALSE	FALSE	FALSE	PAT_1483_1678_538	FALSE
PAT_711	4067	FALSE	FALSE	GERMANY	GERMANY	50	FALSE	MALE	TRUE	FALSE	TRUE	FALSE	2	HAND	23	21	ACK	TRUE	FALSE	FALSE	FALSE	FALSE	TRUE	PAT_711_4067_260	FALSE
PAT_914	1740	FALSE	FALSE	GERMANY	GERMANY	74	FALSE	FEMALE	FALSE	FALSE	TRUE	TRUE	2	HAND	6	6	ACK	TRUE	FALSE	FALSE	FALSE	FALSE	TRUE	PAT_914_1740_932	TRUE
PAT_1370	1273					57								FACE			ACK	TRUE	TRUE	FALSE	FALSE	FALSE	TRUE	PAT_1370_1273_41	FALSE
PAT_457	890	FALSE	FALSE	POMERANIA	POMERANIA	77	FALSE	FEMALE	FALSE	FALSE	FALSE	FALSE	2	FOREARM	7	4	ACK	TRUE	FALSE	FALSE	FALSE	FALSE	FALSE	PAT_457_890_255	TRUE
PAT_1088	373					44								FOREARM			ACK	TRUE	FALSE	FALSE	FALSE	FALSE	FALSE	PAT_1088_373_781	FALSE
PAT_1061	254					42								CHEST			ACK	TRUE	FALSE	FALSE	FALSE	FALSE	FALSE	PAT_1061_254_813	FALSE
PAT_27	38	FALSE	FALSE	ITALY	ITALY	70	FALSE	FEMALE	TRUE	TRUE	TRUE	TRUE	2	HAND	15	13	ACK	UNK	UNK	FALSE	FALSE	FALSE	TRUE	PAT_27_38_240	TRUE
PAT_2036	4280					72								EAR			ACK	TRUE	FALSE	FALSE	FALSE	FALSE	FALSE	PAT_2036_4280_90	FALSE
PAT_2150	4766					40								HAND			ACK	FALSE	FALSE	FALSE	FALSE	FALSE	FALSE	PAT_2150_4766_754	FALSE
PAT_2090	4532					60								LIP			ACK	FALSE	TRUE	FALSE	FALSE	FALSE	FALSE	PAT_2090_4532_178	FALSE
PAT_753	1833	FALSE	FALSE	GERMANY	GERMANY	59	FALSE	FEMALE	FALSE	TRUE	TRUE	TRUE	3	ARM	4	4	ACK	TRUE	FALSE	FALSE	FALSE	FALSE	FALSE	PAT_753_1833_710	FALSE
PAT_1605	2715					81								CHEST			ACK	TRUE	FALSE	FALSE	FALSE	FALSE	FALSE	PAT_1605_2715_845	FALSE
PAT_1650	2913					68								FOREARM			ACK	TRUE	FALSE	FALSE	FALSE	FALSE	TRUE	PAT_1650_2913_374	FALSE
PAT_2105	4587					55								FOREARM			ACK	FALSE	FALSE	FALSE	FALSE	FALSE	FALSE	PAT_2105_4587_204	FALSE
PAT_1066	281					47								FOREARM			ACK	TRUE	FALSE	FALSE	FALSE	FALSE	FALSE	PAT_1066_281_698	FALSE
PAT_379	4405	FALSE	FALSE	POMERANIA	POMERANIA	60	TRUE	MALE	FALSE	TRUE	FALSE	FALSE	1	FOREARM	22	15	ACK	TRUE	TRUE	FALSE	FALSE	FALSE	FALSE	PAT_379_4405_969	FALSE
PAT_677	1350	FALSE	FALSE	ITALY	ITALY	75	TRUE	MALE	FALSE	TRUE	TRUE	TRUE	2	THIGH	8	6	ACK	TRUE	TRUE	FALSE	FALSE	FALSE	TRUE	PAT_677_1350_67	TRUE
PAT_742	1402	FALSE	FALSE	POMERANIA	POMERANIA	78	FALSE	FEMALE	FALSE	FALSE	TRUE	TRUE	2	HAND	15	10	ACK	FALSE	FALSE	FALSE	TRUE	FALSE	TRUE	PAT_742_1402_818	TRUE
PAT_846	4421	FALSE	FALSE		GERMANY	63	TRUE	FEMALE	TRUE	FALSE	TRUE	TRUE	2	FOREARM	19	12	ACK	FALSE	TRUE	FALSE	FALSE	FALSE	FALSE	PAT_846_4421_153	FALSE
PAT_1819	3569					48								HAND			ACK	FALSE	TRUE	FALSE	FALSE	FALSE	FALSE	PAT_1819_3569_217	FALSE
PAT_1557	2399					49								HAND			ACK	TRUE	FALSE	FALSE	FALSE	FALSE	FALSE	PAT_1557_2399_681	FALSE
PAT_1505	1733					83								ARM			ACK	TRUE	FALSE	FALSE	FALSE	FALSE	FALSE	PAT_1505_1733_128	FALSE
PAT_419	2767	FALSE	FALSE	POMERANIA	POMERANIA	80	FALSE	FEMALE	TRUE	FALSE	FALSE	FALSE	2	FOREARM	7	5	ACK	TRUE	FALSE	FALSE	FALSE	FALSE	FALSE	PAT_419_2767_323	FALSE
PAT_1573	2497					45								FACE			ACK	TRUE	FALSE	FALSE	FALSE	FALSE	FALSE	PAT_1573_2497_736	FALSE
PAT_1034	161					55								ARM			ACK	TRUE	FALSE	FALSE	FALSE	FALSE	FALSE	PAT_1034_161_203	FALSE
PAT_1708	3155					73								FOREARM			ACK	TRUE	FALSE	FALSE	FALSE	FALSE	FALSE	PAT_1708_3155_581	FALSE
PAT_309	663	FALSE	FALSE	UNK	GERMANY	89	FALSE	FEMALE	TRUE	TRUE	TRUE	TRUE	2	NOSE	8	7	ACK	TRUE	FALSE	TRUE	FALSE	TRUE	TRUE	PAT_309_663_812	TRUE
PAT_104	1754	FALSE	FALSE	POMERANIA	POMERANIA	79	TRUE	FEMALE	TRUE	TRUE	FALSE	FALSE	2	ARM	11	10	ACK	TRUE	FALSE	FALSE	FALSE	FALSE	TRUE	PAT_104_1754_276	TRUE
PAT_1405	1395					51								FACE			ACK	FALSE	FALSE	FALSE	FALSE	FALSE	FALSE	PAT_1405_1395_96	FALSE
PAT_260	1289	FALSE	FALSE	POMERANIA	POMERANIA	78	TRUE	FEMALE	TRUE	TRUE	FALSE	FALSE	1	FACE	10	10	ACK	TRUE	FALSE	FALSE	FALSE	FALSE	FALSE	PAT_260_1289_396	FALSE
PAT_579	1099	FALSE	FALSE	GERMANY	POMERANIA	45	TRUE	MALE	TRUE	TRUE	TRUE	TRUE	3	FOREARM	10	10	ACK	TRUE	TRUE	FALSE	FALSE	FALSE	TRUE	PAT_579_1099_837	TRUE
PAT_1246	846					51								ARM			ACK	TRUE	FALSE	FALSE	FALSE	FALSE	FALSE	PAT_1246_846_899	FALSE
PAT_579	1100	FALSE	FALSE	GERMANY	POMERANIA	45	TRUE	MALE	TRUE	TRUE	TRUE	TRUE	3	HAND	13	10	ACK	TRUE	TRUE	FALSE	FALSE	FALSE	TRUE	PAT_579_1100_988	TRUE
PAT_1367	1264					77								FOREARM			ACK	FALSE	FALSE	FALSE	FALSE	FALSE	FALSE	PAT_1367_1264_801	FALSE
PAT_1374	1285					54								FACE			ACK	TRUE	FALSE	FALSE	FALSE	TRUE	FALSE	PAT_1374_1285_735	FALSE
PAT_996	6					50								CHEST			ACK	FALSE	FALSE	FALSE	FALSE	FALSE	FALSE	PAT_996_6_622	FALSE
PAT_651	1232	FALSE	FALSE	ITALY	GERMANY	78	FALSE	FEMALE	TRUE	TRUE	TRUE	TRUE	2	FOREARM	8	7	ACK	FALSE	FALSE	FALSE	FALSE	FALSE	FALSE	PAT_651_1232_950	TRUE
PAT_1600	2685					69								FOREARM			ACK	TRUE	FALSE	FALSE	FALSE	FALSE	TRUE	PAT_1600_2685_164	FALSE
PAT_1807	3481					51								FOREARM			ACK	TRUE	FALSE	FALSE	FALSE	FALSE	FALSE	PAT_1807_3481_801	FALSE
PAT_960	1816	FALSE	FALSE	POMERANIA	POMERANIA	59	TRUE	MALE	TRUE	TRUE	FALSE	FALSE	3	FACE	7	5	ACK	FALSE	FALSE	FALSE	FALSE	FALSE	FALSE	PAT_960_1816_662	TRUE
PAT_1006	53					63								FOREARM			ACK	FALSE	FALSE	FALSE	FALSE	FALSE	FALSE	PAT_1006_53_385	FALSE
PAT_163	254	FALSE	FALSE	GERMANY	GERMANY	51	TRUE	FEMALE	FALSE	TRUE	FALSE	FALSE	3	FACE	6	5	ACK	TRUE	FALSE	FALSE	FALSE	FALSE	FALSE	PAT_163_254_719	TRUE
PAT_585	1130	TRUE	TRUE	POMERANIA	POMERANIA	59	FALSE	MALE	FALSE	FALSE	FALSE	FALSE	3	ABDOMEN	5	5	ACK	TRUE	TRUE	FALSE	FALSE	TRUE	TRUE	PAT_585_1130_552	TRUE
PAT_2024	4224					73								HAND			ACK	TRUE	FALSE	FALSE	FALSE	FALSE	FALSE	PAT_2024_4224_141	FALSE
PAT_2034	4266					65								FACE			ACK	TRUE	FALSE	FALSE	FALSE	FALSE	FALSE	PAT_2034_4266_880	FALSE
PAT_1475	1651					69								HAND			ACK	TRUE	FALSE	FALSE	FALSE	FALSE	TRUE	PAT_1475_1651_727	FALSE
PAT_747	1409	FALSE	FALSE	UNK	BRAZIL	55	FALSE	MALE	TRUE	FALSE	TRUE	TRUE	3	FOREARM	15	10	ACK	TRUE	TRUE	FALSE	FALSE	TRUE	TRUE	PAT_747_1409_116	TRUE
PAT_566	179	FALSE	FALSE	ITALY	BRAZIL	54	FALSE	MALE	FALSE	FALSE	TRUE	TRUE	3	ARM	4	3	ACK	TRUE	FALSE	FALSE	FALSE	FALSE	FALSE	PAT_566_179_23	FALSE
PAT_1893	3761					61								HAND			ACK	FALSE	FALSE	FALSE	FALSE	FALSE	TRUE	PAT_1893_3761_666	FALSE
PAT_1486	1684					73								FOREARM			ACK	TRUE	FALSE	FALSE	FALSE	FALSE	FALSE	PAT_1486_1684_182	FALSE
PAT_1739	3261					51								FOREARM			ACK	TRUE	FALSE	FALSE	FALSE	FALSE	FALSE	PAT_1739_3261_325	FALSE
PAT_1034	160					55								FACE			ACK	FALSE	FALSE	FALSE	FALSE	FALSE	FALSE	PAT_1034_160_819	FALSE
PAT_1536	1819					71								FOREARM			ACK	TRUE	FALSE	FALSE	FALSE	TRUE	TRUE	PAT_1536_1819_91	FALSE
PAT_1402	1376					66								ARM			ACK	TRUE	TRUE	FALSE	FALSE	TRUE	FALSE	PAT_1402_1376_507	FALSE
PAT_2153	4782					66								FACE			ACK	TRUE	TRUE	FALSE	FALSE	FALSE	FALSE	PAT_2153_4782_321	FALSE
PAT_1729	3235					69								EAR			ACK	TRUE	FALSE	FALSE	FALSE	FALSE	FALSE	PAT_1729_3235_712	FALSE
PAT_1670	3007					54								FOREARM			ACK	TRUE	FALSE	FALSE	FALSE	FALSE	FALSE	PAT_1670_3007_105	FALSE
PAT_673	1276	FALSE	FALSE	NETHERLANDS	FRANCE	69	TRUE	FEMALE	TRUE	TRUE	TRUE	TRUE	2	FOREARM	13	9	ACK	TRUE	FALSE	FALSE	FALSE	FALSE	FALSE	PAT_673_1276_752	TRUE
PAT_15	3138	FALSE	TRUE	GERMANY	GERMANY	57	FALSE	FEMALE	TRUE	TRUE	FALSE	TRUE	2	BACK	5	3	ACK	TRUE	FALSE	FALSE	FALSE	FALSE	FALSE	PAT_15_3138_959	FALSE
PAT_931	1762	FALSE	FALSE	POMERANIA	POMERANIA	71	FALSE	FEMALE	FALSE	FALSE	TRUE	TRUE	2	HAND	13	7	ACK	TRUE	FALSE	FALSE	FALSE	FALSE	FALSE	PAT_931_1762_69	TRUE
PAT_987	1859	FALSE	FALSE	POMERANIA	POMERANIA	47	TRUE	FEMALE	TRUE	FALSE	FALSE	FALSE	3	FACE	13	9	ACK	TRUE	TRUE	TRUE	TRUE	FALSE	TRUE	PAT_987_1859_859	TRUE
PAT_638	3680	FALSE	FALSE	NETHERLANDS	POMERANIA	73	FALSE	FEMALE	TRUE	FALSE	TRUE	TRUE	2	FOREARM	12	6	ACK	TRUE	FALSE	FALSE	FALSE	FALSE	FALSE	PAT_638_3680_891	FALSE
PAT_735	1391	FALSE	FALSE	POMERANIA	POMERANIA	68	TRUE	MALE	FALSE	FALSE	TRUE	TRUE	2	FOREARM	10	10	ACK	TRUE	TRUE	FALSE	FALSE	TRUE	TRUE	PAT_735_1391_261	TRUE
PAT_1296	1038					56								FOREARM			ACK	TRUE	FALSE	FALSE	FALSE	FALSE	FALSE	PAT_1296_1038_1	FALSE
PAT_1452	1564					67								FACE			ACK	FALSE	FALSE	FALSE	FALSE	FALSE	FALSE	PAT_1452_1564_377	FALSE
PAT_126	190	TRUE	FALSE	ITALY	GERMANY	48	TRUE	MALE	FALSE	FALSE	FALSE	FALSE	1	CHEST	12	8	ACK	TRUE	FALSE	FALSE	FALSE	FALSE	FALSE	PAT_126_190_376	TRUE
PAT_1412	1421					75								HAND			ACK	TRUE	FALSE	FALSE	FALSE	FALSE	FALSE	PAT_1412_1421_512	FALSE
PAT_210	316	FALSE	TRUE	GERMANY	PORTUGAL	38	TRUE	MALE	FALSE	TRUE	TRUE	TRUE	3	LIP	10	5	ACK	TRUE	TRUE	TRUE	FALSE	TRUE	TRUE	PAT_210_316_401	TRUE
PAT_873	1661	FALSE	TRUE	GERMANY	ITALY	69	FALSE	MALE	FALSE	FALSE	TRUE	TRUE	2	ARM	7	4	ACK	FALSE	FALSE	FALSE	FALSE	FALSE	TRUE	PAT_873_1661_178	TRUE
PAT_1393	1355					65								FOREARM			ACK	TRUE	FALSE	FALSE	FALSE	FALSE	FALSE	PAT_1393_1355_316	FALSE
PAT_1746	3284					68								FOREARM			ACK	TRUE	FALSE	FALSE	FALSE	FALSE	TRUE	PAT_1746_3284_798	FALSE
PAT_704	1324	FALSE	FALSE	POMERANIA	POMERANIA	82	FALSE	MALE	FALSE	FALSE	TRUE	TRUE	2	FOREARM	7	7	ACK	TRUE	FALSE	FALSE	FALSE	FALSE	FALSE	PAT_704_1324_359	TRUE
PAT_2020	4176					74								THIGH			ACK	TRUE	FALSE	FALSE	FALSE	FALSE	FALSE	PAT_2020_4176_865	FALSE
PAT_380	774	FALSE	FALSE	NETHERLANDS	GERMANY	59	TRUE	MALE	FALSE	TRUE	TRUE	TRUE	2	BACK	4	3	ACK	TRUE	FALSE	FALSE	FALSE	FALSE	FALSE	PAT_380_774_185	TRUE
PAT_2093	4542					81								FOREARM			ACK	FALSE	FALSE	FALSE	FALSE	FALSE	FALSE	PAT_2093_4542_192	FALSE
PAT_1468	1622					73								FOREARM			ACK	TRUE	FALSE	FALSE	FALSE	TRUE	FALSE	PAT_1468_1622_219	FALSE
PAT_1728	3234					79								FACE			ACK	TRUE	FALSE	FALSE	FALSE	FALSE	FALSE	PAT_1728_3234_404	FALSE
PAT_1563	2426					70								FOREARM			ACK	TRUE	FALSE	FALSE	FALSE	FALSE	FALSE	PAT_1563_2426_436	FALSE
PAT_366	2448	FALSE	FALSE	GERMANY	ITALY	70	TRUE	MALE	TRUE	TRUE	FALSE	FALSE	3	FOREARM	14	10	ACK	TRUE	TRUE	FALSE	FALSE	FALSE	TRUE	PAT_366_2448_563	FALSE
PAT_428	845	FALSE	FALSE	UNK	ITALY	73	FALSE	FEMALE	FALSE	FALSE	FALSE	FALSE	3	FACE	10	9	ACK	TRUE	FALSE	FALSE	FALSE	TRUE	FALSE	PAT_428_845_189	TRUE
PAT_802	1516	TRUE	FALSE	GERMANY	GERMANY	60	TRUE	MALE	FALSE	FALSE	TRUE	TRUE	3	FACE	20	10	ACK	TRUE	FALSE	FALSE	FALSE	FALSE	FALSE	PAT_802_1516_510	TRUE
PAT_2003	4107					46								CHEST			ACK	FALSE	TRUE	FALSE	FALSE	FALSE	FALSE	PAT_2003_4107_766	FALSE
PAT_2116	4614					43								FOREARM			ACK	TRUE	FALSE	FALSE	FALSE	FALSE	TRUE	PAT_2116_4614_671	FALSE
PAT_1177	633					62								FOREARM			ACK	FALSE	FALSE	FALSE	FALSE	FALSE	FALSE	PAT_1177_633_705	FALSE
PAT_1243	837					57								FOREARM			ACK	TRUE	TRUE	FALSE	FALSE	FALSE	FALSE	PAT_1243_837_806	FALSE
PAT_1118	470					55								FACE			ACK	TRUE	TRUE	FALSE	FALSE	FALSE	FALSE	PAT_1118_470_710	FALSE
PAT_202	917	FALSE	FALSE	ITALY		78	FALSE	FEMALE	FALSE	TRUE	TRUE	TRUE	3	ARM	11	6	ACK	TRUE	FALSE	FALSE	FALSE	FALSE	FALSE	PAT_202_917_942	FALSE
PAT_316	1457	FALSE	FALSE	GERMANY	GERMANY	80	FALSE	FEMALE	TRUE	FALSE	FALSE	TRUE	3	FOREARM	10	7	ACK	TRUE	FALSE	FALSE	FALSE	FALSE	TRUE	PAT_316_1457_353	TRUE
PAT_2024	4225					73								HAND			ACK	TRUE	FALSE	FALSE	FALSE	FALSE	FALSE	PAT_2024_4225_170	FALSE
PAT_1373	1283					39								FOREARM			ACK	TRUE	TRUE	FALSE	FALSE	TRUE	FALSE	PAT_1373_1283_85	FALSE
PAT_1414	1433					75								HAND			ACK	TRUE	FALSE	FALSE	FALSE	FALSE	TRUE	PAT_1414_1433_806	FALSE
PAT_861	1639	FALSE	TRUE	POMERANIA	POMERANIA	46	FALSE	MALE	TRUE	FALSE	TRUE	TRUE	3	ABDOMEN	10	9	ACK	TRUE	FALSE	TRUE	FALSE	TRUE	TRUE	PAT_861_1639_823	TRUE
PAT_1031	148					35								FOREARM			ACK	TRUE	FALSE	FALSE	FALSE	FALSE	FALSE	PAT_1031_148_292	FALSE
PAT_880	1675	FALSE	FALSE	GERMANY	GERMANY	83	FALSE	FEMALE	TRUE	FALSE	TRUE	FALSE	2	SCALP	35	40	ACK	TRUE	FALSE	TRUE	FALSE	FALSE	FALSE	PAT_880_1675_704	TRUE
PAT_1093	379					53								SCALP			ACK	TRUE	FALSE	FALSE	FALSE	FALSE	FALSE	PAT_1093_379_273	FALSE
PAT_86	1082	FALSE	FALSE	POMERANIA	POMERANIA	53	FALSE	FEMALE	TRUE	FALSE	TRUE	TRUE	2	FOREARM	20	15	ACK	TRUE	TRUE	TRUE	FALSE	TRUE	TRUE	PAT_86_1082_220	TRUE
PAT_1931	3879					53								FACE			ACK	FALSE	FALSE	FALSE	FALSE	FALSE	FALSE	PAT_1931_3879_727	FALSE
PAT_645	4042	FALSE	FALSE	GERMANY	GERMANY	57	TRUE	FEMALE	TRUE	FALSE	FALSE	FALSE	3	FOREARM	6	5	ACK	TRUE	TRUE	FALSE	FALSE	FALSE	TRUE	PAT_645_4042_489	FALSE
PAT_747	1410	FALSE	FALSE	UNK	BRAZIL	55	FALSE	MALE	TRUE	FALSE	TRUE	TRUE	3	FOREARM	10	7	ACK	TRUE	TRUE	FALSE	FALSE	TRUE	TRUE	PAT_747_1410_622	TRUE
PAT_983	1853	FALSE	FALSE	POMERANIA	POMERANIA	78	FALSE	FEMALE	FALSE	FALSE	TRUE	TRUE	2	ARM	10	9	ACK	TRUE	FALSE	TRUE	FALSE	FALSE	TRUE	PAT_983_1853_985	TRUE
PAT_110	397	FALSE	FALSE	ITALY	ITALY	63	FALSE	FEMALE	FALSE	TRUE	FALSE	TRUE	3	HAND	6	4	ACK	TRUE	FALSE	FALSE	FALSE	FALSE	FALSE	PAT_110_397_52	FALSE
PAT_1450	1556					49								FACE			ACK	TRUE	FALSE	FALSE	FALSE	FALSE	FALSE	PAT_1450_1556_114	FALSE
PAT_691	3994	FALSE	TRUE	POMERANIA	GERMANY	56	TRUE	MALE	FALSE	FALSE	FALSE	TRUE	1	FOREARM	10	10	ACK	FALSE	FALSE	FALSE	TRUE	FALSE	TRUE	PAT_691_3994_791	FALSE
PAT_1918	3836					63								ARM			ACK	TRUE	FALSE	FALSE	FALSE	FALSE	FALSE	PAT_1918_3836_82	FALSE
PAT_1184	676					49								FOREARM			ACK	TRUE	TRUE	FALSE	FALSE	FALSE	FALSE	PAT_1184_676_303	FALSE
PAT_1790	3427					67								FACE			ACK	TRUE	FALSE	FALSE	FALSE	FALSE	FALSE	PAT_1790_3427_723	FALSE
PAT_1176	631					69								FOREARM			ACK	TRUE	TRUE	FALSE	FALSE	FALSE	FALSE	PAT_1176_631_36	FALSE
PAT_1545	1865					77								FOREARM			ACK	TRUE	FALSE	FALSE	FALSE	FALSE	FALSE	PAT_1545_1865_519	FALSE
PAT_1469	1627					71								FOREARM			ACK	TRUE	FALSE	FALSE	FALSE	FALSE	FALSE	PAT_1469_1627_109	FALSE
PAT_1840	3612					48								FACE			ACK	FALSE	FALSE	FALSE	FALSE	FALSE	FALSE	PAT_1840_3612_959	FALSE
PAT_931	1761	FALSE	FALSE	POMERANIA	POMERANIA	71	FALSE	FEMALE	FALSE	FALSE	TRUE	TRUE	2	HAND	7	7	ACK	TRUE	FALSE	FALSE	FALSE	FALSE	TRUE	PAT_931_1761_380	TRUE
PAT_1937	3897					62								FOREARM			ACK	FALSE	FALSE	FALSE	FALSE	FALSE	FALSE	PAT_1937_3897_131	FALSE
PAT_359	1596	FALSE	FALSE	ITALY	ITALY	54	FALSE	FEMALE	TRUE	TRUE	TRUE	TRUE	3	THIGH	10	10	ACK	FALSE	TRUE	TRUE	FALSE	FALSE	TRUE	PAT_359_1596_68	TRUE
PAT_1528	1795					62								FACE			ACK	TRUE	FALSE	FALSE	FALSE	FALSE	FALSE	PAT_1528_1795_12	FALSE
PAT_1998	4095					69								ARM			ACK	TRUE	FALSE	FALSE	FALSE	FALSE	FALSE	PAT_1998_4095_438	FALSE
PAT_1390	1346					55								FACE			ACK	TRUE	FALSE	FALSE	FALSE	FALSE	TRUE	PAT_1390_1346_709	FALSE
PAT_1433	1499					51								FOREARM			ACK	TRUE	FALSE	FALSE	FALSE	FALSE	FALSE	PAT_1433_1499_29	FALSE
PAT_1777	3370					67								BACK			ACK	TRUE	FALSE	FALSE	FALSE	FALSE	FALSE	PAT_1777_3370_697	FALSE
PAT_236	1071	FALSE	TRUE	POMERANIA	POMERANIA	55	TRUE	MALE	TRUE	TRUE	FALSE	FALSE	3	FOREARM	6	5	ACK	TRUE	FALSE	FALSE	FALSE	FALSE	TRUE	PAT_236_1071_810	FALSE
PAT_1284	995					75								FOREARM			ACK	TRUE	FALSE	FALSE	FALSE	FALSE	FALSE	PAT_1284_995_150	FALSE
PAT_2081	4488					61								FOREARM			ACK	FALSE	FALSE	FALSE	FALSE	FALSE	FALSE	PAT_2081_4488_57	FALSE
PAT_891	1700	FALSE	FALSE	POMERANIA	POMERANIA	57	FALSE	FEMALE	TRUE	FALSE	TRUE	FALSE	2	HAND	8	8	ACK	TRUE	FALSE	FALSE	FALSE	FALSE	TRUE	PAT_891_1700_180	TRUE
PAT_306	1646	FALSE	FALSE	ITALY	ITALY	87	TRUE	MALE	FALSE	FALSE	TRUE	TRUE	2	FOREARM	10	10	ACK	TRUE	FALSE	FALSE	FALSE	TRUE	TRUE	PAT_306_1646_971	FALSE
PAT_1705	3143					71								FACE			ACK	TRUE	FALSE	FALSE	FALSE	FALSE	FALSE	PAT_1705_3143_139	FALSE
PAT_176	273	FALSE	FALSE	GERMANY	GERMANY	73	FALSE	FEMALE	TRUE	TRUE	TRUE	TRUE	2	FOREARM	10	9	ACK	TRUE	FALSE	FALSE	FALSE	FALSE	FALSE	PAT_176_273_423	TRUE
PAT_1431	1495					58								FOREARM			ACK	TRUE	FALSE	FALSE	FALSE	FALSE	FALSE	PAT_1431_1495_931	FALSE
PAT_201	946	FALSE	TRUE	POMERANIA	POMERANIA	60	TRUE	MALE	FALSE	TRUE	FALSE	FALSE	3	FOREARM	12	10	ACK	TRUE	TRUE	FALSE	FALSE	FALSE	FALSE	PAT_201_946_262	FALSE
PAT_1017	97					67								FACE			ACK	TRUE	FALSE	FALSE	FALSE	FALSE	FALSE	PAT_1017_97_577	FALSE
PAT_632	3700	FALSE	FALSE			73	FALSE	FEMALE	FALSE	FALSE	TRUE	TRUE	2	FOREARM	18	14	ACK	FALSE	FALSE	FALSE	FALSE	FALSE	TRUE	PAT_632_3700_890	FALSE
PAT_1615	2749					60								FOREARM			ACK	TRUE	TRUE	FALSE	FALSE	FALSE	FALSE	PAT_1615_2749_350	FALSE
PAT_1385	1323					69								FACE			ACK	TRUE	FALSE	FALSE	FALSE	FALSE	TRUE	PAT_1385_1323_100	FALSE
PAT_2089	4529					68								FACE			ACK	FALSE	TRUE	FALSE	FALSE	FALSE	FALSE	PAT_2089_4529_762	FALSE
PAT_1497	1712					76								FOREARM			ACK	FALSE	FALSE	FALSE	FALSE	FALSE	FALSE	PAT_1497_1712_633	FALSE
PAT_851	1623	FALSE	FALSE	POMERANIA	POMERANIA	77	FALSE	FEMALE	TRUE	TRUE	TRUE	TRUE	3	NECK	25	10	ACK	TRUE	FALSE	FALSE	FALSE	TRUE	FALSE	PAT_851_1623_815	TRUE
PAT_2026	4230					77								FACE			ACK	FALSE	FALSE	FALSE	FALSE	FALSE	FALSE	PAT_2026_4230_141	FALSE
PAT_86	131	FALSE	FALSE	POMERANIA	POMERANIA	52	FALSE	FEMALE	TRUE	FALSE	TRUE	TRUE	2	HAND	15	12	ACK	TRUE	FALSE	TRUE	FALSE	FALSE	TRUE	PAT_86_131_107	TRUE
PAT_158	621	FALSE	FALSE	GERMANY	GERMANY	70	TRUE	FEMALE	TRUE	TRUE	TRUE	FALSE	1	ARM	6	5	ACK	TRUE	FALSE	FALSE	FALSE	FALSE	FALSE	PAT_158_621_68	FALSE
PAT_1407	1402					81								FOREARM			ACK	TRUE	FALSE	FALSE	FALSE	FALSE	FALSE	PAT_1407_1402_734	FALSE
PAT_1407	1402					81								FOREARM			ACK	TRUE	FALSE	FALSE	FALSE	FALSE	FALSE	PAT_1407_1402_500	FALSE
PAT_1315	1110					80								ARM			ACK	TRUE	FALSE	FALSE	FALSE	FALSE	FALSE	PAT_1315_1110_317	FALSE
PAT_2022	4184					55								HAND			ACK	FALSE	TRUE	FALSE	TRUE	FALSE	TRUE	PAT_2022_4184_111	FALSE
PAT_230	1007	FALSE	FALSE	POMERANIA	POMERANIA	73	FALSE	FEMALE	FALSE	FALSE	FALSE	FALSE	2	FOREARM	9	6	ACK	TRUE	TRUE	FALSE	FALSE	TRUE	FALSE	PAT_230_1007_645	FALSE
PAT_1029	135					47								NOSE			ACK	TRUE	FALSE	FALSE	FALSE	FALSE	FALSE	PAT_1029_135_983	FALSE
PAT_914	1732	FALSE	FALSE	GERMANY	GERMANY	74	FALSE	FEMALE	FALSE	FALSE	TRUE	TRUE	2	FACE	10	8	ACK	TRUE	FALSE	FALSE	FALSE	FALSE	FALSE	PAT_914_1732_136	TRUE
PAT_1418	1449					86								ARM			ACK	TRUE	FALSE	FALSE	FALSE	FALSE	FALSE	PAT_1418_1449_580	FALSE
PAT_1031	148					35								FOREARM			ACK	TRUE	FALSE	FALSE	FALSE	FALSE	FALSE	PAT_1031_148_66	FALSE
PAT_1452	1564					67								FACE			ACK	FALSE	FALSE	FALSE	FALSE	FALSE	FALSE	PAT_1452_1564_509	FALSE
PAT_1280	972					60								FOREARM			ACK	TRUE	FALSE	FALSE	FALSE	FALSE	FALSE	PAT_1280_972_605	FALSE
PAT_2128	4676					53								THIGH			ACK	FALSE	FALSE	FALSE	FALSE	FALSE	TRUE	PAT_2128_4676_965	FALSE
PAT_2068	4424					73								ARM			ACK	TRUE	FALSE	FALSE	FALSE	FALSE	FALSE	PAT_2068_4424_995	FALSE
PAT_1313	1105					33								HAND			ACK	TRUE	TRUE	FALSE	FALSE	FALSE	TRUE	PAT_1313_1105_284	FALSE
PAT_1393	1354					65								NECK			ACK	TRUE	FALSE	TRUE	FALSE	FALSE	FALSE	PAT_1393_1354_535	FALSE
PAT_186	286	FALSE	FALSE	UNK	GERMANY	74	TRUE	MALE	TRUE	TRUE	FALSE	FALSE	2	FOREARM	7	5	ACK	FALSE	FALSE	FALSE	FALSE	FALSE	TRUE	PAT_186_286_109	TRUE
PAT_2124	4650					64								FACE			ACK	TRUE	TRUE	FALSE	TRUE	FALSE	FALSE	PAT_2124_4650_575	FALSE
PAT_1543	4346					74								HAND			ACK	TRUE	FALSE	FALSE	FALSE	FALSE	FALSE	PAT_1543_4346_860	FALSE
PAT_270	1384	FALSE	FALSE	POMERANIA	POMERANIA	90	FALSE	FEMALE	FALSE	TRUE	FALSE	FALSE	1	FOREARM	13	7	ACK	TRUE	FALSE	TRUE	FALSE	TRUE	TRUE	PAT_270_1384_995	FALSE
PAT_307	1458	FALSE	FALSE	ITALY	ITALY	78	FALSE	FEMALE	FALSE	FALSE	FALSE	FALSE	2	FOREARM	4	4	ACK	TRUE	FALSE	FALSE	FALSE	FALSE	TRUE	PAT_307_1458_363	TRUE
PAT_1402	1376					66								ARM			ACK	TRUE	TRUE	FALSE	FALSE	TRUE	FALSE	PAT_1402_1376_160	FALSE
PAT_639	3676	FALSE	TRUE	GERMANY	NETHERLANDS	66	FALSE	FEMALE	TRUE	TRUE	TRUE	TRUE	2	ARM	8	7	ACK	FALSE	FALSE	FALSE	FALSE	FALSE	TRUE	PAT_639_3676_760	FALSE
PAT_1063	268					65								ARM			ACK	TRUE	FALSE	FALSE	FALSE	FALSE	FALSE	PAT_1063_268_704	FALSE
PAT_1127	496					40								HAND			ACK	FALSE	FALSE	FALSE	FALSE	FALSE	FALSE	PAT_1127_496_945	FALSE
PAT_420	834	FALSE	TRUE	UNK	ITALY	37	FALSE	FEMALE	FALSE	TRUE	FALSE	FALSE	4	FACE	8	7	ACK	TRUE	TRUE	FALSE	FALSE	TRUE	TRUE	PAT_420_834_948	TRUE
PAT_384	782	FALSE	FALSE	POMERANIA	POMERANIA	59	TRUE	FEMALE	FALSE	FALSE	FALSE	FALSE	3	FOOT	11	10	ACK	FALSE	FALSE	FALSE	FALSE	FALSE	TRUE	PAT_384_782_292	TRUE
PAT_1278	967					65								HAND			ACK	TRUE	FALSE	FALSE	FALSE	FALSE	FALSE	PAT_1278_967_599	FALSE
PAT_300	1478	TRUE	FALSE	GERMANY	GERMANY	63	FALSE	FEMALE	TRUE	TRUE	FALSE	FALSE	2	FOREARM	8	7	ACK	TRUE	FALSE	FALSE	FALSE	FALSE	FALSE	PAT_300_1478_445	TRUE
PAT_1441	1531					52								FOREARM			ACK	TRUE	FALSE	FALSE	FALSE	FALSE	FALSE	PAT_1441_1531_670	FALSE
PAT_1128	497					40								FACE			ACK	TRUE	TRUE	FALSE	TRUE	FALSE	FALSE	PAT_1128_497_29	FALSE
PAT_437	857	TRUE	FALSE	GERMANY	GERMANY	63	FALSE	MALE	TRUE	TRUE	FALSE	FALSE	2	FACE	10	10	ACK	FALSE	FALSE	FALSE	FALSE	FALSE	FALSE	PAT_437_857_425	TRUE
PAT_698	1150	FALSE	FALSE	POMERANIA	POMERANIA	82	FALSE	FEMALE	FALSE	FALSE	TRUE	TRUE	2	FOREARM	9	7	ACK	TRUE	FALSE	FALSE	FALSE	TRUE	FALSE	PAT_698_1150_510	FALSE
PAT_1427	1485					47								FOREARM			ACK	TRUE	FALSE	FALSE	FALSE	FALSE	FALSE	PAT_1427_1485_15	FALSE
PAT_1546	1872					75								CHEST			ACK	TRUE	FALSE	FALSE	TRUE	FALSE	TRUE	PAT_1546_1872_824	FALSE
PAT_260	400	FALSE	FALSE	POMERANIA	POMERANIA	78	TRUE	FEMALE	TRUE	TRUE	FALSE	FALSE	1	FACE	10	10	ACK	TRUE	FALSE	TRUE	FALSE	TRUE	TRUE	PAT_260_400_842	TRUE
PAT_1066	281					47								FOREARM			ACK	TRUE	FALSE	FALSE	FALSE	FALSE	FALSE	PAT_1066_281_99	FALSE
PAT_1172	622					35								FACE			ACK	TRUE	TRUE	FALSE	FALSE	FALSE	FALSE	PAT_1172_622_420	FALSE
PAT_536	3227	FALSE	FALSE	GERMANY	GERMANY	52	FALSE	FEMALE	FALSE	FALSE	TRUE	TRUE	2	FOREARM	6	5	ACK	TRUE	FALSE	FALSE	FALSE	FALSE	FALSE	PAT_536_3227_442	FALSE
PAT_368	2427	FALSE	FALSE	POMERANIA	POMERANIA	50	TRUE	MALE	FALSE	TRUE	FALSE	FALSE	2	FOREARM	9	6	ACK	TRUE	FALSE	FALSE	FALSE	FALSE	FALSE	PAT_368_2427_803	FALSE
PAT_1071	314					55								FACE			ACK	FALSE	FALSE	FALSE	FALSE	FALSE	FALSE	PAT_1071_314_500	FALSE
PAT_753	1427	FALSE	FALSE	GERMANY	GERMANY	61	FALSE	FEMALE	FALSE	TRUE	TRUE	TRUE	3	FACE	5	5	ACK	FALSE	TRUE	FALSE	TRUE	FALSE	TRUE	PAT_753_1427_496	TRUE
PAT_1300	1056					75								NOSE			ACK	TRUE	TRUE	FALSE	FALSE	FALSE	FALSE	PAT_1300_1056_532	FALSE
PAT_1259	892					72								NOSE			ACK	TRUE	FALSE	FALSE	FALSE	FALSE	FALSE	PAT_1259_892_793	FALSE
PAT_1950	3932					68								FACE			ACK	TRUE	TRUE	FALSE	FALSE	TRUE	TRUE	PAT_1950_3932_655	FALSE
PAT_934	1777	FALSE	FALSE	POMERANIA	POMERANIA	68	TRUE	MALE	FALSE	FALSE	TRUE	TRUE	2	FACE	13	6	ACK	FALSE	FALSE	FALSE	FALSE	FALSE	FALSE	PAT_934_1777_423	TRUE
PAT_1631	2837					63								FACE			ACK	TRUE	FALSE	FALSE	FALSE	FALSE	FALSE	PAT_1631_2837_667	FALSE
PAT_1267	912					54								FOREARM			ACK	TRUE	FALSE	FALSE	FALSE	FALSE	FALSE	PAT_1267_912_371	FALSE
PAT_1064	273					44								FOREARM			ACK	TRUE	FALSE	FALSE	FALSE	FALSE	FALSE	PAT_1064_273_980	FALSE
PAT_1158	570					44								CHEST			ACK	TRUE	TRUE	FALSE	FALSE	FALSE	FALSE	PAT_1158_570_376	FALSE
PAT_1547	1875					58								HAND			ACK	TRUE	FALSE	FALSE	FALSE	FALSE	TRUE	PAT_1547_1875_436	FALSE
PAT_522	3174	FALSE	FALSE	ITALY	ITALY	53	FALSE	MALE	FALSE	FALSE	TRUE	TRUE	2	SCALP	10	8	ACK	TRUE	FALSE	FALSE	FALSE	FALSE	FALSE	PAT_522_3174_761	FALSE
PAT_1374	1286					54								CHEST			ACK	TRUE	FALSE	FALSE	FALSE	TRUE	TRUE	PAT_1374_1286_494	FALSE
PAT_1572	2496					72								ARM			ACK	TRUE	FALSE	FALSE	FALSE	FALSE	FALSE	PAT_1572_2496_418	FALSE
PAT_707	1327	FALSE	FALSE	UNK	UNK	55	TRUE	FEMALE	FALSE	TRUE	TRUE	TRUE	5	NOSE	1	1	ACK	FALSE	FALSE	FALSE	FALSE	FALSE	TRUE	PAT_707_1327_245	TRUE
PAT_1376	1297					75								FOREARM			ACK	TRUE	TRUE	FALSE	FALSE	FALSE	TRUE	PAT_1376_1297_686	FALSE
PAT_566	178	FALSE	FALSE	ITALY	BRAZIL	57	FALSE	MALE	FALSE	FALSE	TRUE	TRUE	3	ARM	4	3	ACK	TRUE	FALSE	FALSE	FALSE	FALSE	FALSE	PAT_566_178_625	FALSE
PAT_1749	3288					66								CHEST			ACK	TRUE	FALSE	FALSE	FALSE	FALSE	FALSE	PAT_1749_3288_409	FALSE
PAT_2160	4814					76								CHEST			ACK	FALSE	FALSE	FALSE	FALSE	FALSE	FALSE	PAT_2160_4814_243	FALSE
PAT_2036	4281					72								FOREARM			ACK	FALSE	FALSE	FALSE	FALSE	FALSE	FALSE	PAT_2036_4281_271	FALSE
PAT_1918	3837					63								HAND			ACK	TRUE	FALSE	FALSE	FALSE	FALSE	FALSE	PAT_1918_3837_15	FALSE
PAT_1866	3659					77								FOREARM			ACK	TRUE	FALSE	TRUE	FALSE	TRUE	FALSE	PAT_1866_3659_398	FALSE
PAT_851	1623	FALSE	FALSE	POMERANIA	POMERANIA	77	FALSE	FEMALE	TRUE	TRUE	TRUE	TRUE	3	NECK	25	10	ACK	TRUE	FALSE	FALSE	FALSE	TRUE	FALSE	PAT_851_1623_506	TRUE
PAT_766	1670	FALSE	FALSE	ITALY	ITALY	62	TRUE	MALE	FALSE	FALSE	FALSE	FALSE	3	ARM	6	6	ACK	TRUE	FALSE	FALSE	FALSE	FALSE	FALSE	PAT_766_1670_458	FALSE
PAT_904	1739	FALSE	FALSE	GERMANY	GERMANY	70	TRUE	MALE	FALSE	FALSE	TRUE	TRUE	2	FOREARM	10	8	ACK	TRUE	FALSE	FALSE	FALSE	FALSE	FALSE	PAT_904_1739_546	TRUE
PAT_1620	2779					68								FOREARM			ACK	TRUE	FALSE	FALSE	FALSE	FALSE	FALSE	PAT_1620_2779_319	FALSE
PAT_698	1150	FALSE	FALSE	POMERANIA	POMERANIA	82	FALSE	FEMALE	FALSE	FALSE	TRUE	TRUE	2	FOREARM	9	7	ACK	TRUE	FALSE	FALSE	FALSE	TRUE	FALSE	PAT_698_1150_881	FALSE
PAT_155	238	FALSE	FALSE	PORTUGAL	PORTUGAL	84	FALSE	FEMALE	FALSE	TRUE	TRUE	TRUE	2	EAR	40	25	ACK	TRUE	FALSE	FALSE	FALSE	TRUE	FALSE	PAT_155_238_413	TRUE
PAT_877	4672	FALSE	TRUE			62	TRUE	MALE	FALSE	FALSE	FALSE	FALSE	2	FOREARM	15	11	ACK	TRUE	TRUE	FALSE	TRUE	TRUE	TRUE	PAT_877_4672_612	FALSE
PAT_1026	124					52								FACE			ACK	TRUE	FALSE	FALSE	FALSE	FALSE	FALSE	PAT_1026_124_346	FALSE
PAT_420	834	FALSE	TRUE	UNK	ITALY	37	FALSE	FEMALE	FALSE	TRUE	FALSE	FALSE	4	FACE	8	7	ACK	TRUE	TRUE	FALSE	FALSE	TRUE	TRUE	PAT_420_834_450	TRUE
PAT_1277	964					61								CHEST			ACK	TRUE	FALSE	FALSE	FALSE	FALSE	FALSE	PAT_1277_964_77	FALSE
PAT_505	3200	FALSE	FALSE	BRAZIL	BRAZIL	71	FALSE	FEMALE	FALSE	TRUE	TRUE	TRUE	2	CHEST	7	6	ACK	TRUE	FALSE	FALSE	FALSE	FALSE	TRUE	PAT_505_3200_856	FALSE
PAT_85	129	FALSE	FALSE	UNK	UNK	71	FALSE	FEMALE	FALSE	TRUE	FALSE	FALSE	3	CHEST	4	3	ACK	FALSE	TRUE	FALSE	FALSE	FALSE	TRUE	PAT_85_129_980	TRUE
PAT_1722	3214					53								FOREARM			ACK	TRUE	FALSE	FALSE	FALSE	FALSE	FALSE	PAT_1722_3214_672	FALSE
PAT_1021	112					37								NOSE			ACK	TRUE	FALSE	FALSE	FALSE	FALSE	FALSE	PAT_1021_112_40	FALSE
PAT_742	1470	FALSE	FALSE	POMERANIA	POMERANIA	79	FALSE	FEMALE	FALSE	FALSE	TRUE	TRUE	2	HAND	15	10	ACK	TRUE	TRUE	FALSE	FALSE	FALSE	TRUE	PAT_742_1470_425	FALSE
PAT_233	986	FALSE	FALSE	POMERANIA	POMERANIA	58	TRUE	FEMALE	TRUE	TRUE	FALSE	FALSE	2	FOREARM	9	4	ACK	TRUE	FALSE	FALSE	FALSE	FALSE	FALSE	PAT_233_986_663	FALSE
PAT_1707	3146					75								FACE			ACK	TRUE	FALSE	FALSE	FALSE	TRUE	FALSE	PAT_1707_3146_743	FALSE
PAT_1244	840					69								FOREARM			ACK	TRUE	FALSE	FALSE	FALSE	FALSE	FALSE	PAT_1244_840_975	FALSE
PAT_1174	628					57								FOREARM			ACK	FALSE	FALSE	FALSE	FALSE	FALSE	FALSE	PAT_1174_628_915	FALSE
PAT_45	65	FALSE	FALSE	GERMANY	GERMANY	73	FALSE	MALE	TRUE	FALSE	FALSE	FALSE	2	FOREARM	13	10	ACK	TRUE	UNK	FALSE	FALSE	TRUE	FALSE	PAT_45_65_551	TRUE
PAT_1022	114					39								CHEST			ACK	TRUE	FALSE	FALSE	FALSE	FALSE	FALSE	PAT_1022_114_756	FALSE
PAT_1913	3816					39								FACE			ACK	FALSE	FALSE	FALSE	FALSE	FALSE	FALSE	PAT_1913_3816_335	FALSE
PAT_1063	270					65								ARM			ACK	TRUE	FALSE	FALSE	FALSE	FALSE	FALSE	PAT_1063_270_593	FALSE
PAT_1822	3576					77								FOREARM			ACK	FALSE	TRUE	FALSE	FALSE	FALSE	TRUE	PAT_1822_3576_145	FALSE
PAT_1427	1485					47								FOREARM			ACK	TRUE	FALSE	FALSE	FALSE	FALSE	FALSE	PAT_1427_1485_119	FALSE
PAT_1673	3011					31								HAND			ACK	TRUE	FALSE	FALSE	FALSE	FALSE	FALSE	PAT_1673_3011_440	FALSE
PAT_1899	3779					80								FOREARM			ACK	FALSE	FALSE	FALSE	FALSE	FALSE	FALSE	PAT_1899_3779_475	FALSE
PAT_9	17	FALSE	TRUE	ITALY	ITALY	54	FALSE	MALE	FALSE	FALSE	TRUE	FALSE	2	CHEST	9	5	ACK	FALSE	FALSE	FALSE	FALSE	FALSE	FALSE	PAT_9_17_80	TRUE
PAT_1482	1677					79								FOREARM			ACK	TRUE	FALSE	FALSE	FALSE	FALSE	FALSE	PAT_1482_1677_382	FALSE
PAT_971	1847	FALSE	FALSE	POMERANIA	POMERANIA	64	TRUE	FEMALE	FALSE	FALSE	TRUE	TRUE	2	HAND	14	13	ACK	TRUE	FALSE	FALSE	FALSE	FALSE	FALSE	PAT_971_1847_99	TRUE
PAT_1814	3564					87								FOREARM			ACK	TRUE	FALSE	FALSE	FALSE	FALSE	FALSE	PAT_1814_3564_609	FALSE
PAT_1309	1096					67								ARM			ACK	TRUE	TRUE	FALSE	FALSE	TRUE	FALSE	PAT_1309_1096_393	FALSE
PAT_1586	2623					68								FOREARM			ACK	TRUE	FALSE	FALSE	FALSE	FALSE	FALSE	PAT_1586_2623_989	FALSE
PAT_799	1515	FALSE	FALSE	POMERANIA	POMERANIA	73	FALSE	FEMALE	FALSE	FALSE	TRUE	TRUE	3	FACE	5	4	ACK	TRUE	FALSE	FALSE	FALSE	FALSE	TRUE	PAT_799_1515_723	TRUE
PAT_1498	1719					68								FOREARM			ACK	TRUE	FALSE	FALSE	FALSE	FALSE	TRUE	PAT_1498_1719_816	FALSE
PAT_1881	3713					44								CHEST			ACK	FALSE	FALSE	FALSE	FALSE	FALSE	FALSE	PAT_1881_3713_718	FALSE
PAT_230	350	FALSE	FALSE	POMERANIA	POMERANIA	73	FALSE	FEMALE	FALSE	FALSE	FALSE	FALSE	2	FOREARM	12	10	ACK	FALSE	FALSE	FALSE	FALSE	FALSE	FALSE	PAT_230_350_872	TRUE
PAT_872	1708	FALSE	FALSE	GERMANY	GERMANY	71	FALSE	FEMALE	FALSE	FALSE	FALSE	TRUE	2	HAND	6	5	ACK	TRUE	FALSE	FALSE	FALSE	FALSE	FALSE	PAT_872_1708_841	TRUE
PAT_1102	408					57								FACE			ACK	TRUE	FALSE	FALSE	FALSE	FALSE	FALSE	PAT_1102_408_613	FALSE
PAT_180	756	FALSE	TRUE	GERMANY	GERMANY	54	FALSE	FEMALE	FALSE	TRUE	FALSE	FALSE	3	ARM	15	13	ACK	TRUE	TRUE	FALSE	FALSE	TRUE	FALSE	PAT_180_756_831	FALSE
PAT_1374	1286					54								CHEST			ACK	TRUE	FALSE	FALSE	FALSE	TRUE	TRUE	PAT_1374_1286_775	FALSE
PAT_1584	2610					46								FACE			ACK	TRUE	FALSE	FALSE	FALSE	FALSE	FALSE	PAT_1584_2610_223	FALSE
PAT_1633	2855					51								BACK			ACK	TRUE	FALSE	FALSE	FALSE	FALSE	FALSE	PAT_1633_2855_594	FALSE
PAT_1468	3656					74								HAND			ACK	TRUE	FALSE	FALSE	FALSE	FALSE	FALSE	PAT_1468_3656_337	FALSE
PAT_1092	378					41								FOREARM			ACK	TRUE	FALSE	FALSE	FALSE	FALSE	FALSE	PAT_1092_378_922	FALSE
PAT_91	354	FALSE	FALSE	ITALY	PORTUGAL	65	TRUE	MALE	FALSE	TRUE	TRUE	TRUE	2	FACE	35	15	ACK	TRUE	FALSE	FALSE	FALSE	FALSE	FALSE	PAT_91_354_332	FALSE
PAT_1317	1130					72								FOREARM			ACK	TRUE	FALSE	FALSE	FALSE	FALSE	FALSE	PAT_1317_1130_656	FALSE
PAT_91	356	FALSE	FALSE	ITALY	PORTUGAL	65	TRUE	MALE	FALSE	TRUE	TRUE	TRUE	2	CHEST	35	15	ACK	TRUE	FALSE	FALSE	FALSE	TRUE	FALSE	PAT_91_356_273	FALSE
PAT_2018	4167					68								FACE			ACK	FALSE	FALSE	FALSE	FALSE	FALSE	TRUE	PAT_2018_4167_11	FALSE
PAT_1299	1055					57								ARM			ACK	TRUE	FALSE	FALSE	FALSE	FALSE	FALSE	PAT_1299_1055_591	FALSE
PAT_104	1755	FALSE	FALSE	POMERANIA	POMERANIA	79	TRUE	FEMALE	TRUE	TRUE	FALSE	FALSE	2	FOREARM	15	13	ACK	TRUE	FALSE	FALSE	FALSE	FALSE	TRUE	PAT_104_1755_320	TRUE
PAT_1247	852					52								FOREARM			ACK	TRUE	FALSE	FALSE	FALSE	FALSE	FALSE	PAT_1247_852_178	FALSE
PAT_1596	2664					50								ARM			ACK	TRUE	FALSE	FALSE	FALSE	FALSE	FALSE	PAT_1596_2664_323	FALSE
PAT_2115	4613					33								HAND			ACK	FALSE	FALSE	FALSE	FALSE	FALSE	TRUE	PAT_2115_4613_260	FALSE
PAT_468	4775	FALSE	TRUE	POMERANIA		42	FALSE	MALE	TRUE	FALSE	TRUE	FALSE	2	FOREARM	7	3	ACK	FALSE	TRUE	TRUE	FALSE	FALSE	FALSE	PAT_468_4775_268	FALSE
PAT_541	3303	TRUE	TRUE	ITALY	GERMANY	69	FALSE	MALE	FALSE	FALSE	TRUE	TRUE	1	FACE	8	5	ACK	TRUE	FALSE	FALSE	FALSE	FALSE	FALSE	PAT_541_3303_228	FALSE
PAT_325	1506	FALSE	FALSE	ITALY	ITALY	56	FALSE	FEMALE	FALSE	TRUE	TRUE	TRUE	3	FACE	13	12	ACK	TRUE	FALSE	FALSE	FALSE	FALSE	FALSE	PAT_325_1506_999	TRUE
PAT_1443	1536					58								NECK			ACK	TRUE	FALSE	FALSE	FALSE	TRUE	FALSE	PAT_1443_1536_166	FALSE
PAT_1594	2656					81								FOREARM			ACK	TRUE	FALSE	FALSE	FALSE	FALSE	FALSE	PAT_1594_2656_679	FALSE
PAT_677	1350	FALSE	FALSE	ITALY	ITALY	75	TRUE	MALE	FALSE	TRUE	TRUE	TRUE	2	THIGH	8	6	ACK	TRUE	TRUE	FALSE	FALSE	FALSE	TRUE	PAT_677_1350_358	TRUE
PAT_1222	767					40								FOREARM			ACK	TRUE	FALSE	FALSE	FALSE	FALSE	FALSE	PAT_1222_767_519	FALSE
PAT_1018	107					37								ARM			ACK	FALSE	FALSE	FALSE	FALSE	FALSE	FALSE	PAT_1018_107_68	FALSE
PAT_1869	3663					54								FOREARM			ACK	TRUE	FALSE	TRUE	FALSE	TRUE	FALSE	PAT_1869_3663_335	FALSE
PAT_579	1099	FALSE	FALSE	GERMANY	POMERANIA	45	TRUE	MALE	TRUE	TRUE	TRUE	TRUE	3	FOREARM	10	10	ACK	TRUE	TRUE	FALSE	FALSE	FALSE	TRUE	PAT_579_1099_551	TRUE
PAT_91	356	FALSE	FALSE	ITALY	PORTUGAL	65	TRUE	MALE	FALSE	TRUE	TRUE	TRUE	2	CHEST	35	15	ACK	TRUE	FALSE	FALSE	FALSE	TRUE	FALSE	PAT_91_356_74	FALSE
PAT_1572	2494					72								ARM			ACK	TRUE	FALSE	FALSE	FALSE	FALSE	FALSE	PAT_1572_2494_224	FALSE
PAT_1538	1830					50								FACE			ACK	TRUE	FALSE	FALSE	FALSE	FALSE	FALSE	PAT_1538_1830_693	FALSE
PAT_1833	3599					44								HAND			ACK	FALSE	FALSE	FALSE	FALSE	FALSE	TRUE	PAT_1833_3599_827	FALSE
PAT_1151	551					60								FOREARM			ACK	TRUE	FALSE	FALSE	FALSE	FALSE	FALSE	PAT_1151_551_241	FALSE
PAT_539	1023	TRUE	TRUE	ITALY	ITALY	65	TRUE	MALE	TRUE	TRUE	TRUE	TRUE	2	FACE	6	5	ACK	TRUE	TRUE	FALSE	FALSE	FALSE	TRUE	PAT_539_1023_928	TRUE
PAT_798	1772	FALSE	TRUE	ITALY	ITALY	55	FALSE	FEMALE	TRUE	TRUE	TRUE	TRUE	3	CHEST	5	4	ACK	TRUE	FALSE	FALSE	FALSE	FALSE	FALSE	PAT_798_1772_469	FALSE
PAT_1906	3798					50								ARM			ACK	TRUE	FALSE	FALSE	FALSE	FALSE	TRUE	PAT_1906_3798_588	FALSE
PAT_91	356	FALSE	FALSE	ITALY	PORTUGAL	65	TRUE	MALE	FALSE	TRUE	TRUE	TRUE	2	CHEST	35	15	ACK	TRUE	FALSE	FALSE	FALSE	TRUE	FALSE	PAT_91_356_456	FALSE
PAT_1320	1135					34								FOREARM			ACK	TRUE	FALSE	FALSE	FALSE	FALSE	FALSE	PAT_1320_1135_471	FALSE
PAT_1786	3420					51								HAND			ACK	TRUE	FALSE	FALSE	FALSE	FALSE	FALSE	PAT_1786_3420_346	FALSE
PAT_1414	1429					75								ARM			ACK	TRUE	FALSE	FALSE	FALSE	TRUE	FALSE	PAT_1414_1429_53	FALSE
PAT_937	1768	FALSE	TRUE	GERMANY	GERMANY	64	FALSE	MALE	FALSE	TRUE	TRUE	TRUE	2	FACE	12	10	ACK	FALSE	TRUE	FALSE	FALSE	FALSE	TRUE	PAT_937_1768_126	TRUE
PAT_1498	1715					68								EAR			ACK	TRUE	FALSE	FALSE	FALSE	FALSE	FALSE	PAT_1498_1715_345	FALSE
PAT_441	2868	FALSE	FALSE	GERMANY	GERMANY	55	FALSE	FEMALE	TRUE	TRUE	FALSE	FALSE	2	CHEST	6	5	ACK	TRUE	FALSE	FALSE	FALSE	FALSE	FALSE	PAT_441_2868_663	FALSE
PAT_1811	3487					34								FACE			ACK	TRUE	FALSE	FALSE	FALSE	FALSE	FALSE	PAT_1811_3487_560	FALSE
PAT_1282	978					51								NECK			ACK	TRUE	FALSE	FALSE	FALSE	FALSE	TRUE	PAT_1282_978_328	FALSE
PAT_883	1682	FALSE	TRUE	GERMANY	GERMANY	71	TRUE	MALE	FALSE	TRUE	TRUE	TRUE	2	LIP	6	5	ACK	FALSE	TRUE	FALSE	FALSE	FALSE	TRUE	PAT_883_1682_256	TRUE
PAT_71	145	FALSE	FALSE	POMERANIA	POMERANIA	59	TRUE	FEMALE	TRUE	TRUE	TRUE	TRUE	3	FOREARM	15	13	ACK	TRUE	FALSE	FALSE	FALSE	FALSE	FALSE	PAT_71_145_971	FALSE
PAT_599	1140	FALSE	FALSE	POMERANIA	POMERANIA	82	TRUE	FEMALE	TRUE	FALSE	TRUE	TRUE	2	ARM	18	15	ACK	TRUE	FALSE	FALSE	FALSE	FALSE	FALSE	PAT_599_1140_399	TRUE
PAT_1740	3272					54								FOREARM			ACK	TRUE	FALSE	FALSE	FALSE	FALSE	FALSE	PAT_1740_3272_228	FALSE
PAT_1428	1489					68								FOREARM			ACK	TRUE	FALSE	FALSE	FALSE	FALSE	FALSE	PAT_1428_1489_454	FALSE
PAT_1854	3637					74								FOREARM			ACK	FALSE	FALSE	FALSE	FALSE	FALSE	TRUE	PAT_1854_3637_323	FALSE
PAT_1804	3469					57								HAND			ACK	TRUE	FALSE	FALSE	FALSE	FALSE	FALSE	PAT_1804_3469_628	FALSE
PAT_1581	2570					92								CHEST			ACK	TRUE	FALSE	FALSE	FALSE	FALSE	FALSE	PAT_1581_2570_738	FALSE
PAT_1278	966					65								FACE			ACK	TRUE	FALSE	FALSE	FALSE	TRUE	FALSE	PAT_1278_966_295	FALSE
PAT_1324	1146					67								ARM			ACK	TRUE	FALSE	FALSE	FALSE	TRUE	FALSE	PAT_1324_1146_143	FALSE
PAT_230	1009	FALSE	FALSE	POMERANIA	POMERANIA	73	FALSE	FEMALE	FALSE	FALSE	FALSE	FALSE	2	FOREARM	9	6	ACK	TRUE	FALSE	TRUE	FALSE	FALSE	FALSE	PAT_230_1009_92	FALSE
PAT_260	400	FALSE	FALSE	POMERANIA	POMERANIA	78	TRUE	FEMALE	TRUE	TRUE	FALSE	FALSE	1	FACE	10	10	ACK	TRUE	FALSE	TRUE	FALSE	TRUE	TRUE	PAT_260_400_566	TRUE
PAT_757	1431	FALSE	FALSE	GERMANY	GERMANY	77	FALSE	MALE	TRUE	FALSE	TRUE	TRUE	2	NECK	10	9	ACK	TRUE	TRUE	FALSE	TRUE	TRUE	TRUE	PAT_757_1431_907	TRUE
PAT_1547	4231					57								FACE			ACK	FALSE	FALSE	FALSE	FALSE	FALSE	FALSE	PAT_1547_4231_928	FALSE
PAT_325	1506	FALSE	FALSE	ITALY	ITALY	56	FALSE	FEMALE	FALSE	TRUE	TRUE	TRUE	3	FACE	13	12	ACK	TRUE	FALSE	FALSE	FALSE	FALSE	FALSE	PAT_325_1506_440	TRUE
PAT_370	2558	TRUE	TRUE	GERMANY	GERMANY	62	TRUE	MALE	TRUE	TRUE	FALSE	FALSE	3	FOREARM	11	8	ACK	TRUE	FALSE	FALSE	FALSE	TRUE	FALSE	PAT_370_2558_573	FALSE
PAT_1575	2516					75								FACE			ACK	TRUE	FALSE	FALSE	FALSE	FALSE	FALSE	PAT_1575_2516_618	FALSE
PAT_300	1689	TRUE	FALSE	GERMANY	GERMANY	62	FALSE	FEMALE	TRUE	TRUE	FALSE	FALSE	2	THIGH	8	7	ACK	TRUE	FALSE	FALSE	FALSE	FALSE	TRUE	PAT_300_1689_862	FALSE
PAT_753	1834	FALSE	FALSE	GERMANY	GERMANY	59	FALSE	FEMALE	FALSE	TRUE	TRUE	TRUE	3	CHEST	4	4	ACK	TRUE	FALSE	FALSE	FALSE	FALSE	FALSE	PAT_753_1834_712	FALSE
PAT_263	1480	FALSE	FALSE	POMERANIA	POMERANIA	83	FALSE	MALE	FALSE	TRUE	FALSE	FALSE	1	LIP	8	8	ACK	TRUE	FALSE	FALSE	FALSE	FALSE	FALSE	PAT_263_1480_753	FALSE
PAT_1033	153					41								FACE			ACK	TRUE	FALSE	FALSE	FALSE	FALSE	FALSE	PAT_1033_153_301	FALSE
PAT_1274	954					52								FACE			ACK	TRUE	FALSE	FALSE	FALSE	FALSE	FALSE	PAT_1274_954_677	FALSE
PAT_1726	3228					45								FOREARM			ACK	TRUE	FALSE	FALSE	FALSE	FALSE	TRUE	PAT_1726_3228_674	FALSE
PAT_1492	1705					63								FOREARM			ACK	TRUE	FALSE	FALSE	FALSE	FALSE	TRUE	PAT_1492_1705_728	FALSE
PAT_1547	1876					58								FOREARM			ACK	TRUE	FALSE	FALSE	FALSE	FALSE	FALSE	PAT_1547_1876_839	FALSE
PAT_2079	4480					61								THIGH			ACK	TRUE	TRUE	FALSE	FALSE	FALSE	TRUE	PAT_2079_4480_586	FALSE
PAT_36	50	FALSE	FALSE	GERMANY	GERMANY	46	TRUE	MALE	FALSE	TRUE	FALSE	FALSE	2	ARM	8	2	ACK	FALSE	UNK	FALSE	FALSE	FALSE	FALSE	PAT_36_50_14	TRUE
PAT_1301	1063					79								ARM			ACK	TRUE	TRUE	FALSE	FALSE	FALSE	FALSE	PAT_1301_1063_739	FALSE
PAT_1249	861					73								FOREARM			ACK	FALSE	FALSE	FALSE	FALSE	FALSE	FALSE	PAT_1249_861_810	FALSE
PAT_1407	1402					81								FOREARM			ACK	TRUE	FALSE	FALSE	FALSE	FALSE	FALSE	PAT_1407_1402_347	FALSE
PAT_1216	760					41								FOREARM			ACK	TRUE	FALSE	FALSE	FALSE	FALSE	FALSE	PAT_1216_760_593	FALSE
PAT_370	758	TRUE	TRUE	GERMANY	GERMANY	61	TRUE	MALE	TRUE	TRUE	FALSE	FALSE	3	FOREARM	11	8	ACK	TRUE	FALSE	TRUE	FALSE	FALSE	TRUE	PAT_370_758_322	TRUE
PAT_1063	268					65								ARM			ACK	TRUE	FALSE	FALSE	FALSE	FALSE	FALSE	PAT_1063_268_919	FALSE
PAT_1464	1612					69								FOREARM			ACK	TRUE	FALSE	FALSE	FALSE	FALSE	FALSE	PAT_1464_1612_284	FALSE
PAT_388	1589	FALSE	FALSE	ITALY	ITALY	51	FALSE	FEMALE	TRUE	FALSE	FALSE	FALSE	1	FOREARM	5	5	ACK	TRUE	FALSE	FALSE	FALSE	FALSE	TRUE	PAT_388_1589_976	TRUE
PAT_872	1709	FALSE	FALSE	GERMANY	GERMANY	71	FALSE	FEMALE	FALSE	FALSE	FALSE	TRUE	2	FOREARM	10	6	ACK	TRUE	FALSE	FALSE	FALSE	FALSE	TRUE	PAT_872_1709_526	TRUE
PAT_169	694	FALSE	TRUE	NETHERLANDS	GERMANY	44	TRUE	MALE	FALSE	FALSE	FALSE	FALSE	2	CHEST	6	6	ACK	TRUE	FALSE	FALSE	FALSE	FALSE	FALSE	PAT_169_694_411	FALSE
PAT_277	1309	FALSE	FALSE	POMERANIA	POMERANIA	65	FALSE	FEMALE	TRUE	TRUE	FALSE	FALSE	2	FOREARM	6	5	ACK	TRUE	FALSE	FALSE	FALSE	FALSE	FALSE	PAT_277_1309_814	FALSE
PAT_1184	676					49								FOREARM			ACK	TRUE	TRUE	FALSE	FALSE	FALSE	FALSE	PAT_1184_676_904	FALSE
PAT_982	1852	FALSE	FALSE	POMERANIA	POMERANIA	68	FALSE	FEMALE	TRUE	TRUE	TRUE	TRUE	3	FOREARM	17	14	ACK	TRUE	FALSE	FALSE	FALSE	FALSE	TRUE	PAT_982_1852_526	TRUE
PAT_992	1864	FALSE	FALSE	GERMANY	GERMANY	51	TRUE	MALE	FALSE	FALSE	FALSE	FALSE	3	HAND	9	8	ACK	TRUE	FALSE	FALSE	FALSE	FALSE	FALSE	PAT_992_1864_653	TRUE
PAT_1051	220					47								NOSE			ACK	FALSE	FALSE	FALSE	FALSE	FALSE	FALSE	PAT_1051_220_356	FALSE
PAT_1209	737					36								FOREARM			ACK	TRUE	TRUE	FALSE	FALSE	TRUE	FALSE	PAT_1209_737_590	FALSE
PAT_1536	1819					71								FOREARM			ACK	TRUE	FALSE	FALSE	FALSE	TRUE	TRUE	PAT_1536_1819_562	FALSE
PAT_1707	3148					75								CHEST			ACK	TRUE	FALSE	FALSE	FALSE	FALSE	FALSE	PAT_1707_3148_237	FALSE
PAT_317	675	FALSE	FALSE	UNK	UNK	65	FALSE	FEMALE	TRUE	TRUE	TRUE	TRUE	3	NOSE	7	5	ACK	FALSE	FALSE	FALSE	FALSE	FALSE	FALSE	PAT_317_675_144	TRUE
PAT_942	1792	TRUE	TRUE	POMERANIA	POMERANIA	67	TRUE	MALE	TRUE	FALSE	TRUE	TRUE	4	FACE	13	10	ACK	TRUE	FALSE	FALSE	FALSE	FALSE	FALSE	PAT_942_1792_411	TRUE
PAT_1980	4018					65								FOREARM			ACK	TRUE	TRUE	FALSE	FALSE	FALSE	FALSE	PAT_1980_4018_929	FALSE
PAT_69	1053	FALSE	FALSE	GERMANY	GERMANY	66	FALSE	FEMALE	FALSE	TRUE	FALSE	FALSE	2	ARM	11	10	ACK	TRUE	FALSE	TRUE	FALSE	FALSE	TRUE	PAT_69_1053_332	TRUE
PAT_1855	3641					70								FOREARM			ACK	TRUE	FALSE	FALSE	FALSE	FALSE	FALSE	PAT_1855_3641_327	FALSE
PAT_1074	322					45								ARM			ACK	TRUE	FALSE	FALSE	FALSE	FALSE	FALSE	PAT_1074_322_864	FALSE
PAT_91	140	FALSE	FALSE	ITALY	PORTUGAL	83	TRUE	MALE	FALSE	TRUE	TRUE	TRUE	2	FOREARM	35	15	ACK	TRUE	FALSE	FALSE	FALSE	FALSE	FALSE	PAT_91_140_664	TRUE
PAT_1303	1077					79								FOREARM			ACK	TRUE	FALSE	FALSE	FALSE	FALSE	FALSE	PAT_1303_1077_501	FALSE
PAT_484	926	FALSE	TRUE	POMERANIA	POMERANIA	55	TRUE	FEMALE	FALSE	FALSE	FALSE	FALSE	2	THIGH	16	5	ACK	FALSE	FALSE	FALSE	FALSE	FALSE	FALSE	PAT_484_926_624	TRUE
PAT_742	1470	FALSE	FALSE	POMERANIA	POMERANIA	79	FALSE	FEMALE	FALSE	FALSE	TRUE	TRUE	2	HAND	15	10	ACK	TRUE	TRUE	FALSE	FALSE	FALSE	TRUE	PAT_742_1470_834	FALSE
PAT_404	805	FALSE	FALSE	GERMANY	GERMANY	66	FALSE	FEMALE	TRUE	TRUE	FALSE	FALSE	2	CHEST	6	6	ACK	TRUE	FALSE	FALSE	FALSE	FALSE	TRUE	PAT_404_805_575	TRUE
PAT_1969	3980					62								EAR			ACK	TRUE	FALSE	FALSE	FALSE	FALSE	FALSE	PAT_1969_3980_995	FALSE
PAT_388	4500	FALSE	FALSE	ITALY	ITALY	51	FALSE	FEMALE	TRUE	FALSE	FALSE	FALSE	1	HAND	25	11	ACK	TRUE	FALSE	FALSE	FALSE	FALSE	FALSE	PAT_388_4500_103	FALSE
PAT_307	1685	FALSE	FALSE	ITALY	ITALY	74	FALSE	FEMALE	FALSE	FALSE	FALSE	FALSE	2	FOREARM	4	4	ACK	TRUE	TRUE	FALSE	FALSE	FALSE	FALSE	PAT_307_1685_651	FALSE
PAT_1415	1440					77								FOREARM			ACK	FALSE	FALSE	FALSE	FALSE	FALSE	FALSE	PAT_1415_1440_629	FALSE
PAT_1414	1433					75								HAND			ACK	TRUE	FALSE	FALSE	FALSE	FALSE	TRUE	PAT_1414_1433_570	FALSE
PAT_2123	4647					81								FOREARM			ACK	FALSE	FALSE	FALSE	FALSE	FALSE	FALSE	PAT_2123_4647_95	FALSE
PAT_1571	2484					52								FACE			ACK	TRUE	FALSE	FALSE	FALSE	FALSE	FALSE	PAT_1571_2484_488	FALSE
PAT_81	123	FALSE	FALSE	POMERANIA	POMERANIA	63	FALSE	MALE	TRUE	TRUE	TRUE	FALSE	3	ARM	13	11	ACK	FALSE	TRUE	FALSE	FALSE	FALSE	TRUE	PAT_81_123_52	TRUE
PAT_2077	4463					43								HAND			ACK	FALSE	FALSE	FALSE	FALSE	TRUE	TRUE	PAT_2077_4463_77	FALSE
PAT_798	1770	FALSE	TRUE	ITALY	ITALY	55	FALSE	FEMALE	TRUE	TRUE	TRUE	TRUE	3	CHEST	5	4	ACK	TRUE	FALSE	FALSE	FALSE	FALSE	FALSE	PAT_798_1770_256	FALSE
PAT_920	1748	FALSE	FALSE	UNK	UNK	56	TRUE	FEMALE	FALSE	FALSE	TRUE	FALSE	2	NOSE	6	5	ACK	TRUE	FALSE	FALSE	FALSE	FALSE	FALSE	PAT_920_1748_942	TRUE
PAT_1421	1464					62								ARM			ACK	TRUE	FALSE	FALSE	FALSE	FALSE	FALSE	PAT_1421_1464_297	FALSE
PAT_223	1068	FALSE	FALSE	GERMANY	BRAZIL	73	FALSE	FEMALE	TRUE	TRUE	TRUE	TRUE	3	FOREARM	4	3	ACK	TRUE	FALSE	FALSE	FALSE	FALSE	TRUE	PAT_223_1068_246	FALSE
PAT_1260	894					41								FOREARM			ACK	TRUE	FALSE	FALSE	FALSE	FALSE	FALSE	PAT_1260_894_63	FALSE
PAT_878	1663	FALSE	FALSE	POMERANIA	NETHERLANDS	74	TRUE	FEMALE	FALSE	TRUE	TRUE	TRUE	2	THIGH	10	8	ACK	TRUE	FALSE	FALSE	FALSE	FALSE	TRUE	PAT_878_1663_7	TRUE
PAT_983	1854	FALSE	FALSE	POMERANIA	POMERANIA	78	FALSE	FEMALE	FALSE	FALSE	TRUE	TRUE	2	ARM	10	6	ACK	TRUE	FALSE	TRUE	FALSE	FALSE	TRUE	PAT_983_1854_274	TRUE
PAT_1850	3631					76								CHEST			ACK	FALSE	FALSE	FALSE	FALSE	FALSE	FALSE	PAT_1850_3631_519	FALSE
PAT_2024	4221					73								CHEST			ACK	TRUE	FALSE	FALSE	FALSE	FALSE	FALSE	PAT_2024_4221_632	FALSE
PAT_1633	2855					51								BACK			ACK	TRUE	FALSE	FALSE	FALSE	FALSE	FALSE	PAT_1633_2855_460	FALSE
PAT_202	308	FALSE	FALSE	ITALY	UNK	77	FALSE	FEMALE	FALSE	TRUE	TRUE	TRUE	3	FOREARM	11	6	ACK	TRUE	TRUE	FALSE	FALSE	TRUE	TRUE	PAT_202_308_692	TRUE
PAT_1180	650					66								HAND			ACK	TRUE	FALSE	TRUE	FALSE	FALSE	FALSE	PAT_1180_650_843	FALSE
PAT_1983	4032					83								ARM			ACK	TRUE	FALSE	FALSE	FALSE	FALSE	FALSE	PAT_1983_4032_502	FALSE
PAT_1063	271					65								FOREARM			ACK	TRUE	FALSE	FALSE	FALSE	FALSE	FALSE	PAT_1063_271_448	FALSE
PAT_1786	3419					51								NOSE			ACK	TRUE	TRUE	FALSE	FALSE	FALSE	FALSE	PAT_1786_3419_768	FALSE
PAT_148	220	FALSE	TRUE	POMERANIA	POMERANIA	48	TRUE	MALE	FALSE	FALSE	FALSE	FALSE	2	EAR	8	8	ACK	TRUE	FALSE	FALSE	FALSE	FALSE	FALSE	PAT_148_220_174	TRUE
PAT_85	129	FALSE	FALSE	UNK	UNK	71	FALSE	FEMALE	FALSE	TRUE	FALSE	FALSE	3	CHEST	4	3	ACK	FALSE	TRUE	FALSE	FALSE	FALSE	TRUE	PAT_85_129_896	TRUE
PAT_889	1689	FALSE	FALSE	POMERANIA	POMERANIA	71	FALSE	FEMALE	FALSE	FALSE	TRUE	TRUE	3	THIGH	20	18	ACK	TRUE	FALSE	TRUE	FALSE	FALSE	TRUE	PAT_889_1689_986	TRUE
PAT_2140	4726					45								NECK			ACK	TRUE	FALSE	FALSE	FALSE	FALSE	TRUE	PAT_2140_4726_85	FALSE
PAT_2082	4491					46								FACE			ACK	TRUE	FALSE	FALSE	FALSE	FALSE	FALSE	PAT_2082_4491_519	FALSE
PAT_1701	3136					75								FOREARM			ACK	TRUE	FALSE	FALSE	FALSE	FALSE	FALSE	PAT_1701_3136_33	FALSE
PAT_409	2614	FALSE	FALSE	ITALY	ITALY	46	TRUE	FEMALE	FALSE	TRUE	FALSE	FALSE	3	HAND	4	3	ACK	TRUE	FALSE	FALSE	FALSE	FALSE	FALSE	PAT_409_2614_24	FALSE
PAT_763	1439	FALSE	FALSE	BRAZIL	BRAZIL	66	FALSE	FEMALE	FALSE	TRUE	TRUE	TRUE	4	THIGH	15	15	ACK	FALSE	FALSE	FALSE	FALSE	FALSE	TRUE	PAT_763_1439_668	TRUE
PAT_2070	4430					58								ARM			ACK	FALSE	FALSE	FALSE	FALSE	FALSE	FALSE	PAT_2070_4430_290	FALSE
PAT_857	1628	FALSE	FALSE	UNK	GERMANY	78	FALSE	MALE	TRUE	TRUE	TRUE	FALSE	2	FOOT	15	10	ACK	TRUE	TRUE	TRUE	TRUE	FALSE	TRUE	PAT_857_1628_916	TRUE
PAT_880	1674	FALSE	FALSE	GERMANY	GERMANY	83	FALSE	FEMALE	TRUE	FALSE	TRUE	FALSE	2	THIGH	10	8	ACK	TRUE	FALSE	FALSE	FALSE	FALSE	FALSE	PAT_880_1674_223	TRUE
PAT_931	1763	FALSE	FALSE	POMERANIA	POMERANIA	71	FALSE	FEMALE	FALSE	FALSE	TRUE	TRUE	2	HAND	8	7	ACK	TRUE	FALSE	FALSE	FALSE	FALSE	FALSE	PAT_931_1763_617	TRUE
PAT_1026	124					52								FACE			ACK	TRUE	FALSE	FALSE	FALSE	FALSE	FALSE	PAT_1026_124_206	FALSE
PAT_389	2600	FALSE	FALSE	POMERANIA	GERMANY	58	TRUE	FEMALE	TRUE	TRUE	FALSE	FALSE	2	HAND	6	5	ACK	TRUE	TRUE	FALSE	FALSE	FALSE	FALSE	PAT_389_2600_833	FALSE
PAT_1466	1618					53								ARM			ACK	TRUE	FALSE	FALSE	FALSE	FALSE	FALSE	PAT_1466_1618_147	FALSE
PAT_849	1613	FALSE	FALSE	BRAZIL	GERMANY	63	TRUE	MALE	FALSE	TRUE	TRUE	TRUE	2	BACK	4	4	ACK	FALSE	FALSE	UNK	FALSE	FALSE	TRUE	PAT_849_1613_824	TRUE
PAT_1655	2923					62								FOREARM			ACK	TRUE	FALSE	FALSE	FALSE	FALSE	TRUE	PAT_1655_2923_425	FALSE
PAT_693	1313	FALSE	FALSE	ISRAEL	UNK	64	TRUE	FEMALE	TRUE	TRUE	TRUE	TRUE	2	FOREARM	16	8	ACK	TRUE	TRUE	FALSE	TRUE	FALSE	FALSE	PAT_693_1313_304	TRUE
PAT_337	1697	FALSE	FALSE	GERMANY	GERMANY	50	TRUE	MALE	TRUE	TRUE	FALSE	FALSE	2	FOREARM	35	27	ACK	TRUE	FALSE	FALSE	FALSE	FALSE	FALSE	PAT_337_1697_721	FALSE
PAT_223	1067	FALSE	FALSE	GERMANY	BRAZIL	73	FALSE	FEMALE	TRUE	TRUE	TRUE	TRUE	3	FOREARM	4	3	ACK	TRUE	FALSE	FALSE	FALSE	FALSE	TRUE	PAT_223_1067_569	FALSE
PAT_2114	4609					70								NOSE			ACK	TRUE	FALSE	FALSE	FALSE	FALSE	TRUE	PAT_2114_4609_615	FALSE
PAT_973	1839	FALSE	FALSE	ITALY	ITALY	64	TRUE	MALE	FALSE	TRUE	TRUE	TRUE	3	NECK	5	3	ACK	TRUE	FALSE	FALSE	FALSE	FALSE	FALSE	PAT_973_1839_34	TRUE
PAT_202	308	FALSE	FALSE	ITALY	UNK	77	FALSE	FEMALE	FALSE	TRUE	TRUE	TRUE	3	FOREARM	11	6	ACK	TRUE	TRUE	FALSE	FALSE	TRUE	TRUE	PAT_202_308_721	TRUE
PAT_1246	846					51								ARM			ACK	TRUE	FALSE	FALSE	FALSE	FALSE	FALSE	PAT_1246_846_111	FALSE
PAT_1540	1847					88								FACE			ACK	TRUE	FALSE	FALSE	FALSE	FALSE	FALSE	PAT_1540_1847_249	FALSE
PAT_1913	3818					39								FACE			ACK	FALSE	FALSE	FALSE	FALSE	FALSE	FALSE	PAT_1913_3818_991	FALSE
PAT_1513	1747					72								FOREARM			ACK	TRUE	FALSE	FALSE	FALSE	FALSE	FALSE	PAT_1513_1747_851	FALSE
PAT_715	1338	FALSE	TRUE	POMERANIA	POMERANIA	80	TRUE	MALE	FALSE	TRUE	TRUE	TRUE	2	FACE	12	8	ACK	TRUE	FALSE	FALSE	FALSE	FALSE	FALSE	PAT_715_1338_761	TRUE
PAT_1418	1452					86								HAND			ACK	TRUE	FALSE	FALSE	FALSE	FALSE	FALSE	PAT_1418_1452_948	FALSE
PAT_1967	3976					75								FOREARM			ACK	TRUE	FALSE	FALSE	FALSE	TRUE	FALSE	PAT_1967_3976_736	FALSE
PAT_1757	3316					78								FOREARM			ACK	TRUE	TRUE	FALSE	FALSE	FALSE	TRUE	PAT_1757_3316_304	FALSE
PAT_1706	3144					73								THIGH			ACK	TRUE	FALSE	FALSE	FALSE	FALSE	FALSE	PAT_1706_3144_891	FALSE
PAT_886	1684	FALSE	FALSE	GERMANY	UNK	70	FALSE	FEMALE	FALSE	FALSE	TRUE	TRUE	3	ARM	10	6	ACK	FALSE	TRUE	TRUE	TRUE	FALSE	TRUE	PAT_886_1684_103	TRUE
PAT_279	430	FALSE	TRUE	POMERANIA	POMERANIA	51	TRUE	MALE	FALSE	TRUE	FALSE	FALSE	2	FOREARM	17	15	ACK	TRUE	TRUE	FALSE	FALSE	TRUE	TRUE	PAT_279_430_356	TRUE
PAT_1429	1491					58								FOREARM			ACK	TRUE	FALSE	FALSE	FALSE	FALSE	FALSE	PAT_1429_1491_451	FALSE
PAT_1913	3815					39								FACE			ACK	FALSE	FALSE	FALSE	FALSE	FALSE	FALSE	PAT_1913_3815_367	FALSE
PAT_999	20					40								ARM			ACK	TRUE	FALSE	FALSE	FALSE	TRUE	FALSE	PAT_999_20_401	FALSE
PAT_1094	381					41								FOREARM			ACK	FALSE	FALSE	FALSE	FALSE	FALSE	FALSE	PAT_1094_381_355	FALSE
PAT_739	1398	FALSE	TRUE	POMERANIA	POMERANIA	51	TRUE	MALE	FALSE	TRUE	TRUE	TRUE	2	THIGH	50	48	ACK	TRUE	FALSE	FALSE	FALSE	FALSE	FALSE	PAT_739_1398_331	TRUE
PAT_126	192	TRUE	FALSE	ITALY	GERMANY	48	TRUE	MALE	FALSE	FALSE	FALSE	FALSE	1	BACK	8	5	ACK	TRUE	FALSE	FALSE	FALSE	FALSE	FALSE	PAT_126_192_208	TRUE
PAT_192	884	FALSE	FALSE	ITALY	ITALY	70	TRUE	MALE	FALSE	FALSE	TRUE	TRUE	2	FOREARM	10	10	ACK	TRUE	FALSE	FALSE	FALSE	FALSE	FALSE	PAT_192_884_310	FALSE
PAT_987	1859	FALSE	FALSE	POMERANIA	POMERANIA	47	TRUE	FEMALE	TRUE	FALSE	FALSE	FALSE	3	FACE	13	9	ACK	TRUE	TRUE	TRUE	TRUE	FALSE	TRUE	PAT_987_1859_724	TRUE
PAT_1403	1392					50								NOSE			ACK	FALSE	FALSE	FALSE	FALSE	FALSE	FALSE	PAT_1403_1392_848	FALSE
PAT_1712	3175					66								ARM			ACK	TRUE	FALSE	FALSE	FALSE	FALSE	FALSE	PAT_1712_3175_600	FALSE
PAT_747	1409	FALSE	FALSE	UNK	BRAZIL	55	FALSE	MALE	TRUE	FALSE	TRUE	TRUE	3	FOREARM	15	10	ACK	TRUE	TRUE	FALSE	FALSE	TRUE	TRUE	PAT_747_1409_466	TRUE
PAT_498	944	FALSE	TRUE	POMERANIA	POMERANIA	60	TRUE	FEMALE	TRUE	FALSE	FALSE	FALSE	2	FACE	4	2	ACK	FALSE	FALSE	FALSE	FALSE	FALSE	FALSE	PAT_498_944_488	TRUE
PAT_414	822	FALSE	FALSE	UNK	ITALY	20	TRUE	FEMALE	FALSE	FALSE	FALSE	FALSE	4	BACK	4	2	ACK	FALSE	FALSE	FALSE	FALSE	FALSE	TRUE	PAT_414_822_420	TRUE
PAT_1407	1402					81								FOREARM			ACK	TRUE	FALSE	FALSE	FALSE	FALSE	FALSE	PAT_1407_1402_562	FALSE
PAT_386	785	TRUE	FALSE	POMERANIA	POMERANIA	66	FALSE	MALE	TRUE	FALSE	TRUE	TRUE	2	EAR	20	15	ACK	TRUE	FALSE	TRUE	FALSE	TRUE	TRUE	PAT_386_785_536	TRUE
PAT_1294	1031					35								FACE			ACK	TRUE	FALSE	TRUE	FALSE	FALSE	FALSE	PAT_1294_1031_466	FALSE
PAT_1708	3156					73								HAND			ACK	TRUE	FALSE	FALSE	FALSE	FALSE	FALSE	PAT_1708_3156_175	FALSE
