# Supplementary material for: AI-driven skin cancer detection from smartphone images: A hybrid model using ViT, adaptive thresholding, black-hat transformation, and XGBoost
Source: PLoS One. 2025 Jul 28;20(7):e0328402. doi: 10.1371/journal.pone.0328402 (PMC12303293; doi:10.1371/journal.pone.0328402)
Supplement: S1 — (ZIP) [file pone.0328402.s001.zip › Metadata/BCC.csv]

patient_id	lesion_id	smoke	drink	background_father	background_mother	age	pesticide	gender	skin_cancer_history	cancer_history	has_piped_water	has_sewage_system	fitspatrick	region	diameter_1	diameter_2	diagnostic	itch	grew	hurt	changed	bleed	elevation	id	biopsed
PAT_46	881	FALSE	FALSE	POMERANIA	POMERANIA	55	FALSE	FEMALE	TRUE	TRUE	TRUE	TRUE	3	NECK	6	5	BCC	TRUE	TRUE	FALSE	TRUE	TRUE	TRUE	PAT_46_881_939	TRUE
PAT_684	1302	FALSE	TRUE	POMERANIA	POMERANIA	79	FALSE	MALE	TRUE	FALSE	FALSE	FALSE	1	FOREARM	5	5	BCC	TRUE	TRUE	FALSE	FALSE	TRUE	TRUE	PAT_684_1302_588	TRUE
PAT_778	1471	FALSE	TRUE	GERMANY	ITALY	52	FALSE	FEMALE	FALSE	TRUE	TRUE	TRUE	3	FACE	15	10	BCC	FALSE	TRUE	FALSE	TRUE	TRUE	TRUE	PAT_778_1471_835	TRUE
PAT_117	179	FALSE	FALSE	POMERANIA	POMERANIA	74	TRUE	FEMALE	FALSE	FALSE	FALSE	FALSE	1	FACE	15	10	BCC	TRUE	TRUE	TRUE	FALSE	TRUE	TRUE	PAT_117_179_983	TRUE
PAT_967	1827	FALSE	FALSE	POMERANIA	POMERANIA	34	TRUE	FEMALE	TRUE	FALSE	FALSE	FALSE	2	NOSE	5	4	BCC	TRUE	UNK	FALSE	UNK	TRUE	TRUE	PAT_967_1827_247	TRUE
PAT_636	1204	FALSE	FALSE	BRAZIL	BRAZIL	78	FALSE	FEMALE	TRUE	TRUE	TRUE	TRUE	2	CHEST	20	18	BCC	TRUE	TRUE	TRUE	TRUE	TRUE	TRUE	PAT_636_1204_521	TRUE
PAT_38	54	FALSE	FALSE	GERMANY	GERMANY	52	TRUE	MALE	TRUE	TRUE	TRUE	FALSE	1	THIGH	14	12	BCC	TRUE	FALSE	FALSE	FALSE	FALSE	FALSE	PAT_38_54_234	TRUE
PAT_741	1401	TRUE	FALSE	POMERANIA	POMERANIA	77	FALSE	MALE	FALSE	TRUE	TRUE	TRUE	2	FACE	13	13	BCC	TRUE	UNK	FALSE	UNK	FALSE	TRUE	PAT_741_1401_619	TRUE
PAT_759	1538	FALSE	FALSE	GERMANY	GERMANY	74	FALSE	MALE	FALSE	FALSE	TRUE	FALSE	2	NOSE	5	3	BCC	TRUE	TRUE	FALSE	FALSE	TRUE	TRUE	PAT_759_1538_566	TRUE
PAT_821	1547	FALSE	FALSE	POMERANIA	POMERANIA	64	FALSE	FEMALE	TRUE	TRUE	FALSE	TRUE	2	NOSE	7	5	BCC	TRUE	UNK	FALSE	UNK	FALSE	TRUE	PAT_821_1547_77	TRUE
PAT_875	1668	FALSE	FALSE	POMERANIA	POMERANIA	61	TRUE	MALE	TRUE	FALSE	TRUE	TRUE	2	CHEST	10	10	BCC	FALSE	UNK	FALSE	UNK	FALSE	TRUE	PAT_875_1668_588	TRUE
PAT_106	159	FALSE	FALSE	POMERANIA	POMERANIA	71	FALSE	FEMALE	TRUE	TRUE	TRUE	FALSE	1	EAR	5	3	BCC	TRUE	UNK	TRUE	UNK	TRUE	FALSE	PAT_106_159_325	TRUE
PAT_435	854	FALSE	FALSE	ITALY	ITALY	60	TRUE	FEMALE	FALSE	TRUE	FALSE	FALSE	3	FACE	10	8	BCC	FALSE	UNK	FALSE	UNK	FALSE	TRUE	PAT_435_854_68	TRUE
PAT_42	58	FALSE	FALSE	GERMANY	GERMANY	38	FALSE	FEMALE	TRUE	TRUE	TRUE	TRUE	1	CHEST	10	9	BCC	TRUE	UNK	TRUE	UNK	TRUE	FALSE	PAT_42_58_13	TRUE
PAT_302	651	TRUE	FALSE	GERMANY	GERMANY	64	TRUE	MALE	TRUE	TRUE	TRUE	TRUE	2	FACE	10	10	BCC	TRUE	TRUE	TRUE	FALSE	TRUE	TRUE	PAT_302_651_529	TRUE
PAT_134	201	FALSE	FALSE	POMERANIA	POMERANIA	62	FALSE	MALE	TRUE	FALSE	FALSE	FALSE	1	NOSE	10	6	BCC	FALSE	TRUE	FALSE	FALSE	FALSE	FALSE	PAT_134_201_587	TRUE
PAT_79	120	FALSE	FALSE	POMERANIA	POMERANIA	63	FALSE	FEMALE	FALSE	FALSE	TRUE	TRUE	2	FACE	7	5	BCC	FALSE	FALSE	FALSE	FALSE	FALSE	FALSE	PAT_79_120_532	TRUE
PAT_724	1369	FALSE	FALSE	GERMANY	GERMANY	49	TRUE	FEMALE	TRUE	FALSE	TRUE	TRUE	1	FACE	5	5	BCC	TRUE	FALSE	TRUE	FALSE	FALSE	TRUE	PAT_724_1369_896	TRUE
PAT_944	1795	FALSE	TRUE	POMERANIA	POMERANIA	31	TRUE	MALE	FALSE	FALSE	TRUE	TRUE	3	FACE	10	7	BCC	FALSE	TRUE	FALSE	FALSE	TRUE	TRUE	PAT_944_1795_371	TRUE
PAT_394	1562	FALSE	TRUE	POLAND	ITALY	75	FALSE	MALE	TRUE	TRUE	TRUE	TRUE	2	ARM	8	7	BCC	TRUE	FALSE	FALSE	FALSE	FALSE	TRUE	PAT_394_1562_579	TRUE
PAT_265	406	FALSE	FALSE	POMERANIA	POMERANIA	44	TRUE	MALE	TRUE	FALSE	FALSE	FALSE	2	BACK	11	9	BCC	TRUE	FALSE	FALSE	FALSE	FALSE	TRUE	PAT_265_406_276	TRUE
PAT_682	1292	FALSE	FALSE	POMERANIA	POMERANIA	75	FALSE	FEMALE	TRUE	FALSE	TRUE	TRUE	2	BACK	10	10	BCC	TRUE	TRUE	FALSE	FALSE	TRUE	TRUE	PAT_682_1292_986	TRUE
PAT_53	1370	FALSE	FALSE	BRAZIL	BRAZIL	80	FALSE	MALE	FALSE	TRUE	TRUE	FALSE	1	CHEST	20	18	BCC	TRUE	TRUE	FALSE	FALSE	FALSE	TRUE	PAT_53_1370_245	TRUE
PAT_479	919	FALSE	FALSE	POMERANIA	POMERANIA	48	TRUE	MALE	TRUE	FALSE	FALSE	FALSE	2	NECK	5	5	BCC	TRUE	FALSE	FALSE	FALSE	TRUE	TRUE	PAT_479_919_97	TRUE
PAT_867	1650	FALSE	FALSE	POMERANIA	POMERANIA	47	TRUE	FEMALE	TRUE	FALSE	TRUE	TRUE	3	CHEST	11	11	BCC	TRUE	TRUE	TRUE	FALSE	TRUE	TRUE	PAT_867_1650_901	TRUE
PAT_620	1176	FALSE	TRUE	UNK	UNK	35	FALSE	MALE	TRUE	FALSE	TRUE	TRUE	2	FOREARM	9	7	BCC	FALSE	UNK	FALSE	UNK	FALSE	TRUE	PAT_620_1176_980	TRUE
PAT_814	1532	FALSE	TRUE	POMERANIA	POMERANIA	63	TRUE	MALE	FALSE	TRUE	TRUE	TRUE	2	CHEST	40	20	BCC	TRUE	TRUE	TRUE	FALSE	TRUE	TRUE	PAT_814_1532_545	TRUE
PAT_920	1747	FALSE	FALSE	UNK	UNK	56	TRUE	FEMALE	FALSE	FALSE	TRUE	FALSE	2	NOSE	7	5	BCC	TRUE	UNK	FALSE	UNK	FALSE	TRUE	PAT_920_1747_19	TRUE
PAT_838	1585	FALSE	FALSE	POMERANIA	POMERANIA	53	FALSE	FEMALE	FALSE	TRUE	TRUE	TRUE	3	NECK	18	10	BCC	FALSE	FALSE	FALSE	FALSE	FALSE	TRUE	PAT_838_1585_282	TRUE
PAT_288	441	FALSE	FALSE	POMERANIA	POMERANIA	57	TRUE	FEMALE	TRUE	TRUE	FALSE	FALSE	1	FACE	9	7	BCC	TRUE	TRUE	FALSE	TRUE	TRUE	TRUE	PAT_288_441_312	TRUE
PAT_692	1308	FALSE	FALSE	GERMANY	GERMANY	71	TRUE	FEMALE	TRUE	FALSE	TRUE	TRUE	3	FACE	9	6	BCC	TRUE	TRUE	TRUE	TRUE	FALSE	TRUE	PAT_692_1308_364	TRUE
PAT_241	367	FALSE	FALSE	GERMANY	GERMANY	83	TRUE	MALE	FALSE	TRUE	FALSE	FALSE	2	CHEST	32	13	BCC	TRUE	TRUE	TRUE	FALSE	TRUE	TRUE	PAT_241_367_89	TRUE
PAT_98	152	FALSE	FALSE	BRAZIL	BRAZIL	61	FALSE	MALE	FALSE	FALSE	TRUE	TRUE	2	CHEST	9	7	BCC	TRUE	UNK	FALSE	UNK	FALSE	TRUE	PAT_98_152_562	TRUE
PAT_981	1848	TRUE	FALSE	POMERANIA	POMERANIA	67	TRUE	FEMALE	FALSE	FALSE	TRUE	TRUE	3	NOSE	3	3	BCC	FALSE	UNK	FALSE	UNK	FALSE	FALSE	PAT_981_1848_906	TRUE
PAT_409	812	FALSE	FALSE	ITALY	ITALY	46	TRUE	FEMALE	FALSE	TRUE	FALSE	FALSE	3	NOSE	4	3	BCC	FALSE	TRUE	FALSE	FALSE	FALSE	TRUE	PAT_409_812_974	TRUE
PAT_430	848	FALSE	FALSE	GERMANY	GERMANY	75	FALSE	FEMALE	TRUE	TRUE	TRUE	TRUE	2	FACE	10	10	BCC	TRUE	TRUE	FALSE	FALSE	TRUE	TRUE	PAT_430_848_476	TRUE
PAT_419	832	FALSE	FALSE	POMERANIA	POMERANIA	80	FALSE	FEMALE	TRUE	FALSE	FALSE	FALSE	2	FOREARM	12	10	BCC	TRUE	FALSE	TRUE	FALSE	TRUE	TRUE	PAT_419_832_706	TRUE
PAT_55	84	FALSE	FALSE	GERMANY	GERMANY	66	FALSE	FEMALE	FALSE	TRUE	TRUE	TRUE	1	ARM	10	5	BCC	TRUE	FALSE	FALSE	FALSE	TRUE	TRUE	PAT_55_84_506	TRUE
PAT_962	1823	FALSE	FALSE	POMERANIA	POMERANIA	52	TRUE	MALE	TRUE	TRUE	FALSE	FALSE	3	FACE	3	3	BCC	TRUE	TRUE	TRUE	FALSE	FALSE	TRUE	PAT_962_1823_942	TRUE
PAT_241	367	FALSE	FALSE	GERMANY	GERMANY	83	TRUE	MALE	FALSE	TRUE	FALSE	FALSE	2	CHEST	32	13	BCC	TRUE	TRUE	TRUE	FALSE	TRUE	TRUE	PAT_241_367_374	TRUE
PAT_461	895	FALSE	FALSE	POMERANIA	POMERANIA	41	FALSE	FEMALE	TRUE	FALSE	FALSE	FALSE	3	NOSE	10	7	BCC	TRUE	TRUE	FALSE	FALSE	TRUE	FALSE	PAT_461_895_72	TRUE
PAT_875	1669	FALSE	FALSE	POMERANIA	POMERANIA	61	TRUE	MALE	TRUE	FALSE	TRUE	TRUE	2	BACK	19	11	BCC	TRUE	UNK	FALSE	UNK	TRUE	TRUE	PAT_875_1669_946	TRUE
PAT_426	842	FALSE	FALSE	GERMANY	GERMANY	63	FALSE	FEMALE	TRUE	FALSE	TRUE	TRUE	3	BACK	12	6	BCC	FALSE	UNK	FALSE	UNK	FALSE	TRUE	PAT_426_842_458	TRUE
PAT_847	1610	FALSE	FALSE	POMERANIA	POMERANIA	60	TRUE	MALE	FALSE	TRUE	TRUE	TRUE	2	BACK	15	10	BCC	FALSE	FALSE	TRUE	FALSE	FALSE	FALSE	PAT_847_1610_165	TRUE
PAT_168	1486	TRUE	TRUE	GERMANY	GERMANY	51	TRUE	MALE	FALSE	TRUE	FALSE	FALSE	2	BACK	8	5	BCC	FALSE	FALSE	FALSE	FALSE	FALSE	TRUE	PAT_168_1486_97	TRUE
PAT_441	861	FALSE	FALSE	GERMANY	GERMANY	55	FALSE	FEMALE	TRUE	TRUE	FALSE	FALSE	2	BACK	6	5	BCC	FALSE	TRUE	FALSE	FALSE	FALSE	TRUE	PAT_441_861_415	TRUE
PAT_796	1510	TRUE	FALSE	ITALY	ITALY	83	FALSE	MALE	FALSE	FALSE	TRUE	TRUE	2	FOREARM	30	20	BCC	TRUE	UNK	TRUE	UNK	TRUE	TRUE	PAT_796_1510_130	TRUE
PAT_413	819	FALSE	TRUE	ITALY	POMERANIA	58	FALSE	MALE	TRUE	TRUE	TRUE	TRUE	2	HAND	13	10	BCC	TRUE	FALSE	FALSE	FALSE	FALSE	TRUE	PAT_413_819_268	TRUE
PAT_690	1309	FALSE	FALSE	NETHERLANDS	UNK	58	FALSE	FEMALE	TRUE	TRUE	TRUE	TRUE	3	NOSE	17	14	BCC	TRUE	TRUE	TRUE	TRUE	TRUE	TRUE	PAT_690_1309_981	TRUE
PAT_118	180	FALSE	FALSE	POMERANIA	POMERANIA	62	TRUE	FEMALE	FALSE	FALSE	FALSE	FALSE	2	NOSE	5	3	BCC	TRUE	TRUE	FALSE	TRUE	TRUE	TRUE	PAT_118_180_386	TRUE
PAT_850	1611	FALSE	FALSE	ITALY	ITALY	55	FALSE	MALE	FALSE	TRUE	TRUE	TRUE	2	NOSE	4	3	BCC	TRUE	UNK	TRUE	UNK	TRUE	FALSE	PAT_850_1611_332	TRUE
PAT_63	1075	FALSE	FALSE	BRAZIL	NORWAY	36	FALSE	FEMALE	FALSE	TRUE	TRUE	TRUE	2	CHEST	15	10	BCC	TRUE	TRUE	TRUE	FALSE	TRUE	TRUE	PAT_63_1075_498	TRUE
PAT_483	925	FALSE	FALSE	POMERANIA	POMERANIA	85	TRUE	FEMALE	FALSE	TRUE	TRUE	FALSE	3	NOSE	12	5	BCC	TRUE	TRUE	TRUE	FALSE	TRUE	TRUE	PAT_483_925_716	TRUE
PAT_358	738	FALSE	TRUE	POMERANIA	POMERANIA	60	TRUE	MALE	TRUE	FALSE	FALSE	FALSE	2	CHEST	8	6	BCC	TRUE	FALSE	FALSE	FALSE	FALSE	TRUE	PAT_358_738_837	TRUE
PAT_875	1670	FALSE	FALSE	POMERANIA	POMERANIA	61	TRUE	MALE	TRUE	FALSE	TRUE	TRUE	2	BACK	9	8	BCC	TRUE	UNK	FALSE	UNK	FALSE	TRUE	PAT_875_1670_121	TRUE
PAT_645	1300	FALSE	FALSE	GERMANY	GERMANY	57	TRUE	FEMALE	TRUE	FALSE	FALSE	FALSE	3	FACE	6	6	BCC	FALSE	TRUE	FALSE	FALSE	TRUE	TRUE	PAT_645_1300_463	TRUE
PAT_514	967	TRUE	TRUE	GERMANY	GERMANY	64	TRUE	MALE	TRUE	TRUE	TRUE	TRUE	3	FACE	10	8	BCC	TRUE	TRUE	TRUE	FALSE	FALSE	TRUE	PAT_514_967_300	TRUE
PAT_330	698	FALSE	FALSE	ITALY	ITALY	71	FALSE	MALE	FALSE	FALSE	TRUE	TRUE	2	CHEST	15	14	BCC	TRUE	FALSE	TRUE	FALSE	FALSE	TRUE	PAT_330_698_211	TRUE
PAT_722	1377	TRUE	FALSE	POMERANIA	POMERANIA	65	TRUE	MALE	TRUE	FALSE	TRUE	TRUE	2	FACE	13	10	BCC	TRUE	UNK	TRUE	UNK	TRUE	TRUE	PAT_722_1377_120	TRUE
PAT_280	431	FALSE	FALSE	POMERANIA	POMERANIA	53	TRUE	MALE	TRUE	FALSE	FALSE	FALSE	2	FACE	8	7	BCC	TRUE	TRUE	FALSE	FALSE	TRUE	TRUE	PAT_280_431_466	TRUE
PAT_396	796	FALSE	TRUE	PORTUGAL	ITALY	76	FALSE	FEMALE	FALSE	FALSE	FALSE	FALSE	2	FACE	7	6	BCC	FALSE	TRUE	FALSE	FALSE	FALSE	TRUE	PAT_396_796_394	TRUE
PAT_747	1408	FALSE	FALSE	UNK	BRAZIL	55	FALSE	MALE	TRUE	FALSE	TRUE	TRUE	3	CHEST	13	12	BCC	TRUE	TRUE	FALSE	FALSE	FALSE	TRUE	PAT_747_1408_427	TRUE
PAT_691	1311	FALSE	TRUE	POMERANIA	GERMANY	56	TRUE	MALE	FALSE	FALSE	FALSE	TRUE	1	FOREARM	20	15	BCC	FALSE	FALSE	FALSE	TRUE	FALSE	TRUE	PAT_691_1311_686	TRUE
PAT_34	47	FALSE	FALSE	GERMANY	GERMANY	69	FALSE	MALE	FALSE	FALSE	FALSE	FALSE	2	CHEST	10	9	BCC	TRUE	UNK	TRUE	UNK	TRUE	TRUE	PAT_34_47_108	TRUE
PAT_162	252	TRUE	TRUE	GERMANY	GERMANY	72	FALSE	FEMALE	TRUE	TRUE	TRUE	TRUE	2	FACE	8	9	BCC	FALSE	UNK	FALSE	UNK	FALSE	TRUE	PAT_162_252_773	TRUE
PAT_267	412	FALSE	FALSE	POMERANIA	POMERANIA	79	FALSE	MALE	FALSE	FALSE	FALSE	FALSE	2	FACE	17	12	BCC	TRUE	TRUE	FALSE	FALSE	FALSE	TRUE	PAT_267_412_275	TRUE
PAT_985	1856	FALSE	FALSE	POMERANIA	POMERANIA	49	TRUE	MALE	TRUE	FALSE	TRUE	TRUE	3	NOSE	14	9	BCC	TRUE	TRUE	TRUE	FALSE	TRUE	TRUE	PAT_985_1856_397	TRUE
PAT_458	891	FALSE	TRUE	POMERANIA	POMERANIA	80	FALSE	MALE	TRUE	FALSE	FALSE	FALSE	1	FACE	6	6	BCC	FALSE	TRUE	FALSE	FALSE	FALSE	TRUE	PAT_458_891_709	TRUE
PAT_466	903	FALSE	FALSE	POMERANIA	POMERANIA	44	TRUE	FEMALE	FALSE	FALSE	FALSE	FALSE	3	FACE	5	5	BCC	TRUE	TRUE	FALSE	FALSE	TRUE	TRUE	PAT_466_903_893	TRUE
PAT_82	125	FALSE	FALSE	POMERANIA	POMERANIA	71	TRUE	MALE	FALSE	TRUE	FALSE	FALSE	2	ARM	15	13	BCC	TRUE	TRUE	TRUE	FALSE	TRUE	TRUE	PAT_82_125_365	TRUE
PAT_478	916	FALSE	TRUE	POMERANIA	POMERANIA	47	TRUE	MALE	FALSE	FALSE	FALSE	FALSE	2	BACK	22	20	BCC	TRUE	TRUE	FALSE	FALSE	FALSE	FALSE	PAT_478_916_806	TRUE
PAT_206	312	FALSE	TRUE	GERMANY	GERMANY	47	TRUE	MALE	FALSE	TRUE	TRUE	TRUE	2	CHEST	13	11	BCC	TRUE	FALSE	TRUE	FALSE	TRUE	FALSE	PAT_206_312_760	TRUE
PAT_167	258	FALSE	FALSE	GERMANY	GERMANY	58	TRUE	MALE	TRUE	TRUE	FALSE	FALSE	1	FACE	10	7	BCC	TRUE	TRUE	TRUE	TRUE	TRUE	TRUE	PAT_167_258_711	TRUE
PAT_54	83	FALSE	FALSE	BRASIL	NORWAY	73	FALSE	MALE	FALSE	TRUE	TRUE	TRUE	1	NOSE	6	4	BCC	FALSE	UNK	FALSE	UNK	FALSE	FALSE	PAT_54_83_405	TRUE
PAT_373	761	FALSE	FALSE	BRAZIL	GERMANY	80	FALSE	MALE	FALSE	TRUE	TRUE	TRUE	4	FACE	7	5	BCC	TRUE	TRUE	FALSE	FALSE	TRUE	TRUE	PAT_373_761_708	TRUE
PAT_228	348	FALSE	FALSE	UNK	UNK	43	FALSE	FEMALE	TRUE	TRUE	FALSE	FALSE	3	CHEST	4	3	BCC	TRUE	TRUE	FALSE	FALSE	TRUE	TRUE	PAT_228_348_535	TRUE
PAT_547	1033	FALSE	FALSE	GERMANY	GERMANY	56	TRUE	FEMALE	TRUE	FALSE	TRUE	TRUE	3	NOSE	5	3	BCC	TRUE	TRUE	FALSE	FALSE	FALSE	TRUE	PAT_547_1033_911	TRUE
PAT_699	1320	FALSE	FALSE	GERMANY	GERMANY	76	FALSE	MALE	FALSE	FALSE	TRUE	TRUE	1	FACE	6	4	BCC	TRUE	TRUE	FALSE	FALSE	FALSE	TRUE	PAT_699_1320_901	TRUE
PAT_221	339	FALSE	FALSE	POMERANIA	POMERANIA	66	FALSE	FEMALE	TRUE	TRUE	FALSE	FALSE	3	FACE	9	6	BCC	TRUE	TRUE	FALSE	FALSE	FALSE	TRUE	PAT_221_339_566	TRUE
PAT_803	1522	FALSE	FALSE	GERMANY	GERMANY	52	FALSE	FEMALE	FALSE	TRUE	TRUE	TRUE	3	FACE	9	6	BCC	TRUE	UNK	FALSE	UNK	TRUE	TRUE	PAT_803_1522_907	TRUE
PAT_115	175	FALSE	FALSE	POMERANIA	POMERANIA	69	FALSE	MALE	FALSE	TRUE	FALSE	FALSE	2	FACE	10	4	BCC	TRUE	TRUE	TRUE	FALSE	TRUE	TRUE	PAT_115_175_206	TRUE
PAT_256	394	FALSE	FALSE	POMERANIA	POMERANIA	89	FALSE	FEMALE	TRUE	TRUE	TRUE	TRUE	1	FACE	7	4	BCC	TRUE	TRUE	FALSE	FALSE	FALSE	FALSE	PAT_256_394_449	TRUE
PAT_385	783	FALSE	FALSE	POMERANIA	POMERANIA	39	TRUE	FEMALE	TRUE	TRUE	FALSE	FALSE	2	NECK	13	10	BCC	TRUE	TRUE	FALSE	FALSE	TRUE	FALSE	PAT_385_783_574	TRUE
PAT_721	1365	FALSE	FALSE	POMERANIA	POMERANIA	62	TRUE	FEMALE	TRUE	FALSE	TRUE	TRUE	2	FACE	15	10	BCC	TRUE	TRUE	FALSE	FALSE	FALSE	TRUE	PAT_721_1365_142	TRUE
PAT_316	674	FALSE	FALSE	GERMANY	GERMANY	79	FALSE	FEMALE	TRUE	FALSE	FALSE	TRUE	3	NOSE	9	8	BCC	TRUE	TRUE	TRUE	FALSE	FALSE	TRUE	PAT_316_674_924	TRUE
PAT_243	372	FALSE	FALSE	POMERANIA	POMERANIA	26	TRUE	FEMALE	TRUE	TRUE	FALSE	FALSE	3	CHEST	9	6	BCC	TRUE	FALSE	TRUE	FALSE	TRUE	TRUE	PAT_243_372_119	TRUE
PAT_359	740	FALSE	FALSE	ITALY	ITALY	53	FALSE	FEMALE	TRUE	TRUE	TRUE	TRUE	3	FACE	5	4	BCC	FALSE	FALSE	FALSE	FALSE	FALSE	TRUE	PAT_359_740_46	TRUE
PAT_842	1606	FALSE	FALSE	GERMANY	GERMANY	40	TRUE	FEMALE	TRUE	TRUE	TRUE	FALSE	3	CHEST	31	21	BCC	FALSE	TRUE	FALSE	FALSE	FALSE	FALSE	PAT_842_1606_720	TRUE
PAT_526	991	FALSE	TRUE	ITALY	GERMANY	59	TRUE	MALE	FALSE	TRUE	FALSE	TRUE	2	BACK	7	5	BCC	TRUE	TRUE	TRUE	FALSE	TRUE	TRUE	PAT_526_991_109	TRUE
PAT_15	1001	FALSE	TRUE	GERMANY	GERMANY	57	FALSE	FEMALE	TRUE	TRUE	FALSE	TRUE	2	FOREARM	5	3	BCC	TRUE	UNK	FALSE	UNK	TRUE	TRUE	PAT_15_1001_749	TRUE
PAT_730	1383	FALSE	TRUE	POMERANIA	POMERANIA	51	TRUE	MALE	TRUE	FALSE	TRUE	TRUE	3	NOSE	7	5	BCC	FALSE	UNK	FALSE	UNK	FALSE	TRUE	PAT_730_1383_535	TRUE
PAT_948	1801	TRUE	FALSE	POMERANIA	POMERANIA	58	TRUE	FEMALE	FALSE	FALSE	FALSE	FALSE	3	NOSE	3	2	BCC	FALSE	TRUE	FALSE	FALSE	TRUE	TRUE	PAT_948_1801_993	TRUE
PAT_962	1823	FALSE	FALSE	POMERANIA	POMERANIA	52	TRUE	MALE	TRUE	TRUE	FALSE	FALSE	3	FACE	3	3	BCC	TRUE	TRUE	TRUE	FALSE	FALSE	TRUE	PAT_962_1823_857	TRUE
PAT_21	982	FALSE	FALSE	GERMANY	GERMANY	56	FALSE	FEMALE	TRUE	FALSE	FALSE	FALSE	2	ARM	7	6	BCC	TRUE	UNK	FALSE	UNK	TRUE	FALSE	PAT_21_982_266	TRUE
PAT_257	395	FALSE	FALSE	POMERANIA	POMERANIA	85	FALSE	FEMALE	FALSE	TRUE	TRUE	TRUE	1	THIGH	20	15	BCC	TRUE	UNK	TRUE	UNK	TRUE	TRUE	PAT_257_395_866	TRUE
PAT_976	1837	FALSE	FALSE	POMERANIA	POMERANIA	85	TRUE	FEMALE	FALSE	FALSE	TRUE	TRUE	3	EAR	35	25	BCC	FALSE	TRUE	FALSE	TRUE	TRUE	TRUE	PAT_976_1837_861	TRUE
PAT_827	1600	TRUE	FALSE	GERMANY	GERMANY	67	FALSE	MALE	FALSE	FALSE	TRUE	TRUE	2	ARM	15	11	BCC	TRUE	UNK	FALSE	UNK	TRUE	TRUE	PAT_827_1600_1000	TRUE
PAT_645	1223	FALSE	FALSE	GERMANY	GERMANY	57	TRUE	FEMALE	TRUE	FALSE	FALSE	FALSE	3	CHEST	10	5	BCC	FALSE	TRUE	FALSE	TRUE	TRUE	TRUE	PAT_645_1223_124	TRUE
PAT_185	285	FALSE	TRUE	GERMANY	GERMANY	62	FALSE	MALE	FALSE	TRUE	TRUE	FALSE	2	ARM	11	9	BCC	TRUE	TRUE	TRUE	FALSE	TRUE	TRUE	PAT_185_285_862	TRUE
PAT_375	763	FALSE	TRUE	ITALY	ITALY	52	TRUE	MALE	TRUE	TRUE	FALSE	FALSE	2	CHEST	9	5	BCC	TRUE	TRUE	TRUE	FALSE	TRUE	TRUE	PAT_375_763_732	TRUE
PAT_535	1012	FALSE	FALSE	CZECH	GERMANY	56	FALSE	FEMALE	TRUE	TRUE	TRUE	TRUE	1	FOREARM	12	7	BCC	TRUE	UNK	FALSE	UNK	FALSE	TRUE	PAT_535_1012_145	TRUE
PAT_121	184	FALSE	FALSE	POMERANIA	POMERANIA	68	FALSE	FEMALE	FALSE	TRUE	TRUE	FALSE	2	CHEST	8	6	BCC	FALSE	TRUE	TRUE	FALSE	TRUE	TRUE	PAT_121_184_502	TRUE
PAT_524	987	FALSE	FALSE	UNK	ITALY	50	TRUE	MALE	TRUE	FALSE	FALSE	FALSE	2	BACK	8	7	BCC	TRUE	UNK	FALSE	UNK	FALSE	TRUE	PAT_524_987_738	TRUE
PAT_381	775	FALSE	TRUE	GERMANY	GERMANY	59	TRUE	MALE	FALSE	FALSE	FALSE	FALSE	3	BACK	18	18	BCC	TRUE	TRUE	TRUE	FALSE	TRUE	TRUE	PAT_381_775_566	TRUE
PAT_375	763	FALSE	TRUE	ITALY	ITALY	52	TRUE	MALE	TRUE	TRUE	FALSE	FALSE	2	CHEST	9	5	BCC	TRUE	TRUE	TRUE	FALSE	TRUE	TRUE	PAT_375_763_980	TRUE
PAT_79	120	FALSE	FALSE	POMERANIA	POMERANIA	63	FALSE	FEMALE	FALSE	FALSE	TRUE	TRUE	2	FACE	7	5	BCC	FALSE	FALSE	FALSE	FALSE	FALSE	FALSE	PAT_79_120_739	TRUE
PAT_666	1268	FALSE	FALSE	POMERANIA	POMERANIA	57	FALSE	MALE	TRUE	FALSE	TRUE	TRUE	3	FOREARM	14	11	BCC	TRUE	UNK	TRUE	UNK	TRUE	TRUE	PAT_666_1268_870	TRUE
PAT_364	749	TRUE	FALSE	GERMANY	PORTUGAL	66	FALSE	FEMALE	TRUE	FALSE	FALSE	FALSE	2	BACK	20	16	BCC	TRUE	FALSE	TRUE	FALSE	TRUE	TRUE	PAT_364_749_377	TRUE
PAT_576	1089	FALSE	FALSE	ITALY	GERMANY	53	FALSE	FEMALE	FALSE	FALSE	TRUE	TRUE	3	THIGH	6	2	BCC	TRUE	UNK	FALSE	UNK	FALSE	TRUE	PAT_576_1089_435	TRUE
PAT_952	1807	TRUE	FALSE	ITALY	ITALY	57	TRUE	MALE	FALSE	FALSE	TRUE	TRUE	2	CHEST	5	5	BCC	FALSE	UNK	FALSE	UNK	FALSE	TRUE	PAT_952_1807_58	TRUE
PAT_485	928	FALSE	FALSE	POMERANIA	POMERANIA	74	FALSE	FEMALE	FALSE	FALSE	TRUE	FALSE	2	ARM	14	9	BCC	TRUE	UNK	FALSE	UNK	FALSE	FALSE	PAT_485_928_796	TRUE
PAT_39	55	FALSE	TRUE	GERMANY	GERMANY	53	FALSE	MALE	TRUE	FALSE	FALSE	FALSE	2	CHEST	12	9	BCC	TRUE	UNK	FALSE	UNK	FALSE	TRUE	PAT_39_55_233	TRUE
PAT_315	673	FALSE	FALSE	POMERANIA	GERMANY	22	TRUE	FEMALE	TRUE	FALSE	FALSE	FALSE	3	CHEST	6	3	BCC	TRUE	FALSE	FALSE	FALSE	TRUE	TRUE	PAT_315_673_227	TRUE
PAT_666	1271	FALSE	FALSE	POMERANIA	POMERANIA	57	FALSE	MALE	TRUE	FALSE	TRUE	TRUE	3	BACK	9	9	BCC	TRUE	UNK	TRUE	UNK	FALSE	TRUE	PAT_666_1271_645	TRUE
PAT_464	1794	FALSE	FALSE	GERMANY	GERMANY	75	TRUE	FEMALE	TRUE	TRUE	FALSE	FALSE	3	NECK	25	13	BCC	FALSE	TRUE	TRUE	FALSE	FALSE	FALSE	PAT_464_1794_78	TRUE
PAT_380	773	FALSE	FALSE	NETHERLANDS	GERMANY	59	TRUE	MALE	FALSE	TRUE	TRUE	TRUE	2	BACK	21	20	BCC	TRUE	FALSE	FALSE	FALSE	FALSE	FALSE	PAT_380_773_542	TRUE
PAT_587	1117	FALSE	TRUE	GERMANY	ITALY	72	TRUE	MALE	FALSE	FALSE	TRUE	TRUE	3	BACK	13	12	BCC	TRUE	TRUE	FALSE	FALSE	FALSE	TRUE	PAT_587_1117_880	TRUE
PAT_832	1569	FALSE	FALSE	PORTUGAL	GERMANY	63	FALSE	FEMALE	TRUE	TRUE	TRUE	TRUE	2	FACE	30	25	BCC	TRUE	UNK	FALSE	UNK	TRUE	TRUE	PAT_832_1569_413	TRUE
PAT_170	264	FALSE	FALSE	ITALY	ITALY	60	TRUE	FEMALE	TRUE	FALSE	TRUE	TRUE	2	FACE	4	3	BCC	TRUE	TRUE	FALSE	FALSE	FALSE	TRUE	PAT_170_264_785	TRUE
PAT_192	295	FALSE	FALSE	ITALY	ITALY	74	TRUE	MALE	FALSE	FALSE	TRUE	TRUE	2	FACE	15	7	BCC	FALSE	TRUE	FALSE	TRUE	FALSE	TRUE	PAT_192_295_164	TRUE
PAT_840	1595	FALSE	FALSE	POMERANIA	POMERANIA	50	FALSE	MALE	FALSE	FALSE	TRUE	TRUE	3	EAR	7	5	BCC	TRUE	UNK	TRUE	UNK	TRUE	TRUE	PAT_840_1595_981	TRUE
PAT_291	446	FALSE	TRUE	BRAZIL	ITALY	58	FALSE	MALE	TRUE	FALSE	FALSE	FALSE	4	NOSE	10	10	BCC	TRUE	FALSE	TRUE	FALSE	TRUE	FALSE	PAT_291_446_704	TRUE
PAT_551	1047	FALSE	TRUE	GERMANY	NETHERLANDS	66	TRUE	MALE	FALSE	TRUE	TRUE	FALSE	1	FACE	5	5	BCC	FALSE	TRUE	FALSE	FALSE	FALSE	TRUE	PAT_551_1047_567	TRUE
PAT_346	720	FALSE	TRUE	GERMANY	GERMANY	63	FALSE	MALE	TRUE	TRUE	TRUE	TRUE	3	CHEST	8	8	BCC	TRUE	FALSE	TRUE	FALSE	TRUE	TRUE	PAT_346_720_265	TRUE
PAT_838	1587	FALSE	FALSE	POMERANIA	POMERANIA	53	FALSE	FEMALE	FALSE	TRUE	TRUE	TRUE	3	NECK	5	9	BCC	TRUE	UNK	FALSE	UNK	FALSE	TRUE	PAT_838_1587_73	TRUE
PAT_738	1397	FALSE	FALSE	POMERANIA	POMERANIA	58	TRUE	FEMALE	TRUE	TRUE	FALSE	TRUE	2	FACE	3	3	BCC	FALSE	FALSE	FALSE	FALSE	TRUE	TRUE	PAT_738_1397_966	TRUE
PAT_372	760	FALSE	FALSE	GERMANY	GERMANY	88	FALSE	FEMALE	TRUE	TRUE	FALSE	FALSE	2	EAR	13	10	BCC	TRUE	TRUE	TRUE	FALSE	TRUE	TRUE	PAT_372_760_267	TRUE
PAT_161	250	FALSE	FALSE	GERMANY	GERMANY	86	FALSE	FEMALE	FALSE	TRUE	FALSE	FALSE	2	ARM	14	12	BCC	TRUE	FALSE	FALSE	FALSE	FALSE	FALSE	PAT_161_250_338	TRUE
PAT_522	986	FALSE	FALSE	ITALY	ITALY	53	FALSE	MALE	FALSE	FALSE	TRUE	TRUE	2	ARM	10	8	BCC	TRUE	TRUE	TRUE	FALSE	TRUE	TRUE	PAT_522_986_305	TRUE
PAT_462	896	FALSE	TRUE	POMERANIA	POMERANIA	62	TRUE	MALE	TRUE	TRUE	FALSE	FALSE	3	FACE	14	12	BCC	TRUE	UNK	TRUE	UNK	TRUE	TRUE	PAT_462_896_893	TRUE
PAT_545	1030	FALSE	FALSE	UNK	UNK	37	TRUE	MALE	TRUE	TRUE	TRUE	TRUE	2	ABDOMEN	10	5	BCC	TRUE	UNK	FALSE	UNK	FALSE	TRUE	PAT_545_1030_854	TRUE
PAT_145	216	FALSE	FALSE	POMERANIA	POMERANIA	68	FALSE	FEMALE	FALSE	TRUE	FALSE	TRUE	2	NOSE	8	5	BCC	TRUE	TRUE	TRUE	TRUE	TRUE	FALSE	PAT_145_216_158	TRUE
PAT_214	329	FALSE	FALSE	GERMANY	UNK	73	TRUE	MALE	TRUE	TRUE	FALSE	FALSE	2	FOREARM	15	10	BCC	TRUE	FALSE	TRUE	FALSE	TRUE	TRUE	PAT_214_329_70	TRUE
PAT_513	964	TRUE	FALSE	BRAZIL	BRAZIL	67	TRUE	MALE	FALSE	TRUE	TRUE	TRUE	1	BACK	12	9	BCC	TRUE	FALSE	TRUE	FALSE	TRUE	TRUE	PAT_513_964_343	TRUE
PAT_510	959	FALSE	FALSE	GERMANY	GERMANY	62	TRUE	MALE	TRUE	TRUE	TRUE	TRUE	3	FACE	9	6	BCC	TRUE	TRUE	TRUE	TRUE	TRUE	FALSE	PAT_510_959_174	TRUE
PAT_974	1841	FALSE	FALSE	POMERANIA	POMERANIA	61	TRUE	FEMALE	FALSE	FALSE	FALSE	TRUE	3	HAND	4	3	BCC	TRUE	UNK	UNK	UNK	FALSE	TRUE	PAT_974_1841_693	TRUE
PAT_580	1104	FALSE	FALSE	GERMANY	GERMANY	57	FALSE	FEMALE	TRUE	FALSE	TRUE	TRUE	3	NECK	2	1	BCC	TRUE	TRUE	FALSE	TRUE	FALSE	TRUE	PAT_580_1104_684	TRUE
PAT_207	313	TRUE	FALSE	PORTUGAL	PORTUGAL	79	TRUE	MALE	FALSE	FALSE	TRUE	TRUE	3	CHEST	25	13	BCC	TRUE	TRUE	FALSE	FALSE	FALSE	TRUE	PAT_207_313_709	TRUE
PAT_935	1781	FALSE	FALSE	POMERANIA	POMERANIA	61	TRUE	FEMALE	TRUE	TRUE	FALSE	TRUE	2	NOSE	8	6	BCC	TRUE	UNK	FALSE	UNK	FALSE	TRUE	PAT_935_1781_341	TRUE
PAT_177	275	FALSE	FALSE	GERMANY	GERMANY	51	FALSE	FEMALE	FALSE	TRUE	TRUE	TRUE	1	BACK	13	10	BCC	TRUE	FALSE	FALSE	FALSE	FALSE	TRUE	PAT_177_275_905	TRUE
PAT_631	1227	FALSE	TRUE	UNK	ITALY	64	FALSE	MALE	TRUE	TRUE	TRUE	FALSE	2	FACE	0	0	BCC	TRUE	TRUE	TRUE	FALSE	TRUE	TRUE	PAT_631_1227_585	TRUE
PAT_806	1520	FALSE	FALSE	GERMANY	GERMANY	54	FALSE	MALE	TRUE	FALSE	TRUE	TRUE	2	FOREARM	5	5	BCC	FALSE	FALSE	FALSE	FALSE	FALSE	TRUE	PAT_806_1520_708	TRUE
PAT_923	1753	FALSE	FALSE	POMERANIA	POMERANIA	66	FALSE	FEMALE	TRUE	FALSE	FALSE	FALSE	2	NOSE	15	15	BCC	FALSE	TRUE	FALSE	TRUE	TRUE	TRUE	PAT_923_1753_706	TRUE
PAT_521	984	FALSE	FALSE	GERMANY	GERMANY	32	TRUE	MALE	TRUE	FALSE	TRUE	TRUE	2	NOSE	5	5	BCC	TRUE	TRUE	TRUE	FALSE	TRUE	TRUE	PAT_521_984_412	TRUE
PAT_771	1491	TRUE	TRUE	ITALY	ITALY	69	FALSE	MALE	FALSE	TRUE	TRUE	TRUE	3	FACE	6	3	BCC	TRUE	UNK	FALSE	UNK	FALSE	TRUE	PAT_771_1491_390	TRUE
PAT_879	1676	FALSE	FALSE	UNK	ITALY	71	FALSE	MALE	FALSE	FALSE	FALSE	FALSE	3	FACE	6	4	BCC	TRUE	UNK	FALSE	UNK	TRUE	FALSE	PAT_879_1676_668	TRUE
PAT_372	760	FALSE	FALSE	GERMANY	GERMANY	88	FALSE	FEMALE	TRUE	TRUE	FALSE	FALSE	2	EAR	13	10	BCC	TRUE	TRUE	TRUE	FALSE	TRUE	TRUE	PAT_372_760_355	TRUE
PAT_74	112	FALSE	FALSE	BRASIL	BRAZIL	56	FALSE	FEMALE	TRUE	FALSE	TRUE	TRUE	3	FACE	15	9	BCC	TRUE	FALSE	FALSE	FALSE	FALSE	FALSE	PAT_74_112_729	TRUE
PAT_354	731	FALSE	FALSE	GERMANY	ITALY	65	FALSE	MALE	TRUE	TRUE	TRUE	TRUE	2	NECK	6	4	BCC	FALSE	TRUE	FALSE	FALSE	FALSE	TRUE	PAT_354_731_155	TRUE
PAT_330	1438	FALSE	FALSE	ITALY	ITALY	72	FALSE	MALE	FALSE	FALSE	TRUE	TRUE	2	EAR	9	4	BCC	TRUE	TRUE	FALSE	TRUE	TRUE	FALSE	PAT_330_1438_323	TRUE
PAT_264	405	FALSE	FALSE	POMERANIA	POMERANIA	83	FALSE	FEMALE	FALSE	FALSE	FALSE	FALSE	2	NECK	17	15	BCC	FALSE	UNK	FALSE	UNK	FALSE	TRUE	PAT_264_405_118	TRUE
PAT_128	194	FALSE	FALSE	POMERANIA	POMERANIA	56	TRUE	FEMALE	FALSE	FALSE	FALSE	FALSE	2	CHEST	9	6	BCC	TRUE	TRUE	FALSE	FALSE	FALSE	TRUE	PAT_128_194_144	TRUE
PAT_666	1269	FALSE	FALSE	POMERANIA	POMERANIA	57	FALSE	MALE	TRUE	FALSE	TRUE	TRUE	3	ARM	20	8	BCC	TRUE	UNK	TRUE	UNK	TRUE	TRUE	PAT_666_1269_65	TRUE
PAT_106	158	FALSE	FALSE	POMERANIA	POMERANIA	71	FALSE	FEMALE	TRUE	TRUE	TRUE	FALSE	1	FOREARM	15	8	BCC	TRUE	TRUE	TRUE	FALSE	TRUE	FALSE	PAT_106_158_249	TRUE
PAT_817	1537	FALSE	TRUE	GERMANY	GERMANY	85	FALSE	MALE	TRUE	TRUE	TRUE	TRUE	2	THIGH	11	10	BCC	FALSE	TRUE	FALSE	TRUE	FALSE	TRUE	PAT_817_1537_643	TRUE
PAT_255	388	FALSE	FALSE	GERMANY	GERMANY	68	TRUE	MALE	FALSE	TRUE	FALSE	FALSE	2	FOREARM	11	8	BCC	TRUE	TRUE	FALSE	FALSE	TRUE	TRUE	PAT_255_388_77	TRUE
PAT_531	1004	FALSE	FALSE	ITALY	ITALY	62	TRUE	MALE	FALSE	TRUE	TRUE	TRUE	2	FACE	10	7	BCC	TRUE	FALSE	FALSE	FALSE	FALSE	TRUE	PAT_531_1004_189	TRUE
PAT_981	1848	TRUE	FALSE	POMERANIA	POMERANIA	67	TRUE	FEMALE	FALSE	FALSE	TRUE	TRUE	3	NOSE	3	3	BCC	FALSE	UNK	FALSE	UNK	FALSE	FALSE	PAT_981_1848_486	TRUE
PAT_853	1642	FALSE	TRUE	ITALY	ITALY	77	FALSE	FEMALE	FALSE	TRUE	TRUE	TRUE	3	FACE	2	6	BCC	FALSE	FALSE	FALSE	FALSE	FALSE	TRUE	PAT_853_1642_497	TRUE
PAT_211	319	FALSE	FALSE	GERMANY	GERMANY	72	FALSE	MALE	TRUE	FALSE	FALSE	FALSE	3	CHEST	20	18	BCC	TRUE	TRUE	FALSE	FALSE	TRUE	TRUE	PAT_211_319_777	TRUE
PAT_319	679	TRUE	FALSE	GERMANY	GERMANY	62	FALSE	FEMALE	TRUE	TRUE	TRUE	TRUE	2	FACE	10	6	BCC	TRUE	TRUE	FALSE	FALSE	FALSE	TRUE	PAT_319_679_533	TRUE
PAT_766	1444	FALSE	FALSE	ITALY	ITALY	63	TRUE	MALE	FALSE	FALSE	FALSE	FALSE	3	EAR	6	6	BCC	FALSE	FALSE	FALSE	FALSE	FALSE	FALSE	PAT_766_1444_52	TRUE
PAT_645	1222	FALSE	FALSE	GERMANY	GERMANY	57	TRUE	FEMALE	TRUE	FALSE	FALSE	FALSE	3	HAND	9	9	BCC	FALSE	TRUE	FALSE	FALSE	TRUE	TRUE	PAT_645_1222_140	TRUE
PAT_179	278	FALSE	FALSE	POMERANIA	POMERANIA	64	TRUE	MALE	TRUE	FALSE	TRUE	TRUE	2	FOREARM	14	10	BCC	TRUE	TRUE	FALSE	FALSE	TRUE	TRUE	PAT_179_278_331	TRUE
PAT_726	1371	FALSE	FALSE	POMERANIA	POMERANIA	56	FALSE	FEMALE	FALSE	FALSE	FALSE	FALSE	2	FACE	12	11	BCC	TRUE	TRUE	FALSE	FALSE	FALSE	TRUE	PAT_726_1371_543	TRUE
PAT_82	125	FALSE	FALSE	POMERANIA	POMERANIA	71	TRUE	MALE	FALSE	TRUE	FALSE	FALSE	2	ARM	15	13	BCC	TRUE	TRUE	TRUE	FALSE	TRUE	TRUE	PAT_82_125_525	TRUE
PAT_115	176	FALSE	FALSE	POMERANIA	POMERANIA	69	FALSE	MALE	FALSE	TRUE	FALSE	FALSE	2	FACE	10	8	BCC	FALSE	TRUE	FALSE	TRUE	FALSE	TRUE	PAT_115_176_455	TRUE
PAT_827	1599	TRUE	FALSE	GERMANY	GERMANY	67	FALSE	MALE	FALSE	FALSE	TRUE	TRUE	2	FOREARM	21	13	BCC	TRUE	UNK	FALSE	UNK	FALSE	TRUE	PAT_827_1599_248	TRUE
PAT_691	1310	FALSE	TRUE	POMERANIA	GERMANY	56	TRUE	MALE	FALSE	FALSE	FALSE	TRUE	1	FOREARM	20	15	BCC	TRUE	UNK	TRUE	UNK	TRUE	TRUE	PAT_691_1310_780	TRUE
PAT_514	967	TRUE	TRUE	GERMANY	GERMANY	64	TRUE	MALE	TRUE	TRUE	TRUE	TRUE	3	FACE	10	8	BCC	TRUE	TRUE	TRUE	FALSE	FALSE	TRUE	PAT_514_967_908	TRUE
PAT_217	333	FALSE	TRUE	POMERANIA	POMERANIA	75	FALSE	MALE	FALSE	TRUE	TRUE	TRUE	1	FACE	8	5	BCC	FALSE	UNK	FALSE	UNK	FALSE	TRUE	PAT_217_333_61	TRUE
PAT_467	904	FALSE	FALSE	POMERANIA	POMERANIA	46	TRUE	FEMALE	FALSE	FALSE	TRUE	FALSE	2	BACK	10	5	BCC	TRUE	TRUE	FALSE	FALSE	FALSE	TRUE	PAT_467_904_235	TRUE
PAT_101	1041	TRUE	TRUE	GERMANY	GERMANY	59	FALSE	MALE	FALSE	FALSE	TRUE	TRUE	2	NECK	20	15	BCC	TRUE	TRUE	TRUE	FALSE	TRUE	TRUE	PAT_101_1041_651	TRUE
PAT_73	111	TRUE	FALSE	ITALY	BRAZIL	86	FALSE	FEMALE	FALSE	FALSE	TRUE	TRUE	2	NOSE	13	10	BCC	TRUE	UNK	FALSE	UNK	FALSE	TRUE	PAT_73_111_435	TRUE
PAT_858	1633	FALSE	FALSE	ITALY	ITALY	73	FALSE	FEMALE	TRUE	FALSE	TRUE	TRUE	2	FACE	5	5	BCC	TRUE	UNK	FALSE	UNK	FALSE	TRUE	PAT_858_1633_926	TRUE
PAT_652	1231	FALSE	TRUE	GERMANY	GERMANY	59	TRUE	MALE	FALSE	TRUE	TRUE	TRUE	2	BACK	1	1	BCC	TRUE	UNK	TRUE	UNK	TRUE	FALSE	PAT_652_1231_516	TRUE
PAT_115	175	FALSE	FALSE	POMERANIA	POMERANIA	69	FALSE	MALE	FALSE	TRUE	FALSE	FALSE	2	FACE	10	4	BCC	TRUE	TRUE	TRUE	FALSE	TRUE	TRUE	PAT_115_175_283	TRUE
PAT_930	1760	FALSE	TRUE	POMERANIA	POMERANIA	72	TRUE	MALE	TRUE	TRUE	TRUE	TRUE	2	FOREARM	10	8	BCC	TRUE	UNK	TRUE	UNK	TRUE	TRUE	PAT_930_1760_560	TRUE
PAT_597	1139	TRUE	TRUE	ITALY	ITALY	89	FALSE	FEMALE	TRUE	FALSE	TRUE	TRUE	1	FACE	10	8	BCC	TRUE	UNK	FALSE	UNK	FALSE	TRUE	PAT_597_1139_181	TRUE
PAT_235	360	FALSE	TRUE	POMERANIA	POMERANIA	55	TRUE	FEMALE	FALSE	TRUE	FALSE	FALSE	2	NOSE	5	5	BCC	FALSE	UNK	FALSE	UNK	FALSE	TRUE	PAT_235_360_50	TRUE
PAT_38	1002	FALSE	FALSE	GERMANY	GERMANY	53	TRUE	MALE	TRUE	TRUE	TRUE	FALSE	1	FACE	4	3	BCC	TRUE	TRUE	TRUE	FALSE	TRUE	TRUE	PAT_38_1002_34	TRUE
PAT_191	294	TRUE	FALSE	POMERANIA	POMERANIA	85	FALSE	FEMALE	FALSE	TRUE	TRUE	TRUE	2	NOSE	13	3	BCC	TRUE	TRUE	TRUE	FALSE	TRUE	TRUE	PAT_191_294_629	TRUE
PAT_171	265	FALSE	TRUE	GERMANY	NETHERLANDS	78	FALSE	FEMALE	FALSE	FALSE	TRUE	TRUE	2	FOREARM	20	15	BCC	TRUE	UNK	TRUE	UNK	TRUE	TRUE	PAT_171_265_757	TRUE
PAT_46	879	FALSE	FALSE	POMERANIA	POMERANIA	55	FALSE	FEMALE	TRUE	TRUE	TRUE	TRUE	3	CHEST	10	10	BCC	TRUE	TRUE	FALSE	TRUE	FALSE	FALSE	PAT_46_879_225	TRUE
PAT_654	1244	FALSE	FALSE	GERMANY	GERMANY	22	FALSE	FEMALE	FALSE	TRUE	TRUE	TRUE	3	FACE	25	12	BCC	TRUE	UNK	TRUE	UNK	TRUE	TRUE	PAT_654_1244_16	TRUE
PAT_63	98	FALSE	FALSE	BRAZIL	NORWAY	35	FALSE	FEMALE	FALSE	TRUE	TRUE	TRUE	2	FACE	11	7	BCC	FALSE	FALSE	FALSE	FALSE	FALSE	TRUE	PAT_63_98_187	TRUE
PAT_378	770	TRUE	TRUE	BRAZIL	BRAZIL	71	FALSE	MALE	FALSE	TRUE	FALSE	FALSE	2	FACE	7	6	BCC	TRUE	FALSE	TRUE	FALSE	TRUE	TRUE	PAT_378_770_302	TRUE
PAT_381	775	FALSE	TRUE	GERMANY	GERMANY	59	TRUE	MALE	FALSE	FALSE	FALSE	FALSE	3	BACK	18	18	BCC	TRUE	TRUE	TRUE	FALSE	TRUE	TRUE	PAT_381_775_253	TRUE
PAT_467	904	FALSE	FALSE	POMERANIA	POMERANIA	46	TRUE	FEMALE	FALSE	FALSE	TRUE	FALSE	2	BACK	10	5	BCC	TRUE	TRUE	FALSE	FALSE	FALSE	TRUE	PAT_467_904_776	TRUE
PAT_723	1396	FALSE	FALSE	GERMANY	GERMANY	63	FALSE	FEMALE	TRUE	FALSE	TRUE	TRUE	2	FACE	9	5	BCC	TRUE	UNK	FALSE	UNK	FALSE	TRUE	PAT_723_1396_338	TRUE
PAT_279	429	FALSE	TRUE	POMERANIA	POMERANIA	51	TRUE	MALE	FALSE	TRUE	FALSE	FALSE	2	CHEST	23	13	BCC	TRUE	FALSE	TRUE	FALSE	TRUE	TRUE	PAT_279_429_142	TRUE
PAT_270	416	FALSE	FALSE	POMERANIA	POMERANIA	90	FALSE	FEMALE	FALSE	TRUE	FALSE	FALSE	1	FACE	7	5	BCC	TRUE	FALSE	FALSE	FALSE	FALSE	TRUE	PAT_270_416_398	TRUE
PAT_179	277	FALSE	FALSE	POMERANIA	POMERANIA	64	TRUE	MALE	TRUE	FALSE	TRUE	TRUE	2	BACK	10	9	BCC	TRUE	TRUE	FALSE	FALSE	TRUE	TRUE	PAT_179_277_436	TRUE
PAT_35	48	FALSE	TRUE	ITALY	ITALY	55	FALSE	MALE	FALSE	TRUE	TRUE	TRUE	2	FACE	5	4	BCC	FALSE	UNK	FALSE	UNK	FALSE	TRUE	PAT_35_48_43	TRUE
PAT_301	649	FALSE	FALSE	ITALY	ITALY	75	FALSE	FEMALE	TRUE	FALSE	TRUE	TRUE	2	CHEST	24	18	BCC	TRUE	UNK	TRUE	UNK	TRUE	TRUE	PAT_301_649_533	TRUE
PAT_247	1293	FALSE	FALSE	GERMANY	GERMANY	58	TRUE	MALE	FALSE	TRUE	FALSE	FALSE	3	FACE	6	4	BCC	FALSE	UNK	FALSE	UNK	FALSE	TRUE	PAT_247_1293_449	TRUE
PAT_645	1224	FALSE	FALSE	GERMANY	GERMANY	57	TRUE	FEMALE	TRUE	FALSE	FALSE	FALSE	3	FACE	11	10	BCC	FALSE	TRUE	FALSE	TRUE	TRUE	TRUE	PAT_645_1224_768	TRUE
PAT_416	826	FALSE	FALSE	GERMANY	GERMANY	84	FALSE	MALE	TRUE	TRUE	FALSE	FALSE	2	CHEST	20	10	BCC	TRUE	TRUE	FALSE	FALSE	TRUE	TRUE	PAT_416_826_123	TRUE
PAT_872	1707	FALSE	FALSE	GERMANY	GERMANY	71	FALSE	FEMALE	FALSE	FALSE	FALSE	TRUE	2	EAR	20	10	BCC	TRUE	UNK	FALSE	UNK	FALSE	TRUE	PAT_872_1707_638	TRUE
PAT_919	1744	FALSE	FALSE	POMERANIA	POMERANIA	65	FALSE	FEMALE	FALSE	FALSE	TRUE	FALSE	2	NOSE	13	10	BCC	FALSE	TRUE	FALSE	TRUE	TRUE	TRUE	PAT_919_1744_318	TRUE
PAT_858	1631	FALSE	FALSE	ITALY	ITALY	73	FALSE	FEMALE	TRUE	FALSE	TRUE	TRUE	2	FACE	25	20	BCC	TRUE	UNK	TRUE	UNK	TRUE	TRUE	PAT_858_1631_427	TRUE
PAT_822	1550	FALSE	FALSE	UNK	UNK	72	FALSE	MALE	FALSE	FALSE	TRUE	TRUE	3	FACE	13	10	BCC	TRUE	TRUE	FALSE	FALSE	FALSE	TRUE	PAT_822_1550_826	TRUE
PAT_112	168	TRUE	FALSE	POMERANIA	POMERANIA	69	FALSE	MALE	TRUE	FALSE	FALSE	FALSE	1	EAR	11	11	BCC	TRUE	UNK	TRUE	UNK	TRUE	TRUE	PAT_112_168_360	TRUE
PAT_388	1590	FALSE	FALSE	ITALY	ITALY	51	FALSE	FEMALE	TRUE	FALSE	FALSE	FALSE	1	BACK	12	8	BCC	FALSE	FALSE	FALSE	FALSE	FALSE	FALSE	PAT_388_1590_518	TRUE
PAT_517	972	FALSE	FALSE	POMERANIA	POMERANIA	94	FALSE	FEMALE	TRUE	TRUE	TRUE	TRUE	2	NOSE	8	7	BCC	TRUE	UNK	TRUE	UNK	TRUE	TRUE	PAT_517_972_845	TRUE
PAT_708	1333	FALSE	TRUE	POMERANIA	POMERANIA	70	FALSE	MALE	FALSE	TRUE	TRUE	TRUE	2	BACK	15	10	BCC	TRUE	UNK	FALSE	UNK	FALSE	TRUE	PAT_708_1333_222	TRUE
PAT_394	794	FALSE	TRUE	POLAND	ITALY	74	FALSE	MALE	TRUE	TRUE	TRUE	TRUE	2	EAR	7	5	BCC	FALSE	UNK	FALSE	UNK	FALSE	TRUE	PAT_394_794_235	TRUE
PAT_279	1393	FALSE	TRUE	POMERANIA	POMERANIA	52	TRUE	MALE	FALSE	TRUE	FALSE	FALSE	2	BACK	12	6	BCC	TRUE	FALSE	TRUE	FALSE	TRUE	TRUE	PAT_279_1393_118	TRUE
PAT_211	319	FALSE	FALSE	GERMANY	GERMANY	72	FALSE	MALE	TRUE	FALSE	FALSE	FALSE	3	CHEST	20	18	BCC	TRUE	TRUE	FALSE	FALSE	TRUE	TRUE	PAT_211_319_810	TRUE
PAT_864	1645	FALSE	FALSE	POMERANIA	POMERANIA	55	FALSE	FEMALE	FALSE	FALSE	TRUE	TRUE	3	BACK	16	13	BCC	TRUE	TRUE	FALSE	FALSE	TRUE	TRUE	PAT_864_1645_639	TRUE
PAT_512	962	FALSE	FALSE	BRAZIL	GERMANY	67	TRUE	MALE	FALSE	FALSE	TRUE	TRUE	2	FACE	10	5	BCC	FALSE	UNK	FALSE	UNK	FALSE	TRUE	PAT_512_962_998	TRUE
PAT_326	690	FALSE	FALSE	POMERANIA	POMERANIA	58	TRUE	FEMALE	TRUE	TRUE	FALSE	FALSE	3	FACE	5	4	BCC	TRUE	FALSE	FALSE	FALSE	FALSE	TRUE	PAT_326_690_797	TRUE
PAT_40	1026	FALSE	FALSE	GERMANY	GERMANY	43	FALSE	FEMALE	TRUE	FALSE	FALSE	FALSE	1	BACK	11	8	BCC	TRUE	FALSE	FALSE	FALSE	FALSE	TRUE	PAT_40_1026_312	TRUE
PAT_452	882	FALSE	FALSE	ITALY	ITALY	73	TRUE	FEMALE	TRUE	TRUE	TRUE	TRUE	3	ARM	9	8	BCC	TRUE	TRUE	TRUE	FALSE	TRUE	FALSE	PAT_452_882_896	TRUE
PAT_948	1801	TRUE	FALSE	POMERANIA	POMERANIA	58	TRUE	FEMALE	FALSE	FALSE	FALSE	FALSE	3	NOSE	3	2	BCC	FALSE	TRUE	FALSE	FALSE	TRUE	TRUE	PAT_948_1801_721	TRUE
PAT_128	194	FALSE	FALSE	POMERANIA	POMERANIA	56	TRUE	FEMALE	FALSE	FALSE	FALSE	FALSE	2	CHEST	9	6	BCC	TRUE	TRUE	FALSE	FALSE	FALSE	TRUE	PAT_128_194_28	TRUE
PAT_53	82	FALSE	FALSE	BRAZIL	BRAZIL	78	FALSE	MALE	FALSE	TRUE	TRUE	FALSE	1	BACK	10	7	BCC	TRUE	TRUE	FALSE	FALSE	FALSE	TRUE	PAT_53_82_940	TRUE
PAT_596	1146	FALSE	FALSE	GERMANY	NETHERLANDS	64	TRUE	MALE	FALSE	TRUE	TRUE	TRUE	4	CHEST	1	1	BCC	TRUE	TRUE	FALSE	FALSE	FALSE	TRUE	PAT_596_1146_316	TRUE
PAT_153	1200	FALSE	FALSE	POMERANIA	POMERANIA	71	FALSE	FEMALE	TRUE	TRUE	TRUE	FALSE	2	FACE	9	5	BCC	FALSE	TRUE	FALSE	FALSE	FALSE	TRUE	PAT_153_1200_541	TRUE
PAT_366	752	FALSE	FALSE	GERMANY	ITALY	71	TRUE	MALE	TRUE	TRUE	FALSE	FALSE	3	CHEST	14	10	BCC	TRUE	TRUE	TRUE	FALSE	TRUE	TRUE	PAT_366_752_782	TRUE
PAT_431	850	FALSE	FALSE	GERMANY	GERMANY	70	FALSE	FEMALE	FALSE	TRUE	FALSE	FALSE	2	FACE	10	7	BCC	TRUE	UNK	TRUE	UNK	TRUE	TRUE	PAT_431_850_472	TRUE
PAT_849	1612	FALSE	FALSE	BRAZIL	GERMANY	63	TRUE	MALE	FALSE	TRUE	TRUE	TRUE	2	NECK	15	7	BCC	FALSE	TRUE	FALSE	TRUE	TRUE	TRUE	PAT_849_1612_143	TRUE
PAT_430	847	FALSE	FALSE	GERMANY	GERMANY	75	FALSE	FEMALE	TRUE	TRUE	TRUE	TRUE	2	FACE	20	15	BCC	TRUE	TRUE	FALSE	FALSE	TRUE	TRUE	PAT_430_847_315	TRUE
PAT_903	1719	FALSE	FALSE	ITALY	ITALY	66	FALSE	FEMALE	FALSE	FALSE	TRUE	TRUE	2	FACE	8	7	BCC	TRUE	UNK	FALSE	UNK	FALSE	TRUE	PAT_903_1719_943	TRUE
PAT_202	307	FALSE	FALSE	ITALY	UNK	77	FALSE	FEMALE	FALSE	TRUE	TRUE	TRUE	3	NOSE	4	3	BCC	TRUE	TRUE	FALSE	FALSE	TRUE	TRUE	PAT_202_307_424	TRUE
PAT_761	1435	FALSE	FALSE	GERMANY	GERMANY	80	FALSE	FEMALE	TRUE	TRUE	TRUE	TRUE	3	FACE	15	10	BCC	TRUE	UNK	FALSE	UNK	TRUE	TRUE	PAT_761_1435_561	TRUE
PAT_247	378	FALSE	FALSE	GERMANY	GERMANY	57	TRUE	MALE	FALSE	TRUE	FALSE	FALSE	3	FOREARM	12	10	BCC	TRUE	UNK	TRUE	UNK	TRUE	TRUE	PAT_247_378_484	TRUE
PAT_456	887	FALSE	FALSE	GERMANY	GERMANY	53	TRUE	FEMALE	TRUE	TRUE	FALSE	FALSE	2	BACK	16	10	BCC	TRUE	TRUE	FALSE	FALSE	FALSE	TRUE	PAT_456_887_499	TRUE
PAT_753	1428	FALSE	FALSE	GERMANY	GERMANY	61	FALSE	FEMALE	FALSE	TRUE	TRUE	TRUE	3	NOSE	4	4	BCC	TRUE	UNK	FALSE	UNK	TRUE	TRUE	PAT_753_1428_451	TRUE
PAT_237	362	FALSE	FALSE	POMERANIA	POMERANIA	77	FALSE	MALE	TRUE	FALSE	FALSE	FALSE	2	EAR	6	6	BCC	TRUE	FALSE	TRUE	FALSE	TRUE	FALSE	PAT_237_362_909	TRUE
PAT_646	1225	FALSE	TRUE	ITALY	UNK	71	FALSE	MALE	TRUE	TRUE	TRUE	TRUE	2	EAR	25	18	BCC	TRUE	UNK	TRUE	UNK	TRUE	TRUE	PAT_646_1225_590	TRUE
PAT_412	817	FALSE	FALSE	POMERANIA	POMERANIA	46	TRUE	MALE	FALSE	TRUE	FALSE	TRUE	2	FACE	10	9	BCC	FALSE	TRUE	FALSE	FALSE	FALSE	TRUE	PAT_412_817_232	TRUE
PAT_330	696	FALSE	FALSE	ITALY	ITALY	71	FALSE	MALE	FALSE	FALSE	TRUE	TRUE	2	EAR	10	6	BCC	FALSE	FALSE	FALSE	FALSE	FALSE	TRUE	PAT_330_696_894	TRUE
PAT_582	1363	TRUE	TRUE	POMERANIA	POMERANIA	60	FALSE	FEMALE	FALSE	FALSE	TRUE	FALSE	1	FACE	13	10	BCC	TRUE	UNK	FALSE	UNK	FALSE	TRUE	PAT_582_1363_358	TRUE
PAT_432	851	FALSE	FALSE	GERMANY	GERMANY	55	FALSE	FEMALE	FALSE	TRUE	FALSE	FALSE	2	NOSE	7	5	BCC	TRUE	TRUE	TRUE	FALSE	TRUE	TRUE	PAT_432_851_560	TRUE
PAT_180	279	FALSE	TRUE	GERMANY	GERMANY	54	FALSE	FEMALE	FALSE	TRUE	FALSE	FALSE	3	FOREARM	15	13	BCC	TRUE	TRUE	FALSE	FALSE	TRUE	TRUE	PAT_180_279_377	TRUE
PAT_529	994	TRUE	TRUE	GERMANY	GERMANY	75	TRUE	MALE	TRUE	FALSE	TRUE	TRUE	1	EAR	5	4	BCC	TRUE	FALSE	TRUE	FALSE	TRUE	TRUE	PAT_529_994_419	TRUE
PAT_188	289	FALSE	FALSE	BRAZIL	BRAZIL	57	FALSE	MALE	TRUE	FALSE	TRUE	TRUE	4	CHEST	12	10	BCC	TRUE	TRUE	TRUE	FALSE	FALSE	TRUE	PAT_188_289_908	TRUE
PAT_356	736	FALSE	TRUE	GERMANY	UNK	58	TRUE	MALE	TRUE	FALSE	FALSE	FALSE	2	FOREARM	15	12	BCC	TRUE	TRUE	FALSE	TRUE	FALSE	TRUE	PAT_356_736_188	TRUE
PAT_911	1728	FALSE	TRUE	GERMANY	GERMANY	55	TRUE	MALE	TRUE	FALSE	FALSE	FALSE	2	NECK	8	6	BCC	FALSE	UNK	FALSE	UNK	FALSE	TRUE	PAT_911_1728_101	TRUE
PAT_697	1317	FALSE	FALSE	UNK	UNK	70	FALSE	FEMALE	TRUE	FALSE	TRUE	TRUE	2	BACK	14	13	BCC	TRUE	UNK	FALSE	UNK	FALSE	TRUE	PAT_697_1317_892	TRUE
PAT_856	1626	FALSE	TRUE	UNK	UNK	51	TRUE	MALE	TRUE	TRUE	TRUE	TRUE	3	CHEST	10	9	BCC	TRUE	FALSE	TRUE	FALSE	TRUE	TRUE	PAT_856_1626_523	TRUE
PAT_835	1577	TRUE	FALSE	ITALY	ITALY	69	FALSE	MALE	TRUE	FALSE	TRUE	TRUE	2	FACE	8	7	BCC	TRUE	UNK	FALSE	UNK	TRUE	TRUE	PAT_835_1577_938	TRUE
PAT_115	177	FALSE	FALSE	POMERANIA	POMERANIA	69	FALSE	MALE	FALSE	TRUE	FALSE	FALSE	2	FOREARM	18	18	BCC	TRUE	TRUE	TRUE	FALSE	TRUE	TRUE	PAT_115_177_575	TRUE
PAT_570	1085	FALSE	FALSE	POMERANIA	POMERANIA	43	TRUE	MALE	FALSE	FALSE	TRUE	TRUE	2	FACE	15	13	BCC	TRUE	TRUE	FALSE	FALSE	TRUE	TRUE	PAT_570_1085_429	TRUE
PAT_337	706	FALSE	FALSE	GERMANY	GERMANY	50	TRUE	MALE	TRUE	TRUE	FALSE	FALSE	2	CHEST	35	27	BCC	TRUE	FALSE	TRUE	FALSE	FALSE	TRUE	PAT_337_706_254	TRUE
PAT_923	1753	FALSE	FALSE	POMERANIA	POMERANIA	66	FALSE	FEMALE	TRUE	FALSE	FALSE	FALSE	2	NOSE	15	15	BCC	FALSE	TRUE	FALSE	TRUE	TRUE	TRUE	PAT_923_1753_496	TRUE
PAT_207	1280	TRUE	FALSE	PORTUGAL	PORTUGAL	80	TRUE	MALE	FALSE	FALSE	TRUE	TRUE	3	FACE	15	12	BCC	TRUE	FALSE	FALSE	FALSE	TRUE	TRUE	PAT_207_1280_15	TRUE
PAT_242	368	TRUE	TRUE	GERMANY	GERMANY	45	FALSE	FEMALE	TRUE	TRUE	TRUE	TRUE	2	CHEST	20	16	BCC	FALSE	UNK	FALSE	UNK	FALSE	TRUE	PAT_242_368_261	TRUE
PAT_806	1519	FALSE	FALSE	GERMANY	GERMANY	54	FALSE	MALE	TRUE	FALSE	TRUE	TRUE	2	FACE	8	8	BCC	TRUE	FALSE	FALSE	FALSE	FALSE	TRUE	PAT_806_1519_527	TRUE
PAT_703	1329	FALSE	TRUE	GERMANY	GERMANY	67	FALSE	FEMALE	TRUE	FALSE	FALSE	FALSE	1	FOREARM	6	6	BCC	FALSE	TRUE	FALSE	FALSE	FALSE	TRUE	PAT_703_1329_112	TRUE
PAT_468	905	FALSE	TRUE	POMERANIA	UNK	40	FALSE	MALE	TRUE	FALSE	TRUE	FALSE	2	CHEST	4	2	BCC	TRUE	TRUE	TRUE	FALSE	TRUE	TRUE	PAT_468_905_765	TRUE
PAT_305	655	FALSE	FALSE	ITALY	ITALY	79	FALSE	MALE	FALSE	FALSE	TRUE	TRUE	2	FACE	5	4	BCC	TRUE	FALSE	TRUE	FALSE	FALSE	TRUE	PAT_305_655_30	TRUE
PAT_493	1862	FALSE	TRUE	POMERANIA	POMERANIA	47	TRUE	MALE	TRUE	FALSE	FALSE	FALSE	2	EAR	7	5	BCC	TRUE	FALSE	TRUE	FALSE	TRUE	TRUE	PAT_493_1862_360	TRUE
PAT_36	49	FALSE	FALSE	GERMANY	GERMANY	46	TRUE	MALE	FALSE	TRUE	FALSE	FALSE	2	FACE	6	5	BCC	FALSE	UNK	FALSE	UNK	FALSE	TRUE	PAT_36_49_935	TRUE
PAT_204	310	FALSE	TRUE	GERMANY	POMERANIA	62	FALSE	MALE	TRUE	TRUE	TRUE	TRUE	2	NOSE	5	4	BCC	TRUE	UNK	TRUE	UNK	TRUE	TRUE	PAT_204_310_975	TRUE
PAT_788	1503	FALSE	FALSE	ITALY	ITALY	60	TRUE	FEMALE	FALSE	FALSE	TRUE	FALSE	4	FACE	17	7	BCC	FALSE	TRUE	FALSE	FALSE	FALSE	TRUE	PAT_788_1503_168	TRUE
PAT_514	969	TRUE	TRUE	GERMANY	GERMANY	64	TRUE	MALE	TRUE	TRUE	TRUE	TRUE	3	FACE	7	6	BCC	FALSE	TRUE	FALSE	FALSE	FALSE	TRUE	PAT_514_969_187	TRUE
PAT_86	1109	FALSE	FALSE	POMERANIA	POMERANIA	53	FALSE	FEMALE	TRUE	FALSE	TRUE	TRUE	2	HAND	7	6	BCC	TRUE	TRUE	TRUE	FALSE	TRUE	TRUE	PAT_86_1109_306	TRUE
PAT_812	1625	FALSE	FALSE	GERMANY	GERMANY	61	FALSE	FEMALE	FALSE	FALSE	TRUE	TRUE	2	NECK	9	8	BCC	FALSE	UNK	FALSE	UNK	FALSE	TRUE	PAT_812_1625_430	TRUE
PAT_223	341	FALSE	FALSE	GERMANY	BRAZIL	73	FALSE	FEMALE	TRUE	TRUE	TRUE	TRUE	3	NOSE	4	3	BCC	TRUE	TRUE	FALSE	FALSE	TRUE	TRUE	PAT_223_341_187	TRUE
PAT_267	1061	FALSE	FALSE	POMERANIA	POMERANIA	79	FALSE	MALE	FALSE	FALSE	FALSE	FALSE	2	FACE	10	8	BCC	TRUE	FALSE	FALSE	FALSE	FALSE	TRUE	PAT_267_1061_152	TRUE
PAT_15	23	FALSE	TRUE	GERMANY	GERMANY	56	FALSE	FEMALE	TRUE	TRUE	FALSE	TRUE	2	CHEST	9	8	BCC	TRUE	UNK	FALSE	UNK	TRUE	FALSE	PAT_15_23_240	TRUE
PAT_196	300	FALSE	FALSE	ITALY	ITALY	68	FALSE	FEMALE	TRUE	TRUE	TRUE	TRUE	3	ARM	12	11	BCC	TRUE	UNK	FALSE	UNK	FALSE	TRUE	PAT_196_300_749	TRUE
PAT_499	945	FALSE	FALSE	GERMANY	GERMANY	74	TRUE	MALE	FALSE	FALSE	TRUE	TRUE	2	ARM	12	10	BCC	TRUE	UNK	FALSE	UNK	UNK	TRUE	PAT_499_945_878	TRUE
PAT_470	908	FALSE	FALSE	GERMANY	GERMANY	49	TRUE	MALE	TRUE	FALSE	FALSE	TRUE	2	FACE	16	10	BCC	TRUE	UNK	FALSE	UNK	FALSE	TRUE	PAT_470_908_103	TRUE
PAT_813	1619	FALSE	FALSE	ITALY	ITALY	74	FALSE	FEMALE	TRUE	FALSE	TRUE	TRUE	2	NOSE	12	8	BCC	TRUE	UNK	TRUE	UNK	TRUE	TRUE	PAT_813_1619_543	TRUE
PAT_905	1721	FALSE	FALSE	POMERANIA	POMERANIA	76	TRUE	MALE	FALSE	TRUE	TRUE	FALSE	3	NOSE	3	3	BCC	TRUE	TRUE	FALSE	FALSE	TRUE	TRUE	PAT_905_1721_327	TRUE
PAT_294	638	FALSE	FALSE	BRAZIL	BRAZIL	78	TRUE	MALE	FALSE	TRUE	TRUE	TRUE	4	FACE	12	11	BCC	TRUE	TRUE	FALSE	FALSE	TRUE	TRUE	PAT_294_638_564	TRUE
PAT_382	776	FALSE	TRUE	POMERANIA	GERMANY	36	TRUE	FEMALE	FALSE	TRUE	FALSE	FALSE	1	CHEST	7	5	BCC	FALSE	UNK	FALSE	UNK	FALSE	TRUE	PAT_382_776_986	TRUE
PAT_221	339	FALSE	FALSE	POMERANIA	POMERANIA	66	FALSE	FEMALE	TRUE	TRUE	FALSE	FALSE	3	FACE	9	6	BCC	TRUE	TRUE	FALSE	FALSE	FALSE	TRUE	PAT_221_339_951	TRUE
PAT_168	262	TRUE	TRUE	GERMANY	GERMANY	50	TRUE	MALE	FALSE	TRUE	FALSE	FALSE	2	FACE	12	12	BCC	TRUE	TRUE	TRUE	FALSE	TRUE	TRUE	PAT_168_262_74	TRUE
PAT_776	1466	FALSE	FALSE	GERMANY	GERMANY	51	FALSE	FEMALE	TRUE	TRUE	TRUE	TRUE	2	NECK	7	5	BCC	FALSE	UNK	FALSE	UNK	FALSE	TRUE	PAT_776_1466_241	TRUE
PAT_356	735	FALSE	TRUE	GERMANY	UNK	58	TRUE	MALE	TRUE	FALSE	FALSE	FALSE	2	EAR	15	10	BCC	TRUE	TRUE	TRUE	FALSE	TRUE	TRUE	PAT_356_735_568	TRUE
PAT_8	15	FALSE	FALSE	GERMANY	GERMANY	53	TRUE	MALE	TRUE	FALSE	TRUE	TRUE	2	CHEST	11	7	BCC	TRUE	UNK	TRUE	UNK	TRUE	TRUE	PAT_8_15_820	TRUE
PAT_86	1109	FALSE	FALSE	POMERANIA	POMERANIA	53	FALSE	FEMALE	TRUE	FALSE	TRUE	TRUE	2	HAND	7	6	BCC	TRUE	TRUE	TRUE	FALSE	TRUE	TRUE	PAT_86_1109_164	TRUE
PAT_540	1016	TRUE	TRUE	GERMANY	NETHERLANDS	70	TRUE	FEMALE	TRUE	TRUE	TRUE	TRUE	1	NOSE	7	5	BCC	TRUE	TRUE	TRUE	FALSE	TRUE	TRUE	PAT_540_1016_644	TRUE
PAT_744	1405	FALSE	FALSE	GERMANY	GERMANY	90	FALSE	MALE	FALSE	TRUE	TRUE	TRUE	2	FACE	16	5	BCC	TRUE	TRUE	FALSE	FALSE	FALSE	TRUE	PAT_744_1405_742	TRUE
PAT_337	706	FALSE	FALSE	GERMANY	GERMANY	50	TRUE	MALE	TRUE	TRUE	FALSE	FALSE	2	CHEST	35	27	BCC	TRUE	FALSE	TRUE	FALSE	FALSE	TRUE	PAT_337_706_944	TRUE
PAT_388	787	FALSE	FALSE	ITALY	ITALY	50	FALSE	FEMALE	TRUE	FALSE	FALSE	FALSE	1	CHEST	8	5	BCC	TRUE	FALSE	FALSE	FALSE	FALSE	TRUE	PAT_388_787_818	TRUE
PAT_814	1532	FALSE	TRUE	POMERANIA	POMERANIA	63	TRUE	MALE	FALSE	TRUE	TRUE	TRUE	2	CHEST	40	20	BCC	TRUE	TRUE	TRUE	FALSE	TRUE	TRUE	PAT_814_1532_265	TRUE
PAT_413	819	FALSE	TRUE	ITALY	POMERANIA	58	FALSE	MALE	TRUE	TRUE	TRUE	TRUE	2	HAND	13	10	BCC	TRUE	FALSE	FALSE	FALSE	FALSE	TRUE	PAT_413_819_550	TRUE
PAT_253	384	FALSE	TRUE	AUSTRIA	GERMANY	47	TRUE	MALE	TRUE	TRUE	FALSE	FALSE	2	FACE	10	10	BCC	TRUE	TRUE	FALSE	FALSE	TRUE	TRUE	PAT_253_384_607	TRUE
PAT_837	1582	FALSE	FALSE	ITALY	ITALY	53	TRUE	FEMALE	TRUE	FALSE	TRUE	TRUE	3	CHEST	22	22	BCC	FALSE	UNK	FALSE	UNK	FALSE	TRUE	PAT_837_1582_714	TRUE
PAT_522	986	FALSE	FALSE	ITALY	ITALY	53	FALSE	MALE	FALSE	FALSE	TRUE	TRUE	2	ARM	10	8	BCC	TRUE	TRUE	TRUE	FALSE	TRUE	TRUE	PAT_522_986_800	TRUE
PAT_53	1370	FALSE	FALSE	BRAZIL	BRAZIL	80	FALSE	MALE	FALSE	TRUE	TRUE	FALSE	1	CHEST	20	18	BCC	TRUE	TRUE	FALSE	FALSE	FALSE	TRUE	PAT_53_1370_288	TRUE
PAT_938	1789	FALSE	FALSE	POMERANIA	POMERANIA	75	FALSE	MALE	FALSE	FALSE	FALSE	FALSE	2	CHEST	4	3	BCC	TRUE	UNK	FALSE	UNK	FALSE	TRUE	PAT_938_1789_693	TRUE
PAT_854	1635	FALSE	FALSE	ITALY	GERMANY	55	TRUE	MALE	TRUE	FALSE	TRUE	TRUE	3	FACE	14	12	BCC	TRUE	UNK	FALSE	UNK	FALSE	TRUE	PAT_854_1635_103	TRUE
PAT_835	1578	TRUE	FALSE	ITALY	ITALY	69	FALSE	MALE	TRUE	FALSE	TRUE	TRUE	2	BACK	14	11	BCC	TRUE	FALSE	FALSE	FALSE	FALSE	TRUE	PAT_835_1578_592	TRUE
PAT_709	1331	FALSE	TRUE	UNK	UNK	61	FALSE	MALE	FALSE	FALSE	TRUE	TRUE	2	FACE	10	9	BCC	TRUE	UNK	FALSE	UNK	FALSE	TRUE	PAT_709_1331_253	TRUE
PAT_640	1210	FALSE	TRUE	GERMANY	GERMANY	57	TRUE	MALE	TRUE	FALSE	TRUE	FALSE	2	FOREARM	5	5	BCC	TRUE	UNK	TRUE	UNK	TRUE	TRUE	PAT_640_1210_293	TRUE
PAT_198	302	FALSE	FALSE	GERMANY	GERMANY	53	FALSE	FEMALE	TRUE	TRUE	TRUE	TRUE	2	CHEST	7	7	BCC	TRUE	TRUE	FALSE	FALSE	FALSE	FALSE	PAT_198_302_44	TRUE
PAT_407	810	FALSE	TRUE	POMERANIA	POMERANIA	47	TRUE	MALE	FALSE	TRUE	FALSE	FALSE	2	FACE	7	5	BCC	FALSE	UNK	FALSE	UNK	FALSE	TRUE	PAT_407_810_390	TRUE
PAT_63	99	FALSE	FALSE	BRAZIL	NORWAY	35	FALSE	FEMALE	FALSE	TRUE	TRUE	TRUE	2	NECK	5	5	BCC	TRUE	TRUE	TRUE	FALSE	TRUE	TRUE	PAT_63_99_189	TRUE
PAT_138	205	TRUE	TRUE	POMERANIA	POMERANIA	61	FALSE	MALE	FALSE	FALSE	FALSE	FALSE	2	FACE	19	8	BCC	TRUE	UNK	TRUE	UNK	TRUE	TRUE	PAT_138_205_296	TRUE
PAT_90	138	FALSE	FALSE	POMERANIA	POMERANIA	73	FALSE	FEMALE	FALSE	TRUE	TRUE	TRUE	3	FACE	7	6	BCC	TRUE	TRUE	TRUE	FALSE	TRUE	FALSE	PAT_90_138_369	TRUE
PAT_68	105	FALSE	FALSE	ITALY	ITALY	59	FALSE	FEMALE	FALSE	TRUE	TRUE	FALSE	2	FACE	8	7	BCC	FALSE	TRUE	FALSE	FALSE	FALSE	TRUE	PAT_68_105_871	TRUE
PAT_154	237	TRUE	TRUE	ITALY	ITALY	78	TRUE	MALE	TRUE	TRUE	FALSE	FALSE	3	ARM	9	7	BCC	TRUE	TRUE	FALSE	FALSE	FALSE	TRUE	PAT_154_237_625	TRUE
PAT_63	99	FALSE	FALSE	BRAZIL	NORWAY	35	FALSE	FEMALE	FALSE	TRUE	TRUE	TRUE	2	NECK	5	5	BCC	TRUE	TRUE	TRUE	FALSE	TRUE	TRUE	PAT_63_99_736	TRUE
PAT_464	899	FALSE	FALSE	GERMANY	GERMANY	74	TRUE	FEMALE	TRUE	TRUE	FALSE	FALSE	3	LIP	7	5	BCC	TRUE	UNK	TRUE	UNK	TRUE	TRUE	PAT_464_899_646	TRUE
PAT_330	695	FALSE	FALSE	ITALY	ITALY	71	FALSE	MALE	FALSE	FALSE	TRUE	TRUE	2	NOSE	7	5	BCC	FALSE	FALSE	FALSE	FALSE	FALSE	TRUE	PAT_330_695_90	TRUE
PAT_126	191	TRUE	FALSE	ITALY	GERMANY	48	TRUE	MALE	FALSE	FALSE	FALSE	FALSE	1	FACE	10	5	BCC	TRUE	TRUE	FALSE	FALSE	TRUE	FALSE	PAT_126_191_304	TRUE
PAT_683	1296	TRUE	FALSE	POMERANIA	POLAND	74	TRUE	MALE	FALSE	TRUE	TRUE	TRUE	2	LIP	6	5	BCC	TRUE	UNK	FALSE	UNK	FALSE	TRUE	PAT_683_1296_237	TRUE
PAT_558	1072	FALSE	FALSE	GERMANY	GERMANY	57	TRUE	FEMALE	FALSE	TRUE	TRUE	TRUE	3	NOSE	9	12	BCC	TRUE	TRUE	TRUE	FALSE	TRUE	TRUE	PAT_558_1072_486	TRUE
PAT_927	1759	FALSE	FALSE	GERMANY	GERMANY	64	TRUE	FEMALE	FALSE	TRUE	FALSE	FALSE	2	CHEST	9	6	BCC	TRUE	TRUE	TRUE	TRUE	FALSE	TRUE	PAT_927_1759_749	TRUE
PAT_97	151	FALSE	FALSE	GERMANY	GERMANY	47	TRUE	MALE	FALSE	FALSE	TRUE	FALSE	2	CHEST	22	15	BCC	TRUE	TRUE	FALSE	FALSE	TRUE	TRUE	PAT_97_151_503	TRUE
PAT_876	1664	FALSE	FALSE	ITALY	GERMANY	57	FALSE	FEMALE	TRUE	TRUE	TRUE	FALSE	2	EAR	9	7	BCC	TRUE	UNK	FALSE	UNK	TRUE	TRUE	PAT_876_1664_579	TRUE
PAT_690	1309	FALSE	FALSE	NETHERLANDS	UNK	58	FALSE	FEMALE	TRUE	TRUE	TRUE	TRUE	3	NOSE	17	14	BCC	TRUE	TRUE	TRUE	TRUE	TRUE	TRUE	PAT_690_1309_217	TRUE
PAT_122	185	FALSE	FALSE	POMERANIA	POMERANIA	79	FALSE	FEMALE	FALSE	FALSE	FALSE	FALSE	1	NECK	14	10	BCC	TRUE	UNK	FALSE	UNK	FALSE	TRUE	PAT_122_185_957	TRUE
PAT_463	897	FALSE	FALSE	POMERANIA	POMERANIA	67	FALSE	FEMALE	TRUE	TRUE	TRUE	TRUE	2	FACE	7	7	BCC	TRUE	TRUE	TRUE	FALSE	TRUE	TRUE	PAT_463_897_440	TRUE
PAT_535	1011	FALSE	FALSE	CZECH	GERMANY	56	FALSE	FEMALE	TRUE	TRUE	TRUE	TRUE	1	FOREARM	10	5	BCC	FALSE	UNK	FALSE	UNK	FALSE	TRUE	PAT_535_1011_567	TRUE
PAT_153	233	FALSE	FALSE	POMERANIA	POMERANIA	70	FALSE	FEMALE	TRUE	TRUE	TRUE	FALSE	2	EAR	12	12	BCC	TRUE	UNK	TRUE	UNK	TRUE	TRUE	PAT_153_233_45	TRUE
PAT_950	1804	FALSE	TRUE	POMERANIA	POMERANIA	53	TRUE	MALE	TRUE	TRUE	FALSE	FALSE	4	FACE	7	6	BCC	TRUE	FALSE	FALSE	FALSE	TRUE	TRUE	PAT_950_1804_64	TRUE
PAT_796	1509	TRUE	FALSE	ITALY	ITALY	83	FALSE	MALE	FALSE	FALSE	TRUE	TRUE	2	FOREARM	12	15	BCC	TRUE	TRUE	FALSE	FALSE	FALSE	FALSE	PAT_796_1509_459	TRUE
PAT_16	24	FALSE	TRUE	POMERANIA	POMERANIA	51	FALSE	MALE	TRUE	TRUE	TRUE	TRUE	2	LIP	7	8	BCC	FALSE	UNK	FALSE	UNK	FALSE	TRUE	PAT_16_24_691	TRUE
PAT_152	230	FALSE	FALSE	GERMANY	GERMANY	68	FALSE	MALE	FALSE	TRUE	TRUE	TRUE	2	BACK	15	10	BCC	TRUE	FALSE	TRUE	FALSE	TRUE	FALSE	PAT_152_230_934	TRUE
PAT_75	114	FALSE	FALSE	GERMANY	GERMANY	50	TRUE	MALE	TRUE	FALSE	TRUE	TRUE	2	NECK	15	10	BCC	TRUE	UNK	TRUE	UNK	TRUE	TRUE	PAT_75_114_73	TRUE
PAT_50	76	FALSE	FALSE	GERMANY	BRAZIL	81	FALSE	FEMALE	TRUE	FALSE	TRUE	TRUE	2	BACK	7	18	BCC	TRUE	TRUE	FALSE	FALSE	TRUE	TRUE	PAT_50_76_296	TRUE
PAT_624	1180	FALSE	FALSE	ITALY	ITALY	75	FALSE	FEMALE	TRUE	TRUE	TRUE	TRUE	2	FACE	9	6	BCC	TRUE	UNK	TRUE	UNK	TRUE	TRUE	PAT_624_1180_803	TRUE
PAT_691	1311	FALSE	TRUE	POMERANIA	GERMANY	56	TRUE	MALE	FALSE	FALSE	FALSE	TRUE	1	FOREARM	20	15	BCC	FALSE	FALSE	FALSE	TRUE	FALSE	TRUE	PAT_691_1311_2	TRUE
PAT_362	744	TRUE	TRUE	ITALY	ITALY	83	FALSE	MALE	TRUE	FALSE	FALSE	FALSE	2	FACE	6	3	BCC	TRUE	FALSE	TRUE	FALSE	FALSE	TRUE	PAT_362_744_283	TRUE
PAT_386	1554	TRUE	FALSE	POMERANIA	POMERANIA	67	FALSE	MALE	TRUE	FALSE	TRUE	TRUE	2	FOREARM	15	10	BCC	TRUE	TRUE	FALSE	TRUE	TRUE	FALSE	PAT_386_1554_362	TRUE
PAT_601	1147	TRUE	FALSE	ITALY	PORTUGAL	84	TRUE	FEMALE	FALSE	FALSE	TRUE	TRUE	4	CHEST	15	10	BCC	TRUE	TRUE	FALSE	FALSE	TRUE	TRUE	PAT_601_1147_943	TRUE
PAT_994	1866	FALSE	FALSE	POMERANIA	POMERANIA	52	TRUE	FEMALE	TRUE	TRUE	TRUE	FALSE	3	THIGH	11	8	BCC	TRUE	TRUE	FALSE	FALSE	TRUE	FALSE	PAT_994_1866_913	TRUE
PAT_557	1058	FALSE	FALSE	UNK	UNK	65	FALSE	FEMALE	FALSE	FALSE	TRUE	TRUE	2	NOSE	9	7	BCC	FALSE	UNK	FALSE	UNK	FALSE	TRUE	PAT_557_1058_309	TRUE
PAT_67	104	FALSE	TRUE	BRAZIL	BRAZIL	37	TRUE	MALE	FALSE	TRUE	TRUE	TRUE	5	FACE	18	14	BCC	TRUE	TRUE	TRUE	FALSE	TRUE	TRUE	PAT_67_104_730	TRUE
PAT_841	1603	FALSE	TRUE	POMERANIA	POMERANIA	54	FALSE	MALE	FALSE	FALSE	TRUE	TRUE	3	FACE	6	5	BCC	TRUE	UNK	FALSE	UNK	TRUE	TRUE	PAT_841_1603_667	TRUE
PAT_926	1758	FALSE	FALSE	POMERANIA	POMERANIA	67	FALSE	FEMALE	FALSE	FALSE	TRUE	TRUE	3	FACE	21	17	BCC	TRUE	UNK	FALSE	UNK	FALSE	FALSE	PAT_926_1758_714	TRUE
PAT_154	235	TRUE	TRUE	ITALY	ITALY	78	TRUE	MALE	TRUE	TRUE	FALSE	FALSE	3	FACE	5	5	BCC	TRUE	TRUE	TRUE	FALSE	TRUE	FALSE	PAT_154_235_162	TRUE
PAT_764	1448	FALSE	FALSE	ITALY	ITALY	69	FALSE	MALE	FALSE	FALSE	TRUE	FALSE	3	BACK	4	4	BCC	TRUE	FALSE	FALSE	FALSE	TRUE	FALSE	PAT_764_1448_499	TRUE
PAT_251	382	FALSE	FALSE	ITALY	ITALY	91	FALSE	FEMALE	FALSE	TRUE	FALSE	FALSE	2	FACE	10	8	BCC	TRUE	TRUE	TRUE	FALSE	TRUE	TRUE	PAT_251_382_164	TRUE
PAT_43	1017	FALSE	FALSE	GERMANY	GERMANY	77	FALSE	FEMALE	FALSE	TRUE	FALSE	FALSE	2	FACE	4	3	BCC	FALSE	UNK	FALSE	UNK	FALSE	TRUE	PAT_43_1017_483	TRUE
PAT_609	1159	TRUE	TRUE	POMERANIA	POMERANIA	61	TRUE	MALE	FALSE	FALSE	FALSE	FALSE	2	NECK	14	8	BCC	FALSE	TRUE	FALSE	FALSE	TRUE	TRUE	PAT_609_1159_932	TRUE
PAT_475	913	FALSE	FALSE	GERMANY	GERMANY	52	FALSE	FEMALE	TRUE	FALSE	TRUE	TRUE	2	NOSE	4	4	BCC	TRUE	TRUE	TRUE	FALSE	TRUE	TRUE	PAT_475_913_874	TRUE
PAT_212	327	TRUE	FALSE	BRAZIL	BRAZIL	70	FALSE	FEMALE	FALSE	TRUE	FALSE	FALSE	2	FACE	12	9	BCC	TRUE	TRUE	FALSE	FALSE	FALSE	TRUE	PAT_212_327_532	TRUE
PAT_258	397	FALSE	FALSE	GERMANY	POMERANIA	62	TRUE	MALE	FALSE	FALSE	FALSE	FALSE	2	CHEST	1.2	1.2	BCC	TRUE	FALSE	TRUE	FALSE	TRUE	TRUE	PAT_258_397_198	TRUE
PAT_168	260	TRUE	TRUE	GERMANY	GERMANY	50	TRUE	MALE	FALSE	TRUE	FALSE	FALSE	2	CHEST	16	10	BCC	FALSE	TRUE	FALSE	FALSE	FALSE	TRUE	PAT_168_260_654	TRUE
PAT_596	1146	FALSE	FALSE	GERMANY	NETHERLANDS	64	TRUE	MALE	FALSE	TRUE	TRUE	TRUE	4	CHEST	1	1	BCC	TRUE	TRUE	FALSE	FALSE	FALSE	TRUE	PAT_596_1146_294	TRUE
PAT_314	672	FALSE	TRUE	GERMANY	GERMANY	73	TRUE	MALE	FALSE	FALSE	TRUE	TRUE	2	CHEST	5	3	BCC	TRUE	FALSE	FALSE	FALSE	FALSE	TRUE	PAT_314_672_909	TRUE
PAT_255	388	FALSE	FALSE	GERMANY	GERMANY	68	TRUE	MALE	FALSE	TRUE	FALSE	FALSE	2	FOREARM	11	8	BCC	TRUE	TRUE	FALSE	FALSE	TRUE	TRUE	PAT_255_388_231	TRUE
PAT_224	343	TRUE	FALSE	GERMANY	POMERANIA	70	TRUE	MALE	FALSE	TRUE	FALSE	FALSE	2	NOSE	3	3	BCC	TRUE	TRUE	FALSE	FALSE	FALSE	TRUE	PAT_224_343_782	TRUE
PAT_959	1813	FALSE	FALSE	POMERANIA	POMERANIA	46	TRUE	MALE	FALSE	FALSE	FALSE	FALSE	2	CHEST	4	4	BCC	FALSE	UNK	FALSE	UNK	FALSE	TRUE	PAT_959_1813_1000	TRUE
PAT_773	1459	FALSE	FALSE	ITALY	ITALY	55	FALSE	MALE	TRUE	TRUE	TRUE	TRUE	3	FACE	7	5	BCC	TRUE	UNK	FALSE	UNK	TRUE	TRUE	PAT_773_1459_554	TRUE
PAT_90	139	FALSE	FALSE	POMERANIA	POMERANIA	73	FALSE	FEMALE	FALSE	TRUE	TRUE	TRUE	3	FACE	6	6	BCC	FALSE	UNK	FALSE	UNK	FALSE	TRUE	PAT_90_139_57	TRUE
PAT_827	1598	TRUE	FALSE	GERMANY	GERMANY	67	FALSE	MALE	FALSE	FALSE	TRUE	TRUE	2	HAND	20	15	BCC	TRUE	UNK	FALSE	UNK	FALSE	TRUE	PAT_827_1598_85	TRUE
PAT_954	1808	FALSE	FALSE	POMERANIA	POMERANIA	52	TRUE	FEMALE	FALSE	FALSE	TRUE	TRUE	2	FACE	10	7	BCC	TRUE	UNK	TRUE	UNK	TRUE	TRUE	PAT_954_1808_415	TRUE
PAT_337	706	FALSE	FALSE	GERMANY	GERMANY	50	TRUE	MALE	TRUE	TRUE	FALSE	FALSE	2	CHEST	35	27	BCC	TRUE	FALSE	TRUE	FALSE	FALSE	TRUE	PAT_337_706_598	TRUE
PAT_379	1531	FALSE	FALSE	POMERANIA	POMERANIA	60	TRUE	MALE	FALSE	TRUE	FALSE	FALSE	1	CHEST	22	15	BCC	TRUE	TRUE	TRUE	FALSE	TRUE	TRUE	PAT_379_1531_17	TRUE
PAT_392	792	FALSE	TRUE	ITALY	ITALY	48	TRUE	MALE	TRUE	TRUE	FALSE	FALSE	3	FACE	7	5	BCC	TRUE	TRUE	FALSE	TRUE	FALSE	TRUE	PAT_392_792_712	TRUE
PAT_53	1144	FALSE	FALSE	BRAZIL	BRAZIL	80	FALSE	MALE	FALSE	TRUE	TRUE	FALSE	1	ARM	12	10	BCC	TRUE	TRUE	FALSE	FALSE	FALSE	TRUE	PAT_53_1144_892	TRUE
PAT_473	911	FALSE	TRUE	POMERANIA	POMERANIA	33	TRUE	MALE	FALSE	TRUE	FALSE	FALSE	2	CHEST	10	8	BCC	TRUE	TRUE	FALSE	FALSE	TRUE	TRUE	PAT_473_911_610	TRUE
PAT_816	1544	FALSE	FALSE	GERMANY	NETHERLANDS	60	FALSE	MALE	TRUE	FALSE	TRUE	FALSE	3	CHEST	35	25	BCC	TRUE	UNK	FALSE	UNK	FALSE	TRUE	PAT_816_1544_933	TRUE
PAT_330	698	FALSE	FALSE	ITALY	ITALY	71	FALSE	MALE	FALSE	FALSE	TRUE	TRUE	2	CHEST	15	14	BCC	TRUE	FALSE	TRUE	FALSE	FALSE	TRUE	PAT_330_698_302	TRUE
PAT_159	246	FALSE	FALSE	POMERANIA	POMERANIA	73	TRUE	FEMALE	TRUE	TRUE	TRUE	FALSE	2	NOSE	7	6	BCC	TRUE	UNK	TRUE	UNK	TRUE	TRUE	PAT_159_246_630	TRUE
PAT_571	1096	FALSE	FALSE	POMERANIA	POMERANIA	47	FALSE	FEMALE	FALSE	TRUE	FALSE	FALSE	3	FOREARM	15	13	BCC	TRUE	UNK	TRUE	UNK	TRUE	TRUE	PAT_571_1096_10	TRUE
PAT_510	959	FALSE	FALSE	GERMANY	GERMANY	62	TRUE	MALE	TRUE	TRUE	TRUE	TRUE	3	FACE	9	6	BCC	TRUE	TRUE	TRUE	TRUE	TRUE	FALSE	PAT_510_959_985	TRUE
PAT_768	1450	TRUE	TRUE	ITALY	GERMANY	88	TRUE	MALE	FALSE	TRUE	TRUE	TRUE	3	BACK	17	10	BCC	TRUE	UNK	FALSE	UNK	FALSE	TRUE	PAT_768_1450_402	TRUE
PAT_123	186	FALSE	FALSE	POMERANIA	POMERANIA	56	FALSE	FEMALE	TRUE	FALSE	TRUE	TRUE	1	ARM	12	10	BCC	TRUE	UNK	FALSE	UNK	TRUE	FALSE	PAT_123_186_718	TRUE
PAT_59	93	TRUE	FALSE	BRAZIL	BRAZIL	72	FALSE	FEMALE	FALSE	FALSE	TRUE	FALSE	2	ARM	23	15	BCC	TRUE	FALSE	FALSE	FALSE	FALSE	FALSE	PAT_59_93_342	TRUE
PAT_796	1509	TRUE	FALSE	ITALY	ITALY	83	FALSE	MALE	FALSE	FALSE	TRUE	TRUE	2	FOREARM	12	15	BCC	TRUE	TRUE	FALSE	FALSE	FALSE	FALSE	PAT_796_1509_400	TRUE
PAT_535	1010	FALSE	FALSE	CZECH	GERMANY	56	FALSE	FEMALE	TRUE	TRUE	TRUE	TRUE	1	FACE	6	5	BCC	FALSE	UNK	FALSE	UNK	FALSE	TRUE	PAT_535_1010_303	TRUE
PAT_142	210	FALSE	FALSE	POMERANIA	POMERANIA	78	FALSE	FEMALE	TRUE	TRUE	FALSE	FALSE	1	FACE	6	5	BCC	TRUE	UNK	FALSE	UNK	FALSE	TRUE	PAT_142_210_904	TRUE
PAT_722	1376	TRUE	FALSE	POMERANIA	POMERANIA	65	TRUE	MALE	TRUE	FALSE	TRUE	TRUE	2	CHEST	12	7	BCC	TRUE	UNK	TRUE	UNK	TRUE	TRUE	PAT_722_1376_280	TRUE
PAT_845	1604	FALSE	FALSE	GERMANY	GERMANY	56	TRUE	FEMALE	FALSE	TRUE	FALSE	TRUE	3	FACE	15	10	BCC	FALSE	UNK	FALSE	UNK	FALSE	TRUE	PAT_845_1604_313	TRUE
PAT_168	262	TRUE	TRUE	GERMANY	GERMANY	50	TRUE	MALE	FALSE	TRUE	FALSE	FALSE	2	FACE	12	12	BCC	TRUE	TRUE	TRUE	FALSE	TRUE	TRUE	PAT_168_262_292	TRUE
PAT_903	1720	FALSE	FALSE	ITALY	ITALY	66	FALSE	FEMALE	FALSE	FALSE	TRUE	TRUE	2	FACE	3	2	BCC	TRUE	UNK	FALSE	UNK	FALSE	TRUE	PAT_903_1720_647	TRUE
PAT_272	419	FALSE	FALSE	POMERANIA	POMERANIA	83	FALSE	FEMALE	FALSE	FALSE	FALSE	FALSE	2	FACE	15	12	BCC	FALSE	FALSE	FALSE	FALSE	FALSE	TRUE	PAT_272_419_906	TRUE
PAT_944	1795	FALSE	TRUE	POMERANIA	POMERANIA	31	TRUE	MALE	FALSE	FALSE	TRUE	TRUE	3	FACE	10	7	BCC	FALSE	TRUE	FALSE	FALSE	TRUE	TRUE	PAT_944_1795_666	TRUE
PAT_180	279	FALSE	TRUE	GERMANY	GERMANY	54	FALSE	FEMALE	FALSE	TRUE	FALSE	FALSE	3	FOREARM	15	13	BCC	TRUE	TRUE	FALSE	FALSE	TRUE	TRUE	PAT_180_279_746	TRUE
PAT_789	1483	FALSE	FALSE	GERMANY	GERMANY	70	TRUE	MALE	TRUE	FALSE	TRUE	TRUE	3	BACK	15	7	BCC	TRUE	TRUE	TRUE	FALSE	FALSE	TRUE	PAT_789_1483_793	TRUE
PAT_53	81	FALSE	FALSE	BRAZIL	BRAZIL	78	FALSE	MALE	FALSE	TRUE	TRUE	FALSE	1	FACE	11	10	BCC	TRUE	FALSE	FALSE	FALSE	FALSE	FALSE	PAT_53_81_522	TRUE
PAT_494	939	FALSE	FALSE	POMERANIA	POMERANIA	53	FALSE	FEMALE	FALSE	TRUE	TRUE	TRUE	2	NOSE	6	4	BCC	TRUE	UNK	FALSE	UNK	UNK	FALSE	PAT_494_939_518	TRUE
PAT_835	1578	TRUE	FALSE	ITALY	ITALY	69	FALSE	MALE	TRUE	FALSE	TRUE	TRUE	2	BACK	14	11	BCC	TRUE	FALSE	FALSE	FALSE	FALSE	TRUE	PAT_835_1578_52	TRUE
PAT_432	851	FALSE	FALSE	GERMANY	GERMANY	55	FALSE	FEMALE	FALSE	TRUE	FALSE	FALSE	2	NOSE	7	5	BCC	TRUE	TRUE	TRUE	FALSE	TRUE	TRUE	PAT_432_851_386	TRUE
PAT_147	219	FALSE	FALSE	POMERANIA	POMERANIA	39	FALSE	MALE	FALSE	FALSE	FALSE	FALSE	2	FACE	10	8	BCC	TRUE	TRUE	TRUE	FALSE	TRUE	TRUE	PAT_147_219_544	TRUE
PAT_267	1062	FALSE	FALSE	POMERANIA	POMERANIA	79	FALSE	MALE	FALSE	FALSE	FALSE	FALSE	2	ARM	14	14	BCC	TRUE	TRUE	FALSE	FALSE	TRUE	TRUE	PAT_267_1062_418	TRUE
PAT_968	1835	FALSE	TRUE	POMERANIA	POMERANIA	56	TRUE	MALE	FALSE	TRUE	FALSE	TRUE	2	FACE	4	3	BCC	TRUE	TRUE	FALSE	TRUE	TRUE	TRUE	PAT_968_1835_721	TRUE
PAT_852	1629	FALSE	FALSE	UNK	GERMANY	56	FALSE	MALE	TRUE	FALSE	TRUE	TRUE	3	EAR	7	5	BCC	FALSE	FALSE	FALSE	FALSE	TRUE	TRUE	PAT_852_1629_265	TRUE
PAT_217	1290	FALSE	TRUE	POMERANIA	POMERANIA	77	FALSE	MALE	FALSE	TRUE	TRUE	TRUE	1	CHEST	19	13	BCC	TRUE	UNK	TRUE	UNK	TRUE	FALSE	PAT_217_1290_283	TRUE
PAT_613	1164	FALSE	FALSE	ITALY	ITALY	75	FALSE	FEMALE	TRUE	FALSE	TRUE	TRUE	1	THIGH	1	1	BCC	FALSE	TRUE	FALSE	FALSE	FALSE	TRUE	PAT_613_1164_827	TRUE
PAT_817	1537	FALSE	TRUE	GERMANY	GERMANY	85	FALSE	MALE	TRUE	TRUE	TRUE	TRUE	2	THIGH	11	10	BCC	FALSE	TRUE	FALSE	TRUE	FALSE	TRUE	PAT_817_1537_943	TRUE
PAT_786	1480	FALSE	TRUE	GERMANY	GERMANY	75	TRUE	MALE	FALSE	FALSE	TRUE	TRUE	2	EAR	10	7	BCC	TRUE	UNK	FALSE	UNK	TRUE	TRUE	PAT_786_1480_914	TRUE
PAT_269	415	FALSE	TRUE	POMERANIA	POMERANIA	58	TRUE	MALE	FALSE	FALSE	FALSE	FALSE	2	CHEST	20	18	BCC	TRUE	TRUE	TRUE	FALSE	TRUE	TRUE	PAT_269_415_103	TRUE
PAT_788	1503	FALSE	FALSE	ITALY	ITALY	60	TRUE	FEMALE	FALSE	FALSE	TRUE	FALSE	4	FACE	17	7	BCC	FALSE	TRUE	FALSE	FALSE	FALSE	TRUE	PAT_788_1503_541	TRUE
PAT_823	1558	FALSE	TRUE	GERMANY	GERMANY	64	TRUE	MALE	TRUE	FALSE	TRUE	TRUE	2	ARM	30	20	BCC	TRUE	TRUE	TRUE	FALSE	TRUE	TRUE	PAT_823_1558_67	TRUE
PAT_386	1554	TRUE	FALSE	POMERANIA	POMERANIA	67	FALSE	MALE	TRUE	FALSE	TRUE	TRUE	2	FOREARM	15	10	BCC	TRUE	TRUE	FALSE	TRUE	TRUE	FALSE	PAT_386_1554_455	TRUE
PAT_40	56	FALSE	FALSE	GERMANY	GERMANY	42	FALSE	FEMALE	TRUE	FALSE	FALSE	FALSE	1	ARM	20	12	BCC	TRUE	FALSE	FALSE	FALSE	FALSE	TRUE	PAT_40_56_160	TRUE
PAT_313	669	FALSE	FALSE	GERMANY	GERMANY	85	TRUE	FEMALE	TRUE	TRUE	TRUE	TRUE	2	FACE	10	9	BCC	TRUE	TRUE	TRUE	FALSE	FALSE	TRUE	PAT_313_669_908	TRUE
PAT_464	900	FALSE	FALSE	GERMANY	GERMANY	74	TRUE	FEMALE	TRUE	TRUE	FALSE	FALSE	3	ARM	7	6	BCC	TRUE	TRUE	TRUE	FALSE	TRUE	TRUE	PAT_464_900_548	TRUE
PAT_658	1266	FALSE	TRUE	BRAZIL	BRAZIL	59	TRUE	MALE	TRUE	TRUE	TRUE	TRUE	4	FACE	4	3	BCC	FALSE	UNK	FALSE	UNK	FALSE	FALSE	PAT_658_1266_149	TRUE
PAT_657	1247	FALSE	FALSE	GERMANY	GERMANY	46	FALSE	FEMALE	FALSE	TRUE	TRUE	TRUE	2	CHEST	12	9	BCC	TRUE	UNK	FALSE	UNK	FALSE	TRUE	PAT_657_1247_455	TRUE
PAT_154	235	TRUE	TRUE	ITALY	ITALY	78	TRUE	MALE	TRUE	TRUE	FALSE	FALSE	3	FACE	5	5	BCC	TRUE	TRUE	TRUE	FALSE	TRUE	FALSE	PAT_154_235_30	TRUE
PAT_810	1526	TRUE	FALSE	BRAZIL	GERMANY	51	TRUE	MALE	FALSE	FALSE	TRUE	TRUE	3	NECK	42	21	BCC	TRUE	TRUE	FALSE	FALSE	TRUE	TRUE	PAT_810_1526_67	TRUE
PAT_610	1156	TRUE	TRUE	ITALY	ITALY	74	TRUE	MALE	TRUE	FALSE	TRUE	TRUE	1	CHEST	18	7	BCC	TRUE	UNK	TRUE	UNK	TRUE	FALSE	PAT_610_1156_461	TRUE
PAT_252	383	FALSE	FALSE	ITALY	ITALY	75	FALSE	FEMALE	FALSE	TRUE	FALSE	FALSE	2	FOREARM	15	13	BCC	FALSE	TRUE	FALSE	FALSE	TRUE	TRUE	PAT_252_383_31	TRUE
PAT_96	150	FALSE	TRUE	POMERANIA	POMERANIA	42	FALSE	MALE	FALSE	FALSE	FALSE	FALSE	2	CHEST	12	6	BCC	TRUE	UNK	TRUE	UNK	TRUE	TRUE	PAT_96_150_743	TRUE
PAT_745	1406	FALSE	TRUE	POMERANIA	POMERANIA	74	FALSE	MALE	TRUE	FALSE	TRUE	TRUE	2	FOREARM	20	10	BCC	TRUE	UNK	TRUE	UNK	TRUE	TRUE	PAT_745_1406_409	TRUE
PAT_797	1511	FALSE	FALSE	GERMANY	ITALY	71	TRUE	MALE	FALSE	FALSE	TRUE	TRUE	3	NOSE	15	12	BCC	TRUE	UNK	FALSE	UNK	FALSE	TRUE	PAT_797_1511_805	TRUE
PAT_928	1764	FALSE	FALSE	POMERANIA	POMERANIA	64	TRUE	FEMALE	FALSE	FALSE	FALSE	TRUE	3	NOSE	6	5	BCC	FALSE	UNK	FALSE	UNK	FALSE	TRUE	PAT_928_1764_426	TRUE
PAT_818	1539	FALSE	FALSE	POMERANIA	POMERANIA	64	TRUE	MALE	TRUE	FALSE	TRUE	TRUE	2	FACE	10	4	BCC	TRUE	UNK	FALSE	UNK	TRUE	TRUE	PAT_818_1539_859	TRUE
PAT_506	957	TRUE	TRUE	GERMANY	GERMANY	67	TRUE	MALE	TRUE	FALSE	TRUE	TRUE	2	ARM	40	34	BCC	TRUE	UNK	TRUE	UNK	TRUE	TRUE	PAT_506_957_377	TRUE
PAT_918	1742	FALSE	FALSE	PORTUGAL	POMERANIA	91	FALSE	FEMALE	FALSE	FALSE	FALSE	FALSE	2	FACE	15	8	BCC	TRUE	TRUE	TRUE	TRUE	TRUE	TRUE	PAT_918_1742_456	TRUE
PAT_993	1865	TRUE	FALSE	POMERANIA	POMERANIA	82	FALSE	MALE	FALSE	FALSE	TRUE	TRUE	2	NOSE	5	4	BCC	TRUE	UNK	FALSE	UNK	TRUE	TRUE	PAT_993_1865_559	TRUE
PAT_268	413	FALSE	FALSE	POMERANIA	POMERANIA	81	FALSE	FEMALE	TRUE	TRUE	FALSE	FALSE	2	FOREARM	21	20	BCC	TRUE	UNK	TRUE	UNK	TRUE	FALSE	PAT_268_413_643	TRUE
PAT_207	313	TRUE	FALSE	PORTUGAL	PORTUGAL	79	TRUE	MALE	FALSE	FALSE	TRUE	TRUE	3	CHEST	25	13	BCC	TRUE	TRUE	FALSE	FALSE	FALSE	TRUE	PAT_207_313_1	TRUE
PAT_342	716	FALSE	FALSE	GERMANY	GERMANY	44	FALSE	FEMALE	TRUE	FALSE	TRUE	TRUE	2	CHEST	16	7	BCC	FALSE	UNK	FALSE	UNK	FALSE	TRUE	PAT_342_716_316	TRUE
PAT_970	1833	FALSE	TRUE	POMERANIA	POMERANIA	44	TRUE	FEMALE	FALSE	FALSE	TRUE	TRUE	2	NOSE	10	8	BCC	TRUE	UNK	UNK	UNK	FALSE	FALSE	PAT_970_1833_270	TRUE
PAT_245	376	FALSE	TRUE	BRAZIL	GERMANY	71	FALSE	MALE	FALSE	TRUE	TRUE	TRUE	3	BACK	30	20	BCC	TRUE	TRUE	FALSE	FALSE	TRUE	FALSE	PAT_245_376_24	TRUE
PAT_380	773	FALSE	FALSE	NETHERLANDS	GERMANY	59	TRUE	MALE	FALSE	TRUE	TRUE	TRUE	2	BACK	21	20	BCC	TRUE	FALSE	FALSE	FALSE	FALSE	FALSE	PAT_380_773_362	TRUE
PAT_265	407	FALSE	FALSE	POMERANIA	POMERANIA	44	TRUE	MALE	TRUE	FALSE	FALSE	FALSE	2	NOSE	10	10	BCC	TRUE	TRUE	FALSE	FALSE	FALSE	TRUE	PAT_265_407_421	TRUE
PAT_674	1277	FALSE	FALSE	GERMANY	GERMANY	49	FALSE	FEMALE	TRUE	TRUE	TRUE	TRUE	3	FACE	10	10	BCC	FALSE	UNK	FALSE	UNK	FALSE	TRUE	PAT_674_1277_9	TRUE
PAT_534	1009	TRUE	FALSE	ITALY	ITALY	55	TRUE	MALE	FALSE	FALSE	TRUE	TRUE	3	BACK	7	6	BCC	TRUE	TRUE	TRUE	FALSE	TRUE	TRUE	PAT_534_1009_924	TRUE
PAT_690	1309	FALSE	FALSE	NETHERLANDS	UNK	58	FALSE	FEMALE	TRUE	TRUE	TRUE	TRUE	3	NOSE	17	14	BCC	TRUE	TRUE	TRUE	TRUE	TRUE	TRUE	PAT_690_1309_154	TRUE
PAT_505	951	FALSE	FALSE	BRAZIL	BRAZIL	71	FALSE	FEMALE	FALSE	TRUE	TRUE	TRUE	2	NOSE	7	6	BCC	TRUE	FALSE	FALSE	FALSE	FALSE	TRUE	PAT_505_951_710	TRUE
PAT_564	1079	TRUE	FALSE	BRAZIL	BRAZIL	73	FALSE	FEMALE	FALSE	FALSE	TRUE	FALSE	2	ARM	18	8	BCC	TRUE	TRUE	FALSE	TRUE	TRUE	TRUE	PAT_564_1079_430	TRUE
PAT_950	1804	FALSE	TRUE	POMERANIA	POMERANIA	53	TRUE	MALE	TRUE	TRUE	FALSE	FALSE	4	FACE	7	6	BCC	TRUE	FALSE	FALSE	FALSE	TRUE	TRUE	PAT_950_1804_334	TRUE
PAT_406	808	FALSE	FALSE	GERMANY	NETHERLANDS	62	TRUE	MALE	TRUE	FALSE	FALSE	FALSE	3	HAND	10	9	BCC	TRUE	TRUE	FALSE	FALSE	TRUE	TRUE	PAT_406_808_975	TRUE
PAT_237	362	FALSE	FALSE	POMERANIA	POMERANIA	77	FALSE	MALE	TRUE	FALSE	FALSE	FALSE	2	EAR	6	6	BCC	TRUE	FALSE	TRUE	FALSE	TRUE	FALSE	PAT_237_362_52	TRUE
PAT_593	1127	FALSE	FALSE	UNK	UNK	72	FALSE	MALE	FALSE	FALSE	TRUE	FALSE	2	BACK	22	11	BCC	TRUE	UNK	TRUE	UNK	TRUE	TRUE	PAT_593_1127_823	TRUE
PAT_810	1526	TRUE	FALSE	BRAZIL	GERMANY	51	TRUE	MALE	FALSE	FALSE	TRUE	TRUE	3	NECK	42	21	BCC	TRUE	TRUE	FALSE	FALSE	TRUE	TRUE	PAT_810_1526_639	TRUE
PAT_83	126	FALSE	FALSE	GERMANY	GERMANY	64	FALSE	FEMALE	TRUE	TRUE	TRUE	TRUE	2	FOREARM	7	6	BCC	TRUE	TRUE	TRUE	FALSE	TRUE	TRUE	PAT_83_126_820	TRUE
PAT_901	1716	FALSE	TRUE	GERMANY	GERMANY	60	TRUE	MALE	FALSE	FALSE	FALSE	FALSE	2	FACE	12	10	BCC	FALSE	TRUE	FALSE	TRUE	FALSE	TRUE	PAT_901_1716_497	TRUE
PAT_467	904	FALSE	FALSE	POMERANIA	POMERANIA	46	TRUE	FEMALE	FALSE	FALSE	TRUE	FALSE	2	BACK	10	5	BCC	TRUE	TRUE	FALSE	FALSE	FALSE	TRUE	PAT_467_904_535	TRUE
PAT_684	1303	FALSE	TRUE	POMERANIA	POMERANIA	79	FALSE	MALE	TRUE	FALSE	FALSE	FALSE	1	HAND	12	10	BCC	TRUE	TRUE	FALSE	TRUE	TRUE	TRUE	PAT_684_1303_178	TRUE
PAT_822	1550	FALSE	FALSE	UNK	UNK	72	FALSE	MALE	FALSE	FALSE	TRUE	TRUE	3	FACE	13	10	BCC	TRUE	TRUE	FALSE	FALSE	FALSE	TRUE	PAT_822_1550_132	TRUE
PAT_919	1744	FALSE	FALSE	POMERANIA	POMERANIA	65	FALSE	FEMALE	FALSE	FALSE	TRUE	FALSE	2	NOSE	13	10	BCC	FALSE	TRUE	FALSE	TRUE	TRUE	TRUE	PAT_919_1744_451	TRUE
PAT_650	1241	FALSE	FALSE	GERMANY	GERMANY	73	FALSE	FEMALE	FALSE	TRUE	TRUE	TRUE	2	BACK	8	6	BCC	TRUE	UNK	TRUE	UNK	TRUE	FALSE	PAT_650_1241_329	TRUE
PAT_460	894	FALSE	FALSE	POMERANIA	POMERANIA	73	FALSE	FEMALE	TRUE	FALSE	FALSE	FALSE	2	LIP	18	16	BCC	TRUE	FALSE	TRUE	FALSE	TRUE	TRUE	PAT_460_894_242	TRUE
PAT_626	1187	FALSE	FALSE	ITALY	ITALY	85	TRUE	FEMALE	FALSE	TRUE	TRUE	TRUE	2	NECK	18	9	BCC	TRUE	UNK	TRUE	UNK	TRUE	FALSE	PAT_626_1187_34	TRUE
PAT_877	1667	FALSE	TRUE	UNK	UNK	62	TRUE	MALE	FALSE	FALSE	FALSE	FALSE	2	BACK	15	11	BCC	FALSE	TRUE	FALSE	TRUE	FALSE	TRUE	PAT_877_1667_118	TRUE
PAT_645	1222	FALSE	FALSE	GERMANY	GERMANY	57	TRUE	FEMALE	TRUE	FALSE	FALSE	FALSE	3	HAND	9	9	BCC	FALSE	TRUE	FALSE	FALSE	TRUE	TRUE	PAT_645_1222_860	TRUE
PAT_478	916	FALSE	TRUE	POMERANIA	POMERANIA	47	TRUE	MALE	FALSE	FALSE	FALSE	FALSE	2	BACK	22	20	BCC	TRUE	TRUE	FALSE	FALSE	FALSE	FALSE	PAT_478_916_979	TRUE
PAT_565	1073	TRUE	TRUE	POMERANIA	POMERANIA	51	TRUE	MALE	FALSE	FALSE	TRUE	FALSE	2	EAR	15	13	BCC	TRUE	FALSE	FALSE	FALSE	FALSE	FALSE	PAT_565_1073_749	TRUE
PAT_545	1029	FALSE	FALSE	UNK	UNK	37	TRUE	MALE	TRUE	TRUE	TRUE	TRUE	2	CHEST	19	15	BCC	TRUE	UNK	FALSE	UNK	FALSE	TRUE	PAT_545_1029_650	TRUE
PAT_559	1093	TRUE	FALSE	POMERANIA	POMERANIA	54	TRUE	MALE	FALSE	FALSE	TRUE	TRUE	1	CHEST	35	20	BCC	TRUE	TRUE	TRUE	FALSE	TRUE	TRUE	PAT_559_1093_774	TRUE
PAT_711	1334	FALSE	FALSE	GERMANY	GERMANY	50	FALSE	MALE	TRUE	FALSE	TRUE	FALSE	2	BACK	23	21	BCC	TRUE	TRUE	TRUE	FALSE	TRUE	TRUE	PAT_711_1334_480	TRUE
PAT_211	318	FALSE	FALSE	GERMANY	GERMANY	72	FALSE	MALE	TRUE	FALSE	FALSE	FALSE	3	FACE	6	5	BCC	TRUE	TRUE	FALSE	FALSE	TRUE	TRUE	PAT_211_318_942	TRUE
PAT_316	674	FALSE	FALSE	GERMANY	GERMANY	79	FALSE	FEMALE	TRUE	FALSE	FALSE	TRUE	3	NOSE	9	8	BCC	TRUE	TRUE	TRUE	FALSE	FALSE	TRUE	PAT_316_674_318	TRUE
PAT_806	1520	FALSE	FALSE	GERMANY	GERMANY	54	FALSE	MALE	TRUE	FALSE	TRUE	TRUE	2	FOREARM	5	5	BCC	FALSE	FALSE	FALSE	FALSE	FALSE	TRUE	PAT_806_1520_60	TRUE
PAT_88	133	FALSE	TRUE	GERMANY	POMERANIA	65	TRUE	MALE	TRUE	TRUE	FALSE	FALSE	2	FACE	7	5	BCC	FALSE	TRUE	FALSE	FALSE	FALSE	TRUE	PAT_88_133_64	TRUE
PAT_688	1305	FALSE	FALSE	GERMANY	GERMANY	54	FALSE	FEMALE	TRUE	FALSE	TRUE	TRUE	2	CHEST	7	5	BCC	TRUE	TRUE	FALSE	FALSE	FALSE	TRUE	PAT_688_1305_242	TRUE
PAT_67	104	FALSE	TRUE	BRAZIL	BRAZIL	37	TRUE	MALE	FALSE	TRUE	TRUE	TRUE	5	FACE	18	14	BCC	TRUE	TRUE	TRUE	FALSE	TRUE	TRUE	PAT_67_104_695	TRUE
PAT_456	888	FALSE	FALSE	GERMANY	GERMANY	53	TRUE	FEMALE	TRUE	TRUE	FALSE	FALSE	2	BACK	100	70	BCC	FALSE	UNK	FALSE	UNK	FALSE	FALSE	PAT_456_888_961	TRUE
PAT_177	274	FALSE	FALSE	GERMANY	GERMANY	51	FALSE	FEMALE	FALSE	TRUE	TRUE	TRUE	1	CHEST	11	6	BCC	FALSE	FALSE	FALSE	FALSE	FALSE	TRUE	PAT_177_274_865	TRUE
PAT_330	1437	FALSE	FALSE	ITALY	ITALY	72	FALSE	MALE	FALSE	FALSE	TRUE	TRUE	2	CHEST	15	15	BCC	TRUE	TRUE	TRUE	FALSE	TRUE	TRUE	PAT_330_1437_458	TRUE
PAT_988	1858	FALSE	FALSE	POMERANIA	POMERANIA	78	FALSE	FEMALE	TRUE	FALSE	TRUE	FALSE	3	FACE	7	5	BCC	TRUE	FALSE	FALSE	FALSE	TRUE	TRUE	PAT_988_1858_453	TRUE
PAT_947	1798	FALSE	TRUE	POMERANIA	POMERANIA	55	TRUE	MALE	TRUE	FALSE	TRUE	TRUE	3	BACK	15	13	BCC	FALSE	UNK	FALSE	UNK	FALSE	TRUE	PAT_947_1798_946	TRUE
PAT_782	1492	FALSE	FALSE	GERMANY	GERMANY	71	FALSE	MALE	TRUE	TRUE	FALSE	TRUE	3	CHEST	10	10	BCC	TRUE	UNK	TRUE	UNK	TRUE	TRUE	PAT_782_1492_890	TRUE
PAT_299	1452	FALSE	FALSE	GERMANY	GERMANY	78	TRUE	MALE	TRUE	FALSE	TRUE	TRUE	2	NECK	14	11	BCC	TRUE	UNK	FALSE	UNK	FALSE	TRUE	PAT_299_1452_1	TRUE
PAT_351	728	FALSE	TRUE	GERMANY	GERMANY	54	TRUE	MALE	TRUE	TRUE	TRUE	TRUE	3	FACE	4	3	BCC	TRUE	TRUE	FALSE	FALSE	TRUE	TRUE	PAT_351_728_683	TRUE
PAT_402	803	FALSE	FALSE	POMERANIA	POMERANIA	45	FALSE	FEMALE	TRUE	TRUE	TRUE	TRUE	2	CHEST	8	5	BCC	FALSE	UNK	FALSE	UNK	FALSE	TRUE	PAT_402_803_739	TRUE
PAT_282	433	FALSE	TRUE	POMERANIA	POMERANIA	55	TRUE	MALE	FALSE	FALSE	FALSE	FALSE	2	NECK	6	5	BCC	TRUE	TRUE	TRUE	FALSE	TRUE	TRUE	PAT_282_433_934	TRUE
PAT_156	241	FALSE	FALSE	GERMANY	NETHERLANDS	81	TRUE	MALE	TRUE	TRUE	FALSE	FALSE	2	CHEST	22	6	BCC	TRUE	TRUE	FALSE	FALSE	FALSE	TRUE	PAT_156_241_538	TRUE
PAT_660	1249	FALSE	FALSE	POLAND	GERMANY	42	TRUE	FEMALE	TRUE	TRUE	TRUE	TRUE	3	NOSE	11	9	BCC	TRUE	TRUE	FALSE	TRUE	FALSE	TRUE	PAT_660_1249_469	TRUE
PAT_762	1436	FALSE	TRUE	POLAND	ITALY	61	FALSE	FEMALE	FALSE	TRUE	TRUE	TRUE	3	FOREARM	7	5	BCC	TRUE	UNK	FALSE	UNK	TRUE	TRUE	PAT_762_1436_414	TRUE
PAT_669	1265	FALSE	FALSE	NETHERLANDS	GERMANY	79	FALSE	FEMALE	FALSE	FALSE	TRUE	TRUE	2	NOSE	9	6	BCC	TRUE	UNK	FALSE	UNK	FALSE	TRUE	PAT_669_1265_76	TRUE
PAT_261	401	FALSE	FALSE	POMERANIA	POMERANIA	43	FALSE	MALE	FALSE	FALSE	FALSE	FALSE	1	FACE	10	4	BCC	TRUE	UNK	TRUE	UNK	TRUE	TRUE	PAT_261_401_911	TRUE
PAT_110	165	FALSE	FALSE	ITALY	ITALY	62	FALSE	FEMALE	FALSE	TRUE	FALSE	TRUE	3	NOSE	6	4	BCC	FALSE	TRUE	FALSE	FALSE	FALSE	TRUE	PAT_110_165_583	TRUE
PAT_197	301	FALSE	FALSE	BRAZIL	ITALY	79	FALSE	FEMALE	FALSE	TRUE	TRUE	TRUE	4	NOSE	4	4	BCC	TRUE	TRUE	FALSE	FALSE	TRUE	TRUE	PAT_197_301_449	TRUE
PAT_955	1810	FALSE	FALSE	POMERANIA	POMERANIA	52	FALSE	MALE	FALSE	TRUE	TRUE	TRUE	2	FACE	7	6	BCC	TRUE	UNK	FALSE	UNK	TRUE	TRUE	PAT_955_1810_892	TRUE
PAT_481	923	FALSE	FALSE	POMERANIA	POMERANIA	54	FALSE	FEMALE	FALSE	TRUE	FALSE	FALSE	2	BACK	7	6	BCC	TRUE	TRUE	FALSE	FALSE	TRUE	TRUE	PAT_481_923_186	TRUE
PAT_938	1790	FALSE	FALSE	POMERANIA	POMERANIA	75	FALSE	MALE	FALSE	FALSE	FALSE	FALSE	2	FACE	17	8	BCC	TRUE	UNK	FALSE	UNK	TRUE	TRUE	PAT_938_1790_977	TRUE
PAT_645	1223	FALSE	FALSE	GERMANY	GERMANY	57	TRUE	FEMALE	TRUE	FALSE	FALSE	FALSE	3	CHEST	10	5	BCC	FALSE	TRUE	FALSE	TRUE	TRUE	TRUE	PAT_645_1223_443	TRUE
PAT_477	915	FALSE	TRUE	POMERANIA	POMERANIA	43	TRUE	FEMALE	FALSE	TRUE	FALSE	FALSE	2	NOSE	7	7	BCC	FALSE	UNK	FALSE	UNK	FALSE	TRUE	PAT_477_915_389	TRUE
PAT_885	1687	FALSE	TRUE	POMERANIA	POMERANIA	51	FALSE	FEMALE	FALSE	FALSE	TRUE	FALSE	2	FACE	4	4	BCC	FALSE	FALSE	FALSE	FALSE	FALSE	TRUE	PAT_885_1687_204	TRUE
PAT_904	1736	FALSE	FALSE	GERMANY	GERMANY	70	TRUE	MALE	FALSE	FALSE	TRUE	TRUE	2	NOSE	10	10	BCC	TRUE	UNK	FALSE	UNK	FALSE	TRUE	PAT_904_1736_851	TRUE
PAT_32	44	FALSE	TRUE	POLAND	POLAND	64	FALSE	FEMALE	TRUE	TRUE	TRUE	TRUE	2	FACE	7	5	BCC	FALSE	UNK	FALSE	UNK	FALSE	TRUE	PAT_32_44_211	TRUE
PAT_815	1536	FALSE	FALSE	POMERANIA	POMERANIA	59	FALSE	FEMALE	TRUE	TRUE	TRUE	TRUE	2	NECK	7	6	BCC	FALSE	UNK	FALSE	UNK	FALSE	TRUE	PAT_815_1536_963	TRUE
PAT_303	652	TRUE	TRUE	ITALY	ITALY	64	TRUE	MALE	FALSE	FALSE	TRUE	TRUE	2	FOREARM	26	18	BCC	TRUE	FALSE	TRUE	FALSE	TRUE	TRUE	PAT_303_652_342	TRUE
PAT_330	695	FALSE	FALSE	ITALY	ITALY	71	FALSE	MALE	FALSE	FALSE	TRUE	TRUE	2	NOSE	7	5	BCC	FALSE	FALSE	FALSE	FALSE	FALSE	TRUE	PAT_330_695_296	TRUE
PAT_363	746	FALSE	TRUE	POMERANIA	POMERANIA	63	TRUE	MALE	FALSE	TRUE	FALSE	FALSE	3	FACE	6	5	BCC	FALSE	UNK	FALSE	UNK	FALSE	TRUE	PAT_363_746_18	TRUE
PAT_388	1590	FALSE	FALSE	ITALY	ITALY	51	FALSE	FEMALE	TRUE	FALSE	FALSE	FALSE	1	BACK	12	8	BCC	FALSE	FALSE	FALSE	FALSE	FALSE	FALSE	PAT_388_1590_328	TRUE
PAT_191	294	TRUE	FALSE	POMERANIA	POMERANIA	85	FALSE	FEMALE	FALSE	TRUE	TRUE	TRUE	2	NOSE	13	3	BCC	TRUE	TRUE	TRUE	FALSE	TRUE	TRUE	PAT_191_294_419	TRUE
PAT_451	878	FALSE	FALSE	GERMANY	GERMANY	64	TRUE	FEMALE	TRUE	FALSE	FALSE	FALSE	2	FACE	16	15	BCC	FALSE	TRUE	FALSE	FALSE	FALSE	FALSE	PAT_451_878_890	TRUE
PAT_430	848	FALSE	FALSE	GERMANY	GERMANY	75	FALSE	FEMALE	TRUE	TRUE	TRUE	TRUE	2	FACE	10	10	BCC	TRUE	TRUE	FALSE	FALSE	TRUE	TRUE	PAT_430_848_550	TRUE
PAT_876	1666	FALSE	FALSE	ITALY	GERMANY	57	FALSE	FEMALE	TRUE	TRUE	TRUE	FALSE	2	ARM	10	9	BCC	TRUE	UNK	FALSE	UNK	TRUE	TRUE	PAT_876_1666_961	TRUE
PAT_523	988	TRUE	FALSE	GERMANY	GERMANY	52	FALSE	FEMALE	FALSE	TRUE	TRUE	TRUE	2	FACE	6	5	BCC	TRUE	TRUE	FALSE	FALSE	TRUE	TRUE	PAT_523_988_900	TRUE
PAT_887	1688	FALSE	FALSE	POMERANIA	POMERANIA	52	TRUE	FEMALE	TRUE	FALSE	TRUE	FALSE	2	BACK	13	10	BCC	TRUE	UNK	FALSE	UNK	TRUE	TRUE	PAT_887_1688_436	TRUE
PAT_897	1710	FALSE	FALSE	ITALY	ITALY	49	FALSE	FEMALE	TRUE	TRUE	TRUE	FALSE	2	CHEST	7	3	BCC	TRUE	UNK	FALSE	UNK	FALSE	TRUE	PAT_897_1710_793	TRUE
PAT_691	1311	FALSE	TRUE	POMERANIA	GERMANY	56	TRUE	MALE	FALSE	FALSE	FALSE	TRUE	1	FOREARM	20	15	BCC	FALSE	FALSE	FALSE	TRUE	FALSE	TRUE	PAT_691_1311_890	TRUE
PAT_894	1680	FALSE	FALSE	GERMANY	GERMANY	65	FALSE	MALE	FALSE	TRUE	TRUE	TRUE	2	EAR	8	5	BCC	TRUE	UNK	FALSE	UNK	FALSE	TRUE	PAT_894_1680_410	TRUE
PAT_827	1601	TRUE	FALSE	GERMANY	GERMANY	67	FALSE	MALE	FALSE	FALSE	TRUE	TRUE	2	FOREARM	15	15	BCC	TRUE	UNK	FALSE	UNK	FALSE	TRUE	PAT_827_1601_859	TRUE
PAT_782	1494	FALSE	FALSE	GERMANY	GERMANY	71	FALSE	MALE	TRUE	TRUE	FALSE	TRUE	3	FOREARM	12	10	BCC	TRUE	UNK	FALSE	UNK	FALSE	FALSE	PAT_782_1494_418	TRUE
PAT_457	889	FALSE	FALSE	POMERANIA	POMERANIA	77	FALSE	FEMALE	FALSE	FALSE	FALSE	FALSE	2	FACE	6	4	BCC	TRUE	TRUE	TRUE	FALSE	TRUE	TRUE	PAT_457_889_346	TRUE
PAT_940	1775	FALSE	FALSE	GERMANY	GERMANY	69	TRUE	MALE	FALSE	FALSE	TRUE	TRUE	2	EAR	10	7	BCC	TRUE	TRUE	FALSE	FALSE	TRUE	FALSE	PAT_940_1775_513	TRUE
PAT_357	737	FALSE	FALSE	GERMANY	GERMANY	71	FALSE	MALE	FALSE	TRUE	FALSE	FALSE	2	FACE	6	5	BCC	TRUE	TRUE	FALSE	FALSE	TRUE	TRUE	PAT_357_737_77	TRUE
PAT_815	1535	FALSE	FALSE	POMERANIA	POMERANIA	59	FALSE	FEMALE	TRUE	TRUE	TRUE	TRUE	2	FACE	6	4	BCC	FALSE	UNK	FALSE	UNK	FALSE	TRUE	PAT_815_1535_536	TRUE
PAT_160	248	FALSE	TRUE	ITALY	ITALY	78	FALSE	MALE	FALSE	TRUE	FALSE	FALSE	2	CHEST	11	10	BCC	TRUE	TRUE	TRUE	FALSE	TRUE	FALSE	PAT_160_248_254	TRUE
PAT_211	317	FALSE	FALSE	GERMANY	GERMANY	72	FALSE	MALE	TRUE	FALSE	FALSE	FALSE	3	NOSE	5	4	BCC	TRUE	TRUE	TRUE	FALSE	TRUE	TRUE	PAT_211_317_649	TRUE
PAT_906	1723	FALSE	FALSE	GERMANY	GERMANY	65	TRUE	MALE	FALSE	FALSE	TRUE	TRUE	2	NECK	30	27	BCC	TRUE	UNK	FALSE	UNK	TRUE	TRUE	PAT_906_1723_560	TRUE
PAT_822	1551	FALSE	FALSE	UNK	UNK	72	FALSE	MALE	FALSE	FALSE	TRUE	TRUE	3	FACE	17	14	BCC	TRUE	TRUE	FALSE	TRUE	TRUE	TRUE	PAT_822_1551_642	TRUE
PAT_119	181	FALSE	FALSE	POMERANIA	POMERANIA	77	FALSE	FEMALE	FALSE	FALSE	FALSE	FALSE	2	FACE	5	5	BCC	TRUE	TRUE	TRUE	FALSE	TRUE	TRUE	PAT_119_181_684	TRUE
PAT_46	880	FALSE	FALSE	POMERANIA	POMERANIA	55	FALSE	FEMALE	TRUE	TRUE	TRUE	TRUE	3	CHEST	13	12	BCC	TRUE	TRUE	FALSE	TRUE	FALSE	FALSE	PAT_46_880_308	TRUE
PAT_896	1705	FALSE	FALSE	UNK	UNK	63	FALSE	FEMALE	TRUE	TRUE	FALSE	FALSE	2	NOSE	5	5	BCC	TRUE	UNK	FALSE	UNK	TRUE	TRUE	PAT_896_1705_582	TRUE
PAT_530	999	FALSE	TRUE	POMERANIA	POMERANIA	46	FALSE	FEMALE	FALSE	FALSE	TRUE	TRUE	3	NECK	12	6	BCC	FALSE	UNK	FALSE	UNK	FALSE	TRUE	PAT_530_999_696	TRUE
PAT_935	1783	FALSE	FALSE	POMERANIA	POMERANIA	61	TRUE	FEMALE	TRUE	TRUE	FALSE	TRUE	2	NOSE	10	6	BCC	TRUE	UNK	FALSE	UNK	FALSE	TRUE	PAT_935_1783_687	TRUE
PAT_473	911	FALSE	TRUE	POMERANIA	POMERANIA	33	TRUE	MALE	FALSE	TRUE	FALSE	FALSE	2	CHEST	10	8	BCC	TRUE	TRUE	FALSE	FALSE	TRUE	TRUE	PAT_473_911_630	TRUE
PAT_864	1646	FALSE	FALSE	POMERANIA	POMERANIA	55	FALSE	FEMALE	FALSE	FALSE	TRUE	TRUE	3	BACK	5	4	BCC	FALSE	FALSE	FALSE	FALSE	FALSE	TRUE	PAT_864_1646_822	TRUE
PAT_151	227	FALSE	TRUE	GERMANY	GERMANY	62	FALSE	FEMALE	TRUE	TRUE	TRUE	TRUE	2	NOSE	7	5	BCC	TRUE	TRUE	TRUE	FALSE	TRUE	FALSE	PAT_151_227_63	TRUE
PAT_197	301	FALSE	FALSE	BRAZIL	ITALY	79	FALSE	FEMALE	FALSE	TRUE	TRUE	TRUE	4	NOSE	4	4	BCC	TRUE	TRUE	FALSE	FALSE	TRUE	TRUE	PAT_197_301_198	TRUE
PAT_550	1045	FALSE	TRUE	GERMANY	GERMANY	81	FALSE	MALE	FALSE	FALSE	TRUE	TRUE	2	FOREARM	12	10	BCC	FALSE	UNK	FALSE	UNK	FALSE	TRUE	PAT_550_1045_81	TRUE
PAT_122	869	FALSE	FALSE	POMERANIA	POMERANIA	79	FALSE	FEMALE	FALSE	FALSE	FALSE	FALSE	1	CHEST	10	8	BCC	TRUE	UNK	FALSE	UNK	FALSE	TRUE	PAT_122_869_60	TRUE
PAT_355	732	FALSE	FALSE	POMERANIA	POMERANIA	80	FALSE	MALE	FALSE	FALSE	TRUE	TRUE	2	NECK	5	5	BCC	TRUE	TRUE	FALSE	FALSE	FALSE	TRUE	PAT_355_732_625	TRUE
PAT_472	910	FALSE	FALSE	NETHERLANDS	POMERANIA	45	TRUE	MALE	FALSE	TRUE	TRUE	FALSE	2	NECK	10	5	BCC	FALSE	UNK	FALSE	UNK	FALSE	FALSE	PAT_472_910_453	TRUE
PAT_99	153	FALSE	FALSE	POMERANIA	POMERANIA	78	FALSE	FEMALE	FALSE	TRUE	TRUE	TRUE	2	FACE	10	6	BCC	TRUE	TRUE	TRUE	FALSE	TRUE	TRUE	PAT_99_153_636	TRUE
PAT_678	1287	TRUE	TRUE	ITALY	ITALY	59	FALSE	MALE	TRUE	FALSE	TRUE	TRUE	2	BACK	7	5	BCC	FALSE	UNK	FALSE	UNK	FALSE	TRUE	PAT_678_1287_652	TRUE
PAT_823	1558	FALSE	TRUE	GERMANY	GERMANY	64	TRUE	MALE	TRUE	FALSE	TRUE	TRUE	2	ARM	30	20	BCC	TRUE	TRUE	TRUE	FALSE	TRUE	TRUE	PAT_823_1558_870	TRUE
PAT_532	1007	FALSE	FALSE	GERMANY	GERMANY	85	FALSE	FEMALE	FALSE	TRUE	TRUE	TRUE	2	NOSE	4	3	BCC	TRUE	FALSE	TRUE	FALSE	TRUE	TRUE	PAT_532_1007_854	TRUE
PAT_89	135	FALSE	FALSE	POMERANIA	POMERANIA	64	FALSE	FEMALE	TRUE	FALSE	FALSE	FALSE	2	NOSE	3	3	BCC	TRUE	FALSE	TRUE	FALSE	TRUE	TRUE	PAT_89_135_11	TRUE
PAT_598	1137	FALSE	FALSE	POMERANIA	POMERANIA	88	FALSE	FEMALE	FALSE	TRUE	TRUE	TRUE	2	FACE	10	10	BCC	TRUE	TRUE	FALSE	TRUE	FALSE	TRUE	PAT_598_1137_888	TRUE
PAT_252	383	FALSE	FALSE	ITALY	ITALY	75	FALSE	FEMALE	FALSE	TRUE	FALSE	FALSE	2	FOREARM	15	13	BCC	FALSE	TRUE	FALSE	FALSE	TRUE	TRUE	PAT_252_383_389	TRUE
PAT_338	707	FALSE	FALSE	GERMANY	GERMANY	81	FALSE	FEMALE	TRUE	FALSE	TRUE	TRUE	1	NOSE	5	4	BCC	TRUE	TRUE	FALSE	FALSE	FALSE	TRUE	PAT_338_707_774	TRUE
PAT_667	1264	FALSE	FALSE	BRAZIL	BRAZIL	74	FALSE	FEMALE	FALSE	FALSE	TRUE	TRUE	3	FACE	7	6	BCC	TRUE	UNK	FALSE	UNK	FALSE	FALSE	PAT_667_1264_8	TRUE
PAT_143	213	TRUE	TRUE	POMERANIA	POMERANIA	71	TRUE	MALE	TRUE	TRUE	FALSE	FALSE	2	CHEST	8	7	BCC	TRUE	TRUE	FALSE	FALSE	FALSE	TRUE	PAT_143_213_489	TRUE
PAT_442	863	FALSE	FALSE	GERMANY	GERMANY	56	FALSE	FEMALE	FALSE	TRUE	FALSE	FALSE	2	FACE	70	60	BCC	TRUE	TRUE	FALSE	FALSE	FALSE	TRUE	PAT_442_863_795	TRUE
PAT_738	1397	FALSE	FALSE	POMERANIA	POMERANIA	58	TRUE	FEMALE	TRUE	TRUE	FALSE	TRUE	2	FACE	3	3	BCC	FALSE	FALSE	FALSE	FALSE	TRUE	TRUE	PAT_738_1397_195	TRUE
PAT_747	1408	FALSE	FALSE	UNK	BRAZIL	55	FALSE	MALE	TRUE	FALSE	TRUE	TRUE	3	CHEST	13	12	BCC	TRUE	TRUE	FALSE	FALSE	FALSE	TRUE	PAT_747_1408_965	TRUE
PAT_760	1456	FALSE	FALSE	GERMANY	ITALY	66	FALSE	FEMALE	TRUE	TRUE	TRUE	TRUE	3	NOSE	4	3	BCC	TRUE	UNK	FALSE	UNK	TRUE	TRUE	PAT_760_1456_878	TRUE
PAT_243	372	FALSE	FALSE	POMERANIA	POMERANIA	26	TRUE	FEMALE	TRUE	TRUE	FALSE	FALSE	3	CHEST	9	6	BCC	TRUE	FALSE	TRUE	FALSE	TRUE	TRUE	PAT_243_372_640	TRUE
PAT_727	1373	FALSE	FALSE	GERMANY	GERMANY	87	FALSE	MALE	FALSE	FALSE	TRUE	TRUE	2	FACE	15	10	BCC	TRUE	TRUE	TRUE	FALSE	TRUE	TRUE	PAT_727_1373_718	TRUE
PAT_135	202	FALSE	FALSE	POMERANIA	POMERANIA	53	TRUE	FEMALE	FALSE	TRUE	FALSE	FALSE	2	BACK	10	9	BCC	TRUE	TRUE	TRUE	FALSE	TRUE	TRUE	PAT_135_202_105	TRUE
PAT_899	1702	FALSE	FALSE	GERMANY	GERMANY	63	FALSE	FEMALE	TRUE	TRUE	FALSE	FALSE	3	FACE	6	4	BCC	TRUE	UNK	FALSE	UNK	FALSE	TRUE	PAT_899_1702_32	TRUE
PAT_330	1437	FALSE	FALSE	ITALY	ITALY	72	FALSE	MALE	FALSE	FALSE	TRUE	TRUE	2	CHEST	15	15	BCC	TRUE	TRUE	TRUE	FALSE	TRUE	TRUE	PAT_330_1437_506	TRUE
PAT_378	769	TRUE	TRUE	BRAZIL	BRAZIL	71	FALSE	MALE	FALSE	TRUE	FALSE	FALSE	2	NOSE	9	9	BCC	TRUE	FALSE	TRUE	FALSE	TRUE	TRUE	PAT_378_769_36	TRUE
PAT_251	382	FALSE	FALSE	ITALY	ITALY	91	FALSE	FEMALE	FALSE	TRUE	FALSE	FALSE	2	FACE	10	8	BCC	TRUE	TRUE	TRUE	FALSE	TRUE	TRUE	PAT_251_382_240	TRUE
PAT_388	1590	FALSE	FALSE	ITALY	ITALY	51	FALSE	FEMALE	TRUE	FALSE	FALSE	FALSE	1	BACK	12	8	BCC	FALSE	FALSE	FALSE	FALSE	FALSE	FALSE	PAT_388_1590_169	TRUE
PAT_159	244	FALSE	FALSE	POMERANIA	POMERANIA	73	TRUE	FEMALE	TRUE	TRUE	TRUE	FALSE	2	FACE	17	9	BCC	TRUE	UNK	TRUE	UNK	TRUE	TRUE	PAT_159_244_102	TRUE
PAT_874	1671	FALSE	FALSE	POMERANIA	POMERANIA	84	FALSE	FEMALE	FALSE	FALSE	FALSE	TRUE	2	HAND	26	10	BCC	FALSE	FALSE	FALSE	FALSE	FALSE	TRUE	PAT_874_1671_938	TRUE
PAT_265	407	FALSE	FALSE	POMERANIA	POMERANIA	44	TRUE	MALE	TRUE	FALSE	FALSE	FALSE	2	NOSE	10	10	BCC	TRUE	TRUE	FALSE	FALSE	FALSE	TRUE	PAT_265_407_137	TRUE
PAT_752	1426	FALSE	FALSE	NETHERLANDS	ITALY	64	FALSE	MALE	TRUE	TRUE	FALSE	TRUE	2	NECK	20	10	BCC	TRUE	UNK	TRUE	UNK	TRUE	TRUE	PAT_752_1426_714	TRUE
PAT_202	307	FALSE	FALSE	ITALY	UNK	77	FALSE	FEMALE	FALSE	TRUE	TRUE	TRUE	3	NOSE	4	3	BCC	TRUE	TRUE	FALSE	FALSE	TRUE	TRUE	PAT_202_307_927	TRUE
PAT_53	81	FALSE	FALSE	BRAZIL	BRAZIL	78	FALSE	MALE	FALSE	TRUE	TRUE	FALSE	1	FACE	11	10	BCC	TRUE	FALSE	FALSE	FALSE	FALSE	FALSE	PAT_53_81_194	TRUE
PAT_609	1159	TRUE	TRUE	POMERANIA	POMERANIA	61	TRUE	MALE	FALSE	FALSE	FALSE	FALSE	2	NECK	14	8	BCC	FALSE	TRUE	FALSE	FALSE	TRUE	TRUE	PAT_609_1159_942	TRUE
PAT_507	954	FALSE	FALSE	BRAZIL	GERMANY	69	FALSE	FEMALE	TRUE	TRUE	TRUE	TRUE	1	NECK	13	6	BCC	TRUE	TRUE	FALSE	FALSE	TRUE	TRUE	PAT_507_954_812	TRUE
PAT_264	1368	FALSE	FALSE	POMERANIA	POMERANIA	84	FALSE	FEMALE	FALSE	FALSE	FALSE	FALSE	2	NOSE	13	10	BCC	FALSE	FALSE	FALSE	FALSE	TRUE	TRUE	PAT_264_1368_868	TRUE
PAT_567	1076	FALSE	FALSE	GERMANY	GERMANY	44	FALSE	MALE	FALSE	TRUE	TRUE	TRUE	1	CHEST	13	8	BCC	TRUE	UNK	TRUE	UNK	TRUE	TRUE	PAT_567_1076_545	TRUE
PAT_668	1259	FALSE	FALSE	GERMANY	GERMANY	70	FALSE	FEMALE	FALSE	TRUE	TRUE	TRUE	2	FACE	5	5	BCC	FALSE	UNK	FALSE	UNK	FALSE	TRUE	PAT_668_1259_681	TRUE
PAT_212	326	TRUE	FALSE	BRAZIL	BRAZIL	70	FALSE	FEMALE	FALSE	TRUE	FALSE	FALSE	2	NOSE	6	4	BCC	TRUE	TRUE	FALSE	FALSE	FALSE	TRUE	PAT_212_326_597	TRUE
PAT_290	445	FALSE	TRUE	POMERANIA	POMERANIA	54	TRUE	MALE	TRUE	TRUE	FALSE	FALSE	2	ARM	15	12	BCC	TRUE	TRUE	TRUE	FALSE	TRUE	TRUE	PAT_290_445_988	TRUE
PAT_422	837	FALSE	TRUE	ITALY	GERMANY	64	TRUE	MALE	FALSE	FALSE	FALSE	FALSE	3	NECK	20	14	BCC	TRUE	TRUE	TRUE	FALSE	TRUE	TRUE	PAT_422_837_683	TRUE
PAT_682	1292	FALSE	FALSE	POMERANIA	POMERANIA	75	FALSE	FEMALE	TRUE	FALSE	TRUE	TRUE	2	BACK	10	10	BCC	TRUE	TRUE	FALSE	FALSE	TRUE	TRUE	PAT_682_1292_978	TRUE
PAT_516	966	FALSE	FALSE	BRAZIL	BRAZIL	85	FALSE	FEMALE	FALSE	TRUE	TRUE	TRUE	1	NOSE	5	4	BCC	FALSE	TRUE	FALSE	FALSE	FALSE	TRUE	PAT_516_966_57	TRUE
PAT_519	979	FALSE	FALSE	GERMANY	GERMANY	49	FALSE	MALE	TRUE	FALSE	TRUE	FALSE	3	LIP	14	8	BCC	TRUE	UNK	FALSE	UNK	FALSE	TRUE	PAT_519_979_104	TRUE
PAT_554	1051	FALSE	FALSE	GERMANY	GERMANY	62	TRUE	FEMALE	TRUE	FALSE	TRUE	TRUE	1	FACE	6	5	BCC	TRUE	TRUE	TRUE	FALSE	TRUE	TRUE	PAT_554_1051_301	TRUE
PAT_123	187	FALSE	FALSE	POMERANIA	POMERANIA	56	FALSE	FEMALE	TRUE	FALSE	TRUE	TRUE	1	NOSE	6	5	BCC	TRUE	UNK	TRUE	UNK	TRUE	TRUE	PAT_123_187_164	TRUE
PAT_583	1112	FALSE	FALSE	POMERANIA	NETHERLANDS	43	TRUE	MALE	FALSE	FALSE	FALSE	FALSE	2	FACE	5	5	BCC	TRUE	TRUE	FALSE	FALSE	FALSE	TRUE	PAT_583_1112_886	TRUE
PAT_741	1400	TRUE	FALSE	POMERANIA	POMERANIA	77	FALSE	MALE	FALSE	TRUE	TRUE	TRUE	2	FACE	15	9	BCC	TRUE	TRUE	FALSE	FALSE	FALSE	TRUE	PAT_741_1400_780	TRUE
PAT_948	1800	TRUE	FALSE	POMERANIA	POMERANIA	58	TRUE	FEMALE	FALSE	FALSE	FALSE	FALSE	3	FACE	4	3	BCC	TRUE	UNK	FALSE	UNK	TRUE	TRUE	PAT_948_1800_310	TRUE
PAT_138	206	TRUE	TRUE	POMERANIA	POMERANIA	61	FALSE	MALE	FALSE	FALSE	FALSE	FALSE	2	CHEST	25	12	BCC	TRUE	UNK	TRUE	UNK	TRUE	TRUE	PAT_138_206_507	TRUE
PAT_520	983	FALSE	FALSE	UNK	GERMANY	68	TRUE	MALE	TRUE	TRUE	TRUE	FALSE	2	BACK	16	14	BCC	TRUE	FALSE	TRUE	FALSE	TRUE	TRUE	PAT_520_983_221	TRUE
PAT_406	809	FALSE	FALSE	GERMANY	NETHERLANDS	62	TRUE	MALE	TRUE	FALSE	FALSE	FALSE	3	NOSE	7	5	BCC	TRUE	TRUE	TRUE	FALSE	TRUE	TRUE	PAT_406_809_581	TRUE
PAT_778	1471	FALSE	TRUE	GERMANY	ITALY	52	FALSE	FEMALE	FALSE	TRUE	TRUE	TRUE	3	FACE	15	10	BCC	FALSE	TRUE	FALSE	TRUE	TRUE	TRUE	PAT_778_1471_911	TRUE
PAT_514	968	TRUE	TRUE	GERMANY	GERMANY	64	TRUE	MALE	TRUE	TRUE	TRUE	TRUE	3	FACE	12	9	BCC	FALSE	UNK	FALSE	UNK	FALSE	TRUE	PAT_514_968_269	TRUE
PAT_361	1567	FALSE	FALSE	POMERANIA	POMERANIA	71	TRUE	MALE	TRUE	FALSE	FALSE	FALSE	3	FACE	10	7	BCC	FALSE	TRUE	FALSE	TRUE	FALSE	TRUE	PAT_361_1567_487	TRUE
PAT_737	1394	FALSE	FALSE	GERMANY	GERMANY	51	TRUE	FEMALE	FALSE	TRUE	TRUE	TRUE	2	NOSE	5	5	BCC	FALSE	TRUE	TRUE	FALSE	TRUE	TRUE	PAT_737_1394_936	TRUE
PAT_63	98	FALSE	FALSE	BRAZIL	NORWAY	35	FALSE	FEMALE	FALSE	TRUE	TRUE	TRUE	2	FACE	11	7	BCC	FALSE	FALSE	FALSE	FALSE	FALSE	TRUE	PAT_63_98_127	TRUE
PAT_877	1667	FALSE	TRUE	UNK	UNK	62	TRUE	MALE	FALSE	FALSE	FALSE	FALSE	2	BACK	15	11	BCC	FALSE	TRUE	FALSE	TRUE	FALSE	TRUE	PAT_877_1667_667	TRUE
PAT_300	647	TRUE	FALSE	GERMANY	GERMANY	62	FALSE	FEMALE	TRUE	TRUE	FALSE	FALSE	2	NOSE	14	10	BCC	TRUE	TRUE	TRUE	FALSE	TRUE	TRUE	PAT_300_647_501	TRUE
PAT_242	369	TRUE	TRUE	GERMANY	GERMANY	45	FALSE	FEMALE	TRUE	TRUE	TRUE	TRUE	2	CHEST	12	12	BCC	TRUE	TRUE	FALSE	FALSE	FALSE	TRUE	PAT_242_369_337	TRUE
PAT_58	91	FALSE	TRUE	POMERANIA	POMERANIA	63	FALSE	MALE	FALSE	FALSE	FALSE	FALSE	2	FACE	9	6	BCC	FALSE	TRUE	FALSE	FALSE	FALSE	TRUE	PAT_58_91_143	TRUE
PAT_368	1652	FALSE	FALSE	POMERANIA	POMERANIA	51	TRUE	MALE	FALSE	TRUE	FALSE	FALSE	2	CHEST	15	15	BCC	FALSE	TRUE	FALSE	TRUE	TRUE	FALSE	PAT_368_1652_525	TRUE
PAT_152	230	FALSE	FALSE	GERMANY	GERMANY	68	FALSE	MALE	FALSE	TRUE	TRUE	TRUE	2	BACK	15	10	BCC	TRUE	FALSE	TRUE	FALSE	TRUE	FALSE	PAT_152_230_707	TRUE
PAT_573	1090	FALSE	FALSE	POMERANIA	POMERANIA	51	TRUE	FEMALE	TRUE	FALSE	FALSE	FALSE	4	FACE	9	7	BCC	TRUE	TRUE	TRUE	FALSE	FALSE	TRUE	PAT_573_1090_660	TRUE
PAT_988	1858	FALSE	FALSE	POMERANIA	POMERANIA	78	FALSE	FEMALE	TRUE	FALSE	TRUE	FALSE	3	FACE	7	5	BCC	TRUE	FALSE	FALSE	FALSE	TRUE	TRUE	PAT_988_1858_944	TRUE
PAT_200	304	FALSE	FALSE	PORTUGAL	PORTUGAL	80	FALSE	MALE	FALSE	TRUE	TRUE	TRUE	3	EAR	10	6	BCC	TRUE	TRUE	TRUE	FALSE	TRUE	FALSE	PAT_200_304_139	TRUE
PAT_601	1147	TRUE	FALSE	ITALY	PORTUGAL	84	TRUE	FEMALE	FALSE	FALSE	TRUE	TRUE	4	CHEST	15	10	BCC	TRUE	TRUE	FALSE	FALSE	TRUE	TRUE	PAT_601_1147_889	TRUE
PAT_324	1464	FALSE	FALSE	GERMANY	GERMANY	46	FALSE	FEMALE	FALSE	FALSE	TRUE	TRUE	2	FOREARM	8	6	BCC	FALSE	UNK	FALSE	UNK	FALSE	TRUE	PAT_324_1464_266	TRUE
PAT_313	669	FALSE	FALSE	GERMANY	GERMANY	85	TRUE	FEMALE	TRUE	TRUE	TRUE	TRUE	2	FACE	10	9	BCC	TRUE	TRUE	TRUE	FALSE	FALSE	TRUE	PAT_313_669_935	TRUE
PAT_729	1382	FALSE	FALSE	POMERANIA	POMERANIA	49	TRUE	FEMALE	TRUE	FALSE	TRUE	FALSE	2	EAR	6	4	BCC	TRUE	UNK	TRUE	UNK	TRUE	FALSE	PAT_729_1382_390	TRUE
PAT_245	376	FALSE	TRUE	BRAZIL	GERMANY	71	FALSE	MALE	FALSE	TRUE	TRUE	TRUE	3	BACK	30	20	BCC	TRUE	TRUE	FALSE	FALSE	TRUE	FALSE	PAT_245_376_197	TRUE
PAT_115	177	FALSE	FALSE	POMERANIA	POMERANIA	69	FALSE	MALE	FALSE	TRUE	FALSE	FALSE	2	FOREARM	18	18	BCC	TRUE	TRUE	TRUE	FALSE	TRUE	TRUE	PAT_115_177_622	TRUE
PAT_544	1028	FALSE	FALSE	UNK	UNK	87	FALSE	FEMALE	FALSE	FALSE	FALSE	FALSE	2	FACE	5	4	BCC	TRUE	TRUE	FALSE	FALSE	FALSE	TRUE	PAT_544_1028_226	TRUE
PAT_53	82	FALSE	FALSE	BRAZIL	BRAZIL	78	FALSE	MALE	FALSE	TRUE	TRUE	FALSE	1	BACK	10	7	BCC	TRUE	TRUE	FALSE	FALSE	FALSE	TRUE	PAT_53_82_657	TRUE
PAT_185	285	FALSE	TRUE	GERMANY	GERMANY	62	FALSE	MALE	FALSE	TRUE	TRUE	FALSE	2	ARM	11	9	BCC	TRUE	TRUE	TRUE	FALSE	TRUE	TRUE	PAT_185_285_97	TRUE
PAT_112	171	TRUE	FALSE	POMERANIA	POMERANIA	69	FALSE	MALE	TRUE	FALSE	FALSE	FALSE	1	FACE	5	5	BCC	FALSE	TRUE	FALSE	FALSE	FALSE	TRUE	PAT_112_171_863	TRUE
PAT_229	349	FALSE	TRUE	POMERANIA	POMERANIA	74	FALSE	MALE	TRUE	TRUE	FALSE	FALSE	3	NOSE	10	8	BCC	TRUE	FALSE	FALSE	FALSE	TRUE	TRUE	PAT_229_349_256	TRUE
PAT_830	1564	TRUE	TRUE	ITALY	GERMANY	84	FALSE	MALE	TRUE	FALSE	FALSE	FALSE	2	NOSE	7	7	BCC	TRUE	UNK	FALSE	UNK	FALSE	TRUE	PAT_830_1564_54	TRUE
PAT_639	1208	FALSE	TRUE	GERMANY	NETHERLANDS	66	FALSE	FEMALE	TRUE	TRUE	TRUE	TRUE	2	HAND	8	7	BCC	FALSE	UNK	FALSE	UNK	FALSE	TRUE	PAT_639_1208_986	TRUE
PAT_309	662	FALSE	FALSE	UNK	GERMANY	89	FALSE	FEMALE	TRUE	TRUE	TRUE	TRUE	2	CHEST	9	7	BCC	TRUE	FALSE	TRUE	FALSE	TRUE	TRUE	PAT_309_662_76	TRUE
PAT_572	1086	FALSE	FALSE	POMERANIA	POMERANIA	39	FALSE	FEMALE	FALSE	FALSE	TRUE	TRUE	3	FACE	18	15	BCC	TRUE	TRUE	TRUE	TRUE	TRUE	TRUE	PAT_572_1086_130	TRUE
PAT_459	892	FALSE	TRUE	GERMANY	GERMANY	84	FALSE	MALE	FALSE	FALSE	TRUE	TRUE	2	FACE	12	9	BCC	TRUE	TRUE	TRUE	FALSE	TRUE	TRUE	PAT_459_892_804	TRUE
PAT_386	1554	TRUE	FALSE	POMERANIA	POMERANIA	67	FALSE	MALE	TRUE	FALSE	TRUE	TRUE	2	FOREARM	15	10	BCC	TRUE	TRUE	FALSE	TRUE	TRUE	FALSE	PAT_386_1554_280	TRUE
PAT_330	697	FALSE	FALSE	ITALY	ITALY	71	FALSE	MALE	FALSE	FALSE	TRUE	TRUE	2	NECK	10	7	BCC	TRUE	FALSE	FALSE	FALSE	TRUE	TRUE	PAT_330_697_575	TRUE
PAT_388	1592	FALSE	FALSE	ITALY	ITALY	51	FALSE	FEMALE	TRUE	FALSE	FALSE	FALSE	1	CHEST	25	11	BCC	TRUE	TRUE	FALSE	FALSE	TRUE	FALSE	PAT_388_1592_850	TRUE
PAT_918	1742	FALSE	FALSE	PORTUGAL	POMERANIA	91	FALSE	FEMALE	FALSE	FALSE	FALSE	FALSE	2	FACE	15	8	BCC	TRUE	TRUE	TRUE	TRUE	TRUE	TRUE	PAT_918_1742_629	TRUE
PAT_460	893	FALSE	FALSE	POMERANIA	POMERANIA	73	FALSE	FEMALE	TRUE	FALSE	FALSE	FALSE	2	NOSE	13	8	BCC	TRUE	TRUE	TRUE	FALSE	TRUE	TRUE	PAT_460_893_883	TRUE
PAT_281	432	FALSE	FALSE	POMERANIA	POMERANIA	61	FALSE	MALE	TRUE	FALSE	FALSE	FALSE	3	FOREARM	2	2	BCC	TRUE	FALSE	FALSE	FALSE	FALSE	TRUE	PAT_281_432_813	TRUE
PAT_20	29	FALSE	FALSE	GERMANY	GERMANY	66	FALSE	FEMALE	TRUE	FALSE	FALSE	FALSE	2	FACE	17	9	BCC	TRUE	UNK	FALSE	UNK	FALSE	FALSE	PAT_20_29_850	TRUE
PAT_479	917	FALSE	FALSE	POMERANIA	POMERANIA	48	TRUE	MALE	TRUE	FALSE	FALSE	FALSE	2	FACE	15	14	BCC	TRUE	TRUE	FALSE	FALSE	TRUE	TRUE	PAT_479_917_41	TRUE
PAT_206	312	FALSE	TRUE	GERMANY	GERMANY	47	TRUE	MALE	FALSE	TRUE	TRUE	TRUE	2	CHEST	13	11	BCC	TRUE	FALSE	TRUE	FALSE	TRUE	FALSE	PAT_206_312_595	TRUE
PAT_290	445	FALSE	TRUE	POMERANIA	POMERANIA	54	TRUE	MALE	TRUE	TRUE	FALSE	FALSE	2	ARM	15	12	BCC	TRUE	TRUE	TRUE	FALSE	TRUE	TRUE	PAT_290_445_686	TRUE
PAT_154	237	TRUE	TRUE	ITALY	ITALY	78	TRUE	MALE	TRUE	TRUE	FALSE	FALSE	3	ARM	9	7	BCC	TRUE	TRUE	FALSE	FALSE	FALSE	TRUE	PAT_154_237_2	TRUE
PAT_523	988	TRUE	FALSE	GERMANY	GERMANY	52	FALSE	FEMALE	FALSE	TRUE	TRUE	TRUE	2	FACE	6	5	BCC	TRUE	TRUE	FALSE	FALSE	TRUE	TRUE	PAT_523_988_851	TRUE
PAT_135	202	FALSE	FALSE	POMERANIA	POMERANIA	53	TRUE	FEMALE	FALSE	TRUE	FALSE	FALSE	2	BACK	10	9	BCC	TRUE	TRUE	TRUE	FALSE	TRUE	TRUE	PAT_135_202_695	TRUE
PAT_311	667	TRUE	FALSE	ITALY	GERMANY	66	FALSE	FEMALE	FALSE	TRUE	TRUE	TRUE	2	FOREARM	10	6	BCC	TRUE	FALSE	FALSE	FALSE	FALSE	TRUE	PAT_311_667_416	TRUE
PAT_147	219	FALSE	FALSE	POMERANIA	POMERANIA	39	FALSE	MALE	FALSE	FALSE	FALSE	FALSE	2	FACE	10	8	BCC	TRUE	TRUE	TRUE	FALSE	TRUE	TRUE	PAT_147_219_206	TRUE
PAT_885	1687	FALSE	TRUE	POMERANIA	POMERANIA	51	FALSE	FEMALE	FALSE	FALSE	TRUE	FALSE	2	FACE	4	4	BCC	FALSE	FALSE	FALSE	FALSE	FALSE	TRUE	PAT_885_1687_823	TRUE
PAT_734	1390	FALSE	FALSE	GERMANY	GERMANY	41	FALSE	MALE	FALSE	FALSE	TRUE	FALSE	2	NOSE	9	9	BCC	TRUE	TRUE	TRUE	FALSE	TRUE	TRUE	PAT_734_1390_631	TRUE
PAT_728	1381	FALSE	FALSE	POMERANIA	POMERANIA	59	TRUE	FEMALE	TRUE	FALSE	TRUE	TRUE	3	FACE	15	5	BCC	TRUE	UNK	FALSE	UNK	FALSE	FALSE	PAT_728_1381_63	TRUE
PAT_208	314	FALSE	FALSE	GERMANY	GERMANY	66	FALSE	FEMALE	FALSE	TRUE	FALSE	FALSE	2	FACE	7	7	BCC	TRUE	TRUE	FALSE	FALSE	TRUE	TRUE	PAT_208_314_741	TRUE
PAT_826	1615	FALSE	FALSE	UNK	UNK	77	FALSE	FEMALE	TRUE	TRUE	TRUE	TRUE	2	FACE	10	8	BCC	FALSE	FALSE	FALSE	FALSE	FALSE	TRUE	PAT_826_1615_908	TRUE
PAT_837	1584	FALSE	FALSE	ITALY	ITALY	53	TRUE	FEMALE	TRUE	FALSE	TRUE	TRUE	3	CHEST	18	15	BCC	FALSE	UNK	FALSE	UNK	FALSE	FALSE	PAT_837_1584_745	TRUE
PAT_363	745	FALSE	TRUE	POMERANIA	POMERANIA	63	TRUE	MALE	FALSE	TRUE	FALSE	FALSE	3	FACE	6	5	BCC	FALSE	UNK	FALSE	UNK	FALSE	TRUE	PAT_363_745_516	TRUE
PAT_178	276	FALSE	FALSE	ITALY	ITALY	44	FALSE	MALE	TRUE	FALSE	TRUE	TRUE	3	CHEST	10	7	BCC	TRUE	UNK	FALSE	UNK	FALSE	TRUE	PAT_178_276_465	TRUE
PAT_563	1070	FALSE	FALSE	UNK	UNK	72	FALSE	FEMALE	TRUE	TRUE	TRUE	TRUE	2	FACE	9	7	BCC	TRUE	FALSE	TRUE	FALSE	TRUE	TRUE	PAT_563_1070_63	TRUE
PAT_423	839	FALSE	FALSE	POMERANIA	POMERANIA	71	FALSE	FEMALE	FALSE	TRUE	FALSE	FALSE	2	FACE	15	14	BCC	TRUE	TRUE	TRUE	FALSE	TRUE	TRUE	PAT_423_839_596	TRUE
PAT_980	1851	FALSE	TRUE	POMERANIA	POMERANIA	65	TRUE	MALE	FALSE	FALSE	TRUE	TRUE	2	FACE	6	5	BCC	TRUE	UNK	TRUE	UNK	TRUE	TRUE	PAT_980_1851_351	TRUE
PAT_513	964	TRUE	FALSE	BRAZIL	BRAZIL	67	TRUE	MALE	FALSE	TRUE	TRUE	TRUE	1	BACK	12	9	BCC	TRUE	FALSE	TRUE	FALSE	TRUE	TRUE	PAT_513_964_447	TRUE
PAT_718	1358	FALSE	TRUE	ITALY	POLAND	61	FALSE	MALE	TRUE	TRUE	TRUE	TRUE	3	FACE	5	7	BCC	TRUE	UNK	TRUE	UNK	TRUE	TRUE	PAT_718_1358_919	TRUE
PAT_758	1441	FALSE	FALSE	GERMANY	GERMANY	68	TRUE	MALE	FALSE	FALSE	TRUE	TRUE	3	FACE	5	3	BCC	TRUE	UNK	FALSE	UNK	FALSE	TRUE	PAT_758_1441_891	TRUE
PAT_46	881	FALSE	FALSE	POMERANIA	POMERANIA	55	FALSE	FEMALE	TRUE	TRUE	TRUE	TRUE	3	NECK	6	5	BCC	TRUE	TRUE	FALSE	TRUE	TRUE	TRUE	PAT_46_881_14	TRUE
PAT_83	126	FALSE	FALSE	GERMANY	GERMANY	64	FALSE	FEMALE	TRUE	TRUE	TRUE	TRUE	2	FOREARM	7	6	BCC	TRUE	TRUE	TRUE	FALSE	TRUE	TRUE	PAT_83_126_513	TRUE
PAT_994	1866	FALSE	FALSE	POMERANIA	POMERANIA	52	TRUE	FEMALE	TRUE	TRUE	TRUE	FALSE	3	THIGH	11	8	BCC	TRUE	TRUE	FALSE	FALSE	TRUE	FALSE	PAT_994_1866_730	TRUE
PAT_132	198	FALSE	FALSE	POMERANIA	POMERANIA	58	TRUE	FEMALE	FALSE	TRUE	FALSE	FALSE	2	NOSE	11	7	BCC	TRUE	TRUE	TRUE	FALSE	TRUE	TRUE	PAT_132_198_114	TRUE
PAT_737	1394	FALSE	FALSE	GERMANY	GERMANY	51	TRUE	FEMALE	FALSE	TRUE	TRUE	TRUE	2	NOSE	5	5	BCC	FALSE	TRUE	TRUE	FALSE	TRUE	TRUE	PAT_737_1394_308	TRUE
PAT_141	209	FALSE	TRUE	GERMANY	GERMANY	71	FALSE	FEMALE	FALSE	FALSE	TRUE	TRUE	2	FACE	7	5	BCC	TRUE	TRUE	FALSE	FALSE	FALSE	TRUE	PAT_141_209_438	TRUE
PAT_964	1821	FALSE	TRUE	GERMANY	PORTUGAL	49	FALSE	MALE	FALSE	TRUE	FALSE	FALSE	2	FACE	10	6	BCC	TRUE	UNK	UNK	UNK	UNK	TRUE	PAT_964_1821_83	TRUE
PAT_489	932	FALSE	FALSE	ITALY	POMERANIA	30	FALSE	FEMALE	FALSE	FALSE	FALSE	FALSE	2	NOSE	3	3	BCC	TRUE	UNK	TRUE	UNK	TRUE	TRUE	PAT_489_932_138	TRUE
PAT_815	1534	FALSE	FALSE	POMERANIA	POMERANIA	59	FALSE	FEMALE	TRUE	TRUE	TRUE	TRUE	2	EAR	7	6	BCC	FALSE	FALSE	FALSE	FALSE	FALSE	FALSE	PAT_815_1534_411	TRUE
PAT_547	1033	FALSE	FALSE	GERMANY	GERMANY	56	TRUE	FEMALE	TRUE	FALSE	TRUE	TRUE	3	NOSE	5	3	BCC	TRUE	TRUE	FALSE	FALSE	FALSE	TRUE	PAT_547_1033_445	TRUE
PAT_319	678	TRUE	FALSE	GERMANY	GERMANY	62	FALSE	FEMALE	TRUE	TRUE	TRUE	TRUE	2	FACE	2	2	BCC	TRUE	TRUE	FALSE	FALSE	TRUE	TRUE	PAT_319_678_357	TRUE
PAT_191	293	TRUE	FALSE	POMERANIA	POMERANIA	85	FALSE	FEMALE	FALSE	TRUE	TRUE	TRUE	2	ARM	15	10	BCC	TRUE	TRUE	TRUE	FALSE	TRUE	TRUE	PAT_191_293_391	TRUE
PAT_272	420	FALSE	FALSE	POMERANIA	POMERANIA	83	FALSE	FEMALE	FALSE	FALSE	FALSE	FALSE	2	BACK	32	28	BCC	FALSE	FALSE	FALSE	FALSE	FALSE	TRUE	PAT_272_420_25	TRUE
PAT_154	236	TRUE	TRUE	ITALY	ITALY	78	TRUE	MALE	TRUE	TRUE	FALSE	FALSE	3	NECK	10	6	BCC	TRUE	UNK	TRUE	UNK	TRUE	TRUE	PAT_154_236_800	TRUE
PAT_114	173	FALSE	TRUE	POMERANIA	POMERANIA	82	TRUE	MALE	TRUE	FALSE	FALSE	FALSE	1	FACE	22	10	BCC	TRUE	UNK	TRUE	UNK	TRUE	TRUE	PAT_114_173_213	TRUE
PAT_441	861	FALSE	FALSE	GERMANY	GERMANY	55	FALSE	FEMALE	TRUE	TRUE	FALSE	FALSE	2	BACK	6	5	BCC	FALSE	TRUE	FALSE	FALSE	FALSE	TRUE	PAT_441_861_542	TRUE
PAT_120	183	FALSE	FALSE	POMERANIA	POMERANIA	53	FALSE	FEMALE	TRUE	FALSE	FALSE	FALSE	2	NECK	10	8	BCC	TRUE	TRUE	TRUE	FALSE	TRUE	TRUE	PAT_120_183_623	TRUE
PAT_228	348	FALSE	FALSE	UNK	UNK	43	FALSE	FEMALE	TRUE	TRUE	FALSE	FALSE	3	CHEST	4	3	BCC	TRUE	TRUE	FALSE	FALSE	TRUE	TRUE	PAT_228_348_2	TRUE
PAT_275	424	FALSE	FALSE	POMERANIA	POMERANIA	71	FALSE	FEMALE	FALSE	FALSE	TRUE	TRUE	2	FACE	20	16	BCC	TRUE	FALSE	FALSE	FALSE	TRUE	TRUE	PAT_275_424_966	TRUE
PAT_711	1334	FALSE	FALSE	GERMANY	GERMANY	50	FALSE	MALE	TRUE	FALSE	TRUE	FALSE	2	BACK	23	21	BCC	TRUE	TRUE	TRUE	FALSE	TRUE	TRUE	PAT_711_1334_344	TRUE
PAT_62	97	FALSE	FALSE	POMERANIA	POMERANIA	55	TRUE	FEMALE	TRUE	FALSE	TRUE	FALSE	1	FACE	7	8	BCC	TRUE	TRUE	FALSE	FALSE	TRUE	TRUE	PAT_62_97_868	TRUE
PAT_328	692	FALSE	FALSE	UNK	ITALY	81	FALSE	MALE	FALSE	FALSE	TRUE	TRUE	4	NOSE	10	7	BCC	TRUE	TRUE	TRUE	FALSE	TRUE	TRUE	PAT_328_692_681	TRUE
PAT_618	1174	FALSE	TRUE	ITALY	ITALY	70	FALSE	MALE	TRUE	TRUE	TRUE	TRUE	1	EAR	5	3	BCC	FALSE	TRUE	FALSE	FALSE	TRUE	TRUE	PAT_618_1174_596	TRUE
PAT_312	668	FALSE	FALSE	ITALY	ITALY	80	FALSE	FEMALE	TRUE	FALSE	TRUE	TRUE	2	NOSE	10	8	BCC	TRUE	UNK	TRUE	UNK	TRUE	TRUE	PAT_312_668_480	TRUE
PAT_796	1510	TRUE	FALSE	ITALY	ITALY	83	FALSE	MALE	FALSE	FALSE	TRUE	TRUE	2	FOREARM	30	20	BCC	TRUE	UNK	TRUE	UNK	TRUE	TRUE	PAT_796_1510_361	TRUE
PAT_158	243	FALSE	FALSE	GERMANY	GERMANY	69	TRUE	FEMALE	TRUE	TRUE	TRUE	FALSE	1	FACE	6	5	BCC	TRUE	TRUE	TRUE	FALSE	TRUE	TRUE	PAT_158_243_947	TRUE
PAT_478	1829	FALSE	TRUE	POMERANIA	POMERANIA	47	TRUE	MALE	FALSE	FALSE	FALSE	FALSE	2	BACK	16	10	BCC	TRUE	TRUE	FALSE	FALSE	TRUE	TRUE	PAT_478_1829_281	TRUE
PAT_683	1297	TRUE	FALSE	POMERANIA	POLAND	74	TRUE	MALE	FALSE	TRUE	TRUE	TRUE	2	BACK	19	17	BCC	TRUE	TRUE	TRUE	TRUE	FALSE	TRUE	PAT_683_1297_839	TRUE
PAT_267	411	FALSE	FALSE	POMERANIA	POMERANIA	79	FALSE	MALE	FALSE	FALSE	FALSE	FALSE	2	EAR	30	15	BCC	TRUE	UNK	TRUE	UNK	TRUE	TRUE	PAT_267_411_513	TRUE
PAT_101	1041	TRUE	TRUE	GERMANY	GERMANY	59	FALSE	MALE	FALSE	FALSE	TRUE	TRUE	2	NECK	20	15	BCC	TRUE	TRUE	TRUE	FALSE	TRUE	TRUE	PAT_101_1041_658	TRUE
PAT_561	1068	FALSE	TRUE	BRAZIL	BRAZIL	39	TRUE	MALE	FALSE	TRUE	TRUE	FALSE	2	FACE	20	14	BCC	TRUE	TRUE	TRUE	FALSE	TRUE	TRUE	PAT_561_1068_909	TRUE
PAT_177	274	FALSE	FALSE	GERMANY	GERMANY	51	FALSE	FEMALE	FALSE	TRUE	TRUE	TRUE	1	CHEST	11	6	BCC	FALSE	FALSE	FALSE	FALSE	FALSE	TRUE	PAT_177_274_371	TRUE
PAT_874	1671	FALSE	FALSE	POMERANIA	POMERANIA	84	FALSE	FEMALE	FALSE	FALSE	FALSE	TRUE	2	HAND	26	10	BCC	FALSE	FALSE	FALSE	FALSE	FALSE	TRUE	PAT_874_1671_176	TRUE
PAT_274	423	FALSE	FALSE	POMERANIA	POMERANIA	84	FALSE	FEMALE	FALSE	TRUE	FALSE	FALSE	3	NOSE	6	4	BCC	TRUE	TRUE	TRUE	FALSE	FALSE	TRUE	PAT_274_423_374	TRUE
PAT_727	1373	FALSE	FALSE	GERMANY	GERMANY	87	FALSE	MALE	FALSE	FALSE	TRUE	TRUE	2	FACE	15	10	BCC	TRUE	TRUE	TRUE	FALSE	TRUE	TRUE	PAT_727_1373_776	TRUE
PAT_406	1542	FALSE	FALSE	GERMANY	NETHERLANDS	63	TRUE	MALE	TRUE	FALSE	FALSE	FALSE	3	BACK	14	13	BCC	TRUE	FALSE	TRUE	FALSE	TRUE	TRUE	PAT_406_1542_301	TRUE
PAT_976	1837	FALSE	FALSE	POMERANIA	POMERANIA	85	TRUE	FEMALE	FALSE	FALSE	TRUE	TRUE	3	EAR	35	25	BCC	FALSE	TRUE	FALSE	TRUE	TRUE	TRUE	PAT_976_1837_503	TRUE
PAT_677	1348	FALSE	FALSE	ITALY	ITALY	75	TRUE	MALE	FALSE	TRUE	TRUE	TRUE	2	BACK	9	6	BCC	TRUE	TRUE	FALSE	TRUE	FALSE	TRUE	PAT_677_1348_51	TRUE
PAT_794	1507	FALSE	FALSE	GERMANY	GERMANY	64	FALSE	FEMALE	FALSE	FALSE	TRUE	TRUE	3	FACE	7	7	BCC	FALSE	UNK	FALSE	UNK	FALSE	TRUE	PAT_794_1507_723	TRUE
PAT_237	363	FALSE	FALSE	POMERANIA	POMERANIA	77	FALSE	MALE	TRUE	FALSE	FALSE	FALSE	2	FACE	20	12	BCC	TRUE	TRUE	FALSE	FALSE	TRUE	FALSE	PAT_237_363_344	TRUE
PAT_858	1632	FALSE	FALSE	ITALY	ITALY	73	FALSE	FEMALE	TRUE	FALSE	TRUE	TRUE	2	CHEST	45	32	BCC	TRUE	UNK	TRUE	UNK	FALSE	TRUE	PAT_858_1632_977	TRUE
PAT_306	658	FALSE	FALSE	ITALY	ITALY	87	TRUE	MALE	FALSE	FALSE	TRUE	TRUE	2	FACE	10	10	BCC	TRUE	TRUE	FALSE	FALSE	TRUE	TRUE	PAT_306_658_825	TRUE
PAT_55	85	FALSE	FALSE	GERMANY	GERMANY	66	FALSE	FEMALE	FALSE	TRUE	TRUE	TRUE	1	FACE	11	7	BCC	TRUE	TRUE	FALSE	FALSE	TRUE	TRUE	PAT_55_85_884	TRUE
PAT_342	716	FALSE	FALSE	GERMANY	GERMANY	44	FALSE	FEMALE	TRUE	FALSE	TRUE	TRUE	2	CHEST	16	7	BCC	FALSE	UNK	FALSE	UNK	FALSE	TRUE	PAT_342_716_845	TRUE
PAT_41	57	FALSE	FALSE	GERMANY	GERMANY	81	FALSE	MALE	FALSE	FALSE	FALSE	FALSE	1	FACE	6	5	BCC	TRUE	UNK	TRUE	UNK	TRUE	TRUE	PAT_41_57_2	TRUE
PAT_168	261	TRUE	TRUE	GERMANY	GERMANY	50	TRUE	MALE	FALSE	TRUE	FALSE	FALSE	2	CHEST	6	6	BCC	FALSE	TRUE	FALSE	FALSE	FALSE	TRUE	PAT_168_261_38	TRUE
PAT_946	1809	FALSE	FALSE	POMERANIA	POMERANIA	52	FALSE	FEMALE	FALSE	FALSE	TRUE	TRUE	3	NOSE	3	3	BCC	FALSE	TRUE	FALSE	TRUE	TRUE	TRUE	PAT_946_1809_687	TRUE
PAT_460	894	FALSE	FALSE	POMERANIA	POMERANIA	73	FALSE	FEMALE	TRUE	FALSE	FALSE	FALSE	2	LIP	18	16	BCC	TRUE	FALSE	TRUE	FALSE	TRUE	TRUE	PAT_460_894_401	TRUE
PAT_308	661	FALSE	FALSE	GERMANY	GERMANY	83	FALSE	MALE	TRUE	TRUE	TRUE	TRUE	2	EAR	9	5	BCC	TRUE	UNK	TRUE	UNK	TRUE	TRUE	PAT_308_661_184	TRUE
PAT_145	216	FALSE	FALSE	POMERANIA	POMERANIA	68	FALSE	FEMALE	FALSE	TRUE	FALSE	TRUE	2	NOSE	8	5	BCC	TRUE	TRUE	TRUE	TRUE	TRUE	FALSE	PAT_145_216_924	TRUE
PAT_604	1150	TRUE	FALSE	UNK	UNK	76	FALSE	FEMALE	FALSE	TRUE	TRUE	TRUE	3	NECK	5	5	BCC	FALSE	TRUE	FALSE	FALSE	FALSE	TRUE	PAT_604_1150_336	TRUE
PAT_684	1302	FALSE	TRUE	POMERANIA	POMERANIA	79	FALSE	MALE	TRUE	FALSE	FALSE	FALSE	1	FOREARM	5	5	BCC	TRUE	TRUE	FALSE	FALSE	TRUE	TRUE	PAT_684_1302_934	TRUE
PAT_906	1722	FALSE	FALSE	GERMANY	GERMANY	65	TRUE	MALE	FALSE	FALSE	TRUE	TRUE	2	BACK	16	15	BCC	TRUE	UNK	FALSE	UNK	TRUE	TRUE	PAT_906_1722_328	TRUE
PAT_217	1291	FALSE	TRUE	POMERANIA	POMERANIA	77	FALSE	MALE	FALSE	TRUE	TRUE	TRUE	1	FACE	6	5	BCC	TRUE	FALSE	FALSE	FALSE	FALSE	FALSE	PAT_217_1291_419	TRUE
PAT_567	1077	FALSE	FALSE	GERMANY	GERMANY	44	FALSE	MALE	FALSE	TRUE	TRUE	TRUE	1	CHEST	8	6	BCC	TRUE	UNK	TRUE	UNK	TRUE	TRUE	PAT_567_1077_64	TRUE
PAT_165	256	FALSE	TRUE	ITALY	PORTUGAL	39	FALSE	MALE	FALSE	FALSE	TRUE	TRUE	2	THIGH	6	5	BCC	FALSE	UNK	FALSE	UNK	FALSE	FALSE	PAT_165_256_460	TRUE
PAT_513	965	TRUE	FALSE	BRAZIL	BRAZIL	67	TRUE	MALE	FALSE	TRUE	TRUE	TRUE	1	LIP	6	4	BCC	TRUE	TRUE	TRUE	FALSE	TRUE	TRUE	PAT_513_965_496	TRUE
PAT_303	652	TRUE	TRUE	ITALY	ITALY	64	TRUE	MALE	FALSE	FALSE	TRUE	TRUE	2	FOREARM	26	18	BCC	TRUE	FALSE	TRUE	FALSE	TRUE	TRUE	PAT_303_652_943	TRUE
PAT_385	783	FALSE	FALSE	POMERANIA	POMERANIA	39	TRUE	FEMALE	TRUE	TRUE	FALSE	FALSE	2	NECK	13	10	BCC	TRUE	TRUE	FALSE	FALSE	TRUE	FALSE	PAT_385_783_22	TRUE
PAT_31	42	FALSE	FALSE	GERMANY	GERMANY	77	FALSE	MALE	TRUE	TRUE	FALSE	FALSE	1	FOREARM	10	10	BCC	TRUE	UNK	TRUE	UNK	TRUE	TRUE	PAT_31_42_680	TRUE
PAT_779	1472	FALSE	TRUE	GERMANY	ITALY	50	TRUE	MALE	FALSE	TRUE	TRUE	TRUE	2	FACE	40	30	BCC	FALSE	UNK	FALSE	UNK	FALSE	TRUE	PAT_779_1472_741	TRUE
PAT_460	893	FALSE	FALSE	POMERANIA	POMERANIA	73	FALSE	FEMALE	TRUE	FALSE	FALSE	FALSE	2	NOSE	13	8	BCC	TRUE	TRUE	TRUE	FALSE	TRUE	TRUE	PAT_460_893_307	TRUE
PAT_867	1650	FALSE	FALSE	POMERANIA	POMERANIA	47	TRUE	FEMALE	TRUE	FALSE	TRUE	TRUE	3	CHEST	11	11	BCC	TRUE	TRUE	TRUE	FALSE	TRUE	TRUE	PAT_867_1650_825	TRUE
PAT_503	950	FALSE	TRUE	POMERANIA	POMERANIA	88	TRUE	MALE	TRUE	TRUE	TRUE	TRUE	2	FACE	15	13	BCC	TRUE	FALSE	TRUE	FALSE	TRUE	TRUE	PAT_503_950_552	TRUE
PAT_295	639	FALSE	FALSE	UNK	UNK	62	FALSE	FEMALE	TRUE	TRUE	FALSE	FALSE	2	CHEST	7	6	BCC	TRUE	TRUE	TRUE	FALSE	FALSE	TRUE	PAT_295_639_240	TRUE
PAT_747	1408	FALSE	FALSE	UNK	BRAZIL	55	FALSE	MALE	TRUE	FALSE	TRUE	TRUE	3	CHEST	13	12	BCC	TRUE	TRUE	FALSE	FALSE	FALSE	TRUE	PAT_747_1408_742	TRUE
PAT_323	686	TRUE	TRUE	POMERANIA	POMERANIA	73	FALSE	MALE	TRUE	FALSE	FALSE	FALSE	2	HAND	25	18	BCC	TRUE	UNK	FALSE	UNK	UNK	FALSE	PAT_323_686_356	TRUE
PAT_631	1207	FALSE	TRUE	UNK	ITALY	64	FALSE	MALE	TRUE	TRUE	TRUE	FALSE	2	FACE	12	9	BCC	TRUE	UNK	FALSE	UNK	TRUE	TRUE	PAT_631_1207_982	TRUE
PAT_334	703	FALSE	TRUE	ITALY	ITALY	31	TRUE	MALE	FALSE	FALSE	FALSE	FALSE	2	BACK	6	4	BCC	TRUE	TRUE	TRUE	FALSE	FALSE	TRUE	PAT_334_703_907	TRUE
PAT_38	53	FALSE	FALSE	GERMANY	GERMANY	52	TRUE	MALE	TRUE	TRUE	TRUE	FALSE	1	NOSE	7	7	BCC	TRUE	TRUE	TRUE	FALSE	TRUE	TRUE	PAT_38_53_198	TRUE
PAT_721	1365	FALSE	FALSE	POMERANIA	POMERANIA	62	TRUE	FEMALE	TRUE	FALSE	TRUE	TRUE	2	FACE	15	10	BCC	TRUE	TRUE	FALSE	FALSE	FALSE	TRUE	PAT_721_1365_819	TRUE
PAT_361	743	FALSE	FALSE	POMERANIA	POMERANIA	70	TRUE	MALE	TRUE	FALSE	FALSE	FALSE	3	FACE	14	3	BCC	FALSE	TRUE	FALSE	TRUE	FALSE	TRUE	PAT_361_743_82	TRUE
PAT_800	1513	TRUE	FALSE	GERMANY	GERMANY	66	TRUE	MALE	FALSE	FALSE	TRUE	TRUE	2	NECK	8	6	BCC	TRUE	UNK	FALSE	UNK	TRUE	TRUE	PAT_800_1513_509	TRUE
PAT_915	1738	FALSE	FALSE	GERMANY	GERMANY	63	FALSE	FEMALE	FALSE	FALSE	TRUE	TRUE	2	CHEST	14	9	BCC	TRUE	UNK	FALSE	UNK	FALSE	TRUE	PAT_915_1738_667	TRUE
PAT_423	839	FALSE	FALSE	POMERANIA	POMERANIA	71	FALSE	FEMALE	FALSE	TRUE	FALSE	FALSE	2	FACE	15	14	BCC	TRUE	TRUE	TRUE	FALSE	TRUE	TRUE	PAT_423_839_717	TRUE
PAT_837	1583	FALSE	FALSE	ITALY	ITALY	53	TRUE	FEMALE	TRUE	FALSE	TRUE	TRUE	3	BACK	23	20	BCC	TRUE	UNK	FALSE	UNK	FALSE	TRUE	PAT_837_1583_124	TRUE
PAT_38	1002	FALSE	FALSE	GERMANY	GERMANY	53	TRUE	MALE	TRUE	TRUE	TRUE	FALSE	1	FACE	4	3	BCC	TRUE	TRUE	TRUE	FALSE	TRUE	TRUE	PAT_38_1002_668	TRUE
PAT_568	1066	FALSE	FALSE	BRAZIL	BRAZIL	38	FALSE	FEMALE	TRUE	FALSE	TRUE	TRUE	3	NOSE	4	2	BCC	FALSE	UNK	FALSE	UNK	FALSE	TRUE	PAT_568_1066_235	TRUE
PAT_451	878	FALSE	FALSE	GERMANY	GERMANY	64	TRUE	FEMALE	TRUE	FALSE	FALSE	FALSE	2	FACE	16	15	BCC	FALSE	TRUE	FALSE	FALSE	FALSE	FALSE	PAT_451_878_634	TRUE
PAT_166	257	FALSE	TRUE	GERMANY	GERMANY	58	FALSE	MALE	FALSE	TRUE	FALSE	FALSE	2	ARM	12	11	BCC	FALSE	UNK	FALSE	UNK	FALSE	TRUE	PAT_166_257_586	TRUE
PAT_815	1533	FALSE	FALSE	POMERANIA	POMERANIA	59	FALSE	FEMALE	TRUE	TRUE	TRUE	TRUE	2	ARM	17	11	BCC	TRUE	TRUE	FALSE	FALSE	TRUE	FALSE	PAT_815_1533_460	TRUE
PAT_257	396	FALSE	FALSE	POMERANIA	POMERANIA	85	FALSE	FEMALE	FALSE	TRUE	TRUE	TRUE	1	BACK	10	10	BCC	TRUE	UNK	TRUE	UNK	TRUE	TRUE	PAT_257_396_494	TRUE
PAT_660	1249	FALSE	FALSE	POLAND	GERMANY	42	TRUE	FEMALE	TRUE	TRUE	TRUE	TRUE	3	NOSE	11	9	BCC	TRUE	TRUE	FALSE	TRUE	FALSE	TRUE	PAT_660_1249_373	TRUE
PAT_829	1566	FALSE	FALSE	POMERANIA	POMERANIA	66	FALSE	FEMALE	FALSE	FALSE	TRUE	TRUE	2	FACE	12	8	BCC	FALSE	UNK	FALSE	UNK	FALSE	TRUE	PAT_829_1566_135	TRUE
PAT_50	76	FALSE	FALSE	GERMANY	BRAZIL	81	FALSE	FEMALE	TRUE	FALSE	TRUE	TRUE	2	BACK	7	18	BCC	TRUE	TRUE	FALSE	FALSE	TRUE	TRUE	PAT_50_76_728	TRUE
PAT_626	1186	FALSE	FALSE	ITALY	ITALY	85	TRUE	FEMALE	FALSE	TRUE	TRUE	TRUE	2	FACE	8	6	BCC	FALSE	FALSE	FALSE	FALSE	FALSE	TRUE	PAT_626_1186_898	TRUE
PAT_368	1652	FALSE	FALSE	POMERANIA	POMERANIA	51	TRUE	MALE	FALSE	TRUE	FALSE	FALSE	2	CHEST	15	15	BCC	FALSE	TRUE	FALSE	TRUE	TRUE	FALSE	PAT_368_1652_733	TRUE
PAT_650	1230	FALSE	FALSE	GERMANY	GERMANY	73	FALSE	FEMALE	FALSE	TRUE	TRUE	TRUE	2	BACK	10	7	BCC	TRUE	UNK	FALSE	UNK	FALSE	TRUE	PAT_650_1230_636	TRUE
PAT_514	969	TRUE	TRUE	GERMANY	GERMANY	64	TRUE	MALE	TRUE	TRUE	TRUE	TRUE	3	FACE	7	6	BCC	FALSE	TRUE	FALSE	FALSE	FALSE	TRUE	PAT_514_969_995	TRUE
PAT_628	1191	TRUE	TRUE	POMERANIA	POMERANIA	65	TRUE	MALE	TRUE	FALSE	FALSE	FALSE	2	FACE	10	8	BCC	TRUE	UNK	FALSE	UNK	FALSE	TRUE	PAT_628_1191_564	TRUE
PAT_375	764	FALSE	TRUE	ITALY	ITALY	52	TRUE	MALE	TRUE	TRUE	FALSE	FALSE	2	CHEST	8	4	BCC	TRUE	UNK	FALSE	UNK	TRUE	TRUE	PAT_375_764_705	TRUE
PAT_830	1565	TRUE	TRUE	ITALY	GERMANY	84	FALSE	MALE	TRUE	FALSE	FALSE	FALSE	2	FACE	7	6	BCC	FALSE	UNK	FALSE	UNK	FALSE	TRUE	PAT_830_1565_911	TRUE
PAT_269	415	FALSE	TRUE	POMERANIA	POMERANIA	58	TRUE	MALE	FALSE	FALSE	FALSE	FALSE	2	CHEST	20	18	BCC	TRUE	TRUE	TRUE	FALSE	TRUE	TRUE	PAT_269_415_906	TRUE
PAT_187	287	FALSE	FALSE	POMERANIA	POMERANIA	58	FALSE	MALE	FALSE	FALSE	TRUE	TRUE	2	FACE	8	5	BCC	FALSE	UNK	FALSE	UNK	UNK	TRUE	PAT_187_287_482	TRUE
PAT_567	1078	FALSE	FALSE	GERMANY	GERMANY	44	FALSE	MALE	FALSE	TRUE	TRUE	TRUE	1	ABDOMEN	12	9	BCC	TRUE	UNK	TRUE	UNK	TRUE	TRUE	PAT_567_1078_978	TRUE
PAT_912	1729	FALSE	FALSE	GERMANY	GERMANY	33	TRUE	FEMALE	TRUE	FALSE	FALSE	FALSE	2	FACE	8	5	BCC	FALSE	UNK	FALSE	UNK	FALSE	TRUE	PAT_912_1729_244	TRUE
PAT_63	1075	FALSE	FALSE	BRAZIL	NORWAY	36	FALSE	FEMALE	FALSE	TRUE	TRUE	TRUE	2	CHEST	15	10	BCC	TRUE	TRUE	TRUE	FALSE	TRUE	TRUE	PAT_63_1075_331	TRUE
PAT_188	289	FALSE	FALSE	BRAZIL	BRAZIL	57	FALSE	MALE	TRUE	FALSE	TRUE	TRUE	4	CHEST	12	10	BCC	TRUE	TRUE	TRUE	FALSE	FALSE	TRUE	PAT_188_289_859	TRUE
PAT_480	921	FALSE	TRUE	POMERANIA	POMERANIA	47	TRUE	MALE	TRUE	TRUE	FALSE	FALSE	2	FACE	7	6	BCC	FALSE	TRUE	FALSE	FALSE	TRUE	TRUE	PAT_480_921_1	TRUE
PAT_299	1455	FALSE	FALSE	GERMANY	GERMANY	78	TRUE	MALE	TRUE	FALSE	TRUE	TRUE	2	EAR	13	10	BCC	TRUE	UNK	TRUE	UNK	TRUE	TRUE	PAT_299_1455_759	TRUE
PAT_453	883	FALSE	FALSE	GERMANY	GERMANY	63	TRUE	MALE	TRUE	FALSE	FALSE	FALSE	2	EAR	10	8	BCC	TRUE	TRUE	TRUE	FALSE	TRUE	TRUE	PAT_453_883_719	TRUE
PAT_59	93	TRUE	FALSE	BRAZIL	BRAZIL	72	FALSE	FEMALE	FALSE	FALSE	TRUE	FALSE	2	ARM	23	15	BCC	TRUE	FALSE	FALSE	FALSE	FALSE	FALSE	PAT_59_93_573	TRUE
PAT_662	1251	FALSE	TRUE	GERMANY	GERMANY	40	FALSE	MALE	TRUE	TRUE	TRUE	TRUE	3	CHEST	30	25	BCC	FALSE	TRUE	FALSE	TRUE	TRUE	TRUE	PAT_662_1251_43	TRUE
PAT_56	88	FALSE	FALSE	GERMANY	GERMANY	70	FALSE	FEMALE	FALSE	TRUE	TRUE	TRUE	2	NOSE	11	10	BCC	TRUE	UNK	TRUE	UNK	TRUE	TRUE	PAT_56_88_274	TRUE
PAT_193	297	FALSE	FALSE	POLAND	POLAND	66	FALSE	FEMALE	FALSE	TRUE	FALSE	FALSE	2	NOSE	4	4	BCC	FALSE	UNK	FALSE	UNK	FALSE	TRUE	PAT_193_297_295	TRUE
PAT_445	871	FALSE	FALSE	ITALY	POMERANIA	61	FALSE	FEMALE	FALSE	TRUE	FALSE	FALSE	2	NOSE	15	7	BCC	TRUE	TRUE	TRUE	FALSE	TRUE	TRUE	PAT_445_871_524	TRUE
PAT_904	1737	FALSE	FALSE	GERMANY	GERMANY	70	TRUE	MALE	FALSE	FALSE	TRUE	TRUE	2	FOREARM	19	15	BCC	TRUE	UNK	FALSE	UNK	FALSE	TRUE	PAT_904_1737_511	TRUE
PAT_866	1649	FALSE	TRUE	POMERANIA	POMERANIA	56	TRUE	MALE	TRUE	TRUE	TRUE	FALSE	3	FOREARM	10	8	BCC	FALSE	TRUE	FALSE	FALSE	FALSE	TRUE	PAT_866_1649_674	TRUE
PAT_864	1645	FALSE	FALSE	POMERANIA	POMERANIA	55	FALSE	FEMALE	FALSE	FALSE	TRUE	TRUE	3	BACK	16	13	BCC	TRUE	TRUE	FALSE	FALSE	TRUE	TRUE	PAT_864_1645_626	TRUE
PAT_716	1345	FALSE	FALSE	GERMANY	GERMANY	56	FALSE	FEMALE	FALSE	TRUE	TRUE	TRUE	1	CHEST	15	15	BCC	FALSE	FALSE	FALSE	FALSE	FALSE	TRUE	PAT_716_1345_460	TRUE
PAT_161	250	FALSE	FALSE	GERMANY	GERMANY	86	FALSE	FEMALE	FALSE	TRUE	FALSE	FALSE	2	ARM	14	12	BCC	TRUE	FALSE	FALSE	FALSE	FALSE	FALSE	PAT_161_250_197	TRUE
PAT_823	1556	FALSE	TRUE	GERMANY	GERMANY	64	TRUE	MALE	TRUE	FALSE	TRUE	TRUE	2	FACE	10	5	BCC	TRUE	TRUE	TRUE	FALSE	TRUE	TRUE	PAT_823_1556_787	TRUE
PAT_14	22	FALSE	TRUE	GERMANY	GERMANY	70	FALSE	MALE	FALSE	TRUE	TRUE	TRUE	2	FACE	10	6	BCC	TRUE	UNK	TRUE	UNK	TRUE	TRUE	PAT_14_22_850	TRUE
PAT_272	420	FALSE	FALSE	POMERANIA	POMERANIA	83	FALSE	FEMALE	FALSE	FALSE	FALSE	FALSE	2	BACK	32	28	BCC	FALSE	FALSE	FALSE	FALSE	FALSE	TRUE	PAT_272_420_10	TRUE
PAT_73	111	TRUE	FALSE	ITALY	BRAZIL	86	FALSE	FEMALE	FALSE	FALSE	TRUE	TRUE	2	NOSE	13	10	BCC	TRUE	UNK	FALSE	UNK	FALSE	TRUE	PAT_73_111_609	TRUE
PAT_677	1348	FALSE	FALSE	ITALY	ITALY	75	TRUE	MALE	FALSE	TRUE	TRUE	TRUE	2	BACK	9	6	BCC	TRUE	TRUE	FALSE	TRUE	FALSE	TRUE	PAT_677_1348_657	TRUE
PAT_720	1362	FALSE	TRUE	GERMANY	GERMANY	54	FALSE	FEMALE	FALSE	TRUE	TRUE	TRUE	2	ARM	11	10	BCC	FALSE	FALSE	FALSE	FALSE	TRUE	TRUE	PAT_720_1362_700	TRUE
PAT_876	1665	FALSE	FALSE	ITALY	GERMANY	57	FALSE	FEMALE	TRUE	TRUE	TRUE	FALSE	2	CHEST	9	6	BCC	FALSE	FALSE	FALSE	FALSE	TRUE	TRUE	PAT_876_1665_569	TRUE
PAT_237	363	FALSE	FALSE	POMERANIA	POMERANIA	77	FALSE	MALE	TRUE	FALSE	FALSE	FALSE	2	FACE	20	12	BCC	TRUE	TRUE	FALSE	FALSE	TRUE	FALSE	PAT_237_363_858	TRUE
PAT_388	1592	FALSE	FALSE	ITALY	ITALY	51	FALSE	FEMALE	TRUE	FALSE	FALSE	FALSE	1	CHEST	25	11	BCC	TRUE	TRUE	FALSE	FALSE	TRUE	FALSE	PAT_388_1592_576	TRUE
PAT_58	91	FALSE	TRUE	POMERANIA	POMERANIA	63	FALSE	MALE	FALSE	FALSE	FALSE	FALSE	2	FACE	9	6	BCC	FALSE	TRUE	FALSE	FALSE	FALSE	TRUE	PAT_58_91_845	TRUE
PAT_771	1490	TRUE	TRUE	ITALY	ITALY	69	FALSE	MALE	FALSE	TRUE	TRUE	TRUE	3	FACE	6	6	BCC	TRUE	UNK	FALSE	UNK	TRUE	TRUE	PAT_771_1490_334	TRUE
PAT_84	128	FALSE	FALSE	POMERANIA	POMERANIA	69	FALSE	FEMALE	FALSE	TRUE	FALSE	FALSE	2	FACE	11	7	BCC	TRUE	TRUE	TRUE	FALSE	TRUE	TRUE	PAT_84_128_233	TRUE
PAT_478	1829	FALSE	TRUE	POMERANIA	POMERANIA	47	TRUE	MALE	FALSE	FALSE	FALSE	FALSE	2	BACK	16	10	BCC	TRUE	TRUE	FALSE	FALSE	TRUE	TRUE	PAT_478_1829_141	TRUE
PAT_364	748	TRUE	FALSE	GERMANY	PORTUGAL	66	FALSE	FEMALE	TRUE	FALSE	FALSE	FALSE	2	FACE	17	8	BCC	TRUE	FALSE	TRUE	FALSE	TRUE	TRUE	PAT_364_748_278	TRUE
PAT_251	382	FALSE	FALSE	ITALY	ITALY	91	FALSE	FEMALE	FALSE	TRUE	FALSE	FALSE	2	FACE	10	8	BCC	TRUE	TRUE	TRUE	FALSE	TRUE	TRUE	PAT_251_382_576	TRUE
PAT_191	293	TRUE	FALSE	POMERANIA	POMERANIA	85	FALSE	FEMALE	FALSE	TRUE	TRUE	TRUE	2	ARM	15	10	BCC	TRUE	TRUE	TRUE	FALSE	TRUE	TRUE	PAT_191_293_314	TRUE
PAT_573	1090	FALSE	FALSE	POMERANIA	POMERANIA	51	TRUE	FEMALE	TRUE	FALSE	FALSE	FALSE	4	FACE	9	7	BCC	TRUE	TRUE	TRUE	FALSE	FALSE	TRUE	PAT_573_1090_164	TRUE
PAT_318	677	FALSE	TRUE	POMERANIA	POMERANIA	60	FALSE	FEMALE	TRUE	FALSE	FALSE	FALSE	2	NOSE	5	4	BCC	TRUE	FALSE	FALSE	FALSE	TRUE	FALSE	PAT_318_677_278	TRUE
PAT_46	879	FALSE	FALSE	POMERANIA	POMERANIA	55	FALSE	FEMALE	TRUE	TRUE	TRUE	TRUE	3	CHEST	10	10	BCC	TRUE	TRUE	FALSE	TRUE	FALSE	FALSE	PAT_46_879_386	TRUE
PAT_242	369	TRUE	TRUE	GERMANY	GERMANY	45	FALSE	FEMALE	TRUE	TRUE	TRUE	TRUE	2	CHEST	12	12	BCC	TRUE	TRUE	FALSE	FALSE	FALSE	TRUE	PAT_242_369_930	TRUE
PAT_13	21	FALSE	FALSE	ITALY	ITALY	54	FALSE	FEMALE	FALSE	TRUE	TRUE	TRUE	1	NOSE	10	8	BCC	TRUE	UNK	TRUE	UNK	TRUE	TRUE	PAT_13_21_350	TRUE
PAT_248	379	FALSE	FALSE	GERMANY	POMERANIA	42	FALSE	FEMALE	TRUE	TRUE	TRUE	TRUE	2	FOREARM	9	2	BCC	TRUE	TRUE	FALSE	FALSE	FALSE	TRUE	PAT_248_379_695	TRUE
PAT_392	792	FALSE	TRUE	ITALY	ITALY	48	TRUE	MALE	TRUE	TRUE	FALSE	FALSE	3	FACE	7	5	BCC	TRUE	TRUE	FALSE	TRUE	FALSE	TRUE	PAT_392_792_22	TRUE
PAT_146	217	FALSE	TRUE	BRAZIL	GERMANY	70	TRUE	MALE	TRUE	FALSE	TRUE	TRUE	2	FACE	15	11	BCC	TRUE	UNK	FALSE	UNK	FALSE	FALSE	PAT_146_217_187	TRUE
PAT_570	1085	FALSE	FALSE	POMERANIA	POMERANIA	43	TRUE	MALE	FALSE	FALSE	TRUE	TRUE	2	FACE	15	13	BCC	TRUE	TRUE	FALSE	FALSE	TRUE	TRUE	PAT_570_1085_344	TRUE
PAT_986	1855	FALSE	TRUE	POMERANIA	POMERANIA	60	FALSE	MALE	FALSE	FALSE	TRUE	TRUE	2	FOREARM	15	15	BCC	TRUE	UNK	FALSE	UNK	TRUE	TRUE	PAT_986_1855_702	TRUE
PAT_422	837	FALSE	TRUE	ITALY	GERMANY	64	TRUE	MALE	FALSE	FALSE	FALSE	FALSE	3	NECK	20	14	BCC	TRUE	TRUE	TRUE	FALSE	TRUE	TRUE	PAT_422_837_617	TRUE
PAT_662	1251	FALSE	TRUE	GERMANY	GERMANY	40	FALSE	MALE	TRUE	TRUE	TRUE	TRUE	3	CHEST	30	25	BCC	FALSE	TRUE	FALSE	TRUE	TRUE	TRUE	PAT_662_1251_380	TRUE
PAT_575	1087	FALSE	FALSE	GERMANY	GERMANY	80	FALSE	FEMALE	TRUE	FALSE	TRUE	TRUE	1	FACE	10	9	BCC	TRUE	TRUE	FALSE	FALSE	TRUE	TRUE	PAT_575_1087_29	TRUE
PAT_545	1031	FALSE	FALSE	UNK	UNK	37	TRUE	MALE	TRUE	TRUE	TRUE	TRUE	2	BACK	12	7	BCC	TRUE	UNK	FALSE	UNK	FALSE	TRUE	PAT_545_1031_428	TRUE
PAT_406	1542	FALSE	FALSE	GERMANY	NETHERLANDS	63	TRUE	MALE	TRUE	FALSE	FALSE	FALSE	3	BACK	14	13	BCC	TRUE	FALSE	TRUE	FALSE	TRUE	TRUE	PAT_406_1542_754	TRUE
PAT_822	1551	FALSE	FALSE	UNK	UNK	72	FALSE	MALE	FALSE	FALSE	TRUE	TRUE	3	FACE	17	14	BCC	TRUE	TRUE	FALSE	TRUE	TRUE	TRUE	PAT_822_1551_573	TRUE
PAT_683	1297	TRUE	FALSE	POMERANIA	POLAND	74	TRUE	MALE	FALSE	TRUE	TRUE	TRUE	2	BACK	19	17	BCC	TRUE	TRUE	TRUE	TRUE	FALSE	TRUE	PAT_683_1297_195	TRUE
PAT_736	1392	FALSE	FALSE	POMERANIA	POMERANIA	48	FALSE	FEMALE	TRUE	FALSE	TRUE	TRUE	3	ARM	12	8	BCC	TRUE	UNK	FALSE	UNK	FALSE	TRUE	PAT_736_1392_562	TRUE
PAT_687	1304	TRUE	FALSE	UNK	UNK	49	FALSE	FEMALE	FALSE	TRUE	FALSE	FALSE	5	NOSE	7	6	BCC	FALSE	TRUE	FALSE	TRUE	FALSE	TRUE	PAT_687_1304_898	TRUE
PAT_838	1585	FALSE	FALSE	POMERANIA	POMERANIA	53	FALSE	FEMALE	FALSE	TRUE	TRUE	TRUE	3	NECK	18	10	BCC	FALSE	FALSE	FALSE	FALSE	FALSE	TRUE	PAT_838_1585_979	TRUE
PAT_833	1571	FALSE	TRUE	ITALY	ITALY	37	TRUE	MALE	TRUE	TRUE	TRUE	FALSE	4	NOSE	3	3	BCC	FALSE	TRUE	FALSE	TRUE	FALSE	FALSE	PAT_833_1571_134	TRUE
PAT_387	1614	FALSE	FALSE	BRAZIL	ITALY	58	TRUE	MALE	FALSE	TRUE	FALSE	FALSE	2	FACE	6	5	BCC	TRUE	TRUE	FALSE	FALSE	TRUE	FALSE	PAT_387_1614_866	TRUE
PAT_167	258	FALSE	FALSE	GERMANY	GERMANY	58	TRUE	MALE	TRUE	TRUE	FALSE	FALSE	1	FACE	10	7	BCC	TRUE	TRUE	TRUE	TRUE	TRUE	TRUE	PAT_167_258_479	TRUE
PAT_145	216	FALSE	FALSE	POMERANIA	POMERANIA	68	FALSE	FEMALE	FALSE	TRUE	FALSE	TRUE	2	NOSE	8	5	BCC	TRUE	TRUE	TRUE	TRUE	TRUE	FALSE	PAT_145_216_110	TRUE
PAT_31	43	FALSE	FALSE	GERMANY	GERMANY	77	FALSE	MALE	TRUE	TRUE	FALSE	FALSE	1	NOSE	7	5	BCC	TRUE	UNK	FALSE	UNK	FALSE	TRUE	PAT_31_43_129	TRUE
PAT_980	1849	FALSE	TRUE	POMERANIA	POMERANIA	65	TRUE	MALE	FALSE	FALSE	TRUE	TRUE	2	FOREARM	10	8	BCC	TRUE	UNK	TRUE	UNK	TRUE	TRUE	PAT_980_1849_295	TRUE
PAT_101	1041	TRUE	TRUE	GERMANY	GERMANY	59	FALSE	MALE	FALSE	FALSE	TRUE	TRUE	2	NECK	20	15	BCC	TRUE	TRUE	TRUE	FALSE	TRUE	TRUE	PAT_101_1041_898	TRUE
PAT_455	885	TRUE	FALSE	POMERANIA	POMERANIA	66	TRUE	MALE	TRUE	TRUE	FALSE	FALSE	3	EAR	11	8	BCC	TRUE	UNK	FALSE	UNK	FALSE	FALSE	PAT_455_885_115	TRUE
PAT_172	267	FALSE	FALSE	GERMANY	GERMANY	81	FALSE	FEMALE	FALSE	TRUE	TRUE	TRUE	2	FACE	15	13	BCC	TRUE	TRUE	TRUE	FALSE	TRUE	TRUE	PAT_172_267_557	TRUE
PAT_355	732	FALSE	FALSE	POMERANIA	POMERANIA	80	FALSE	MALE	FALSE	FALSE	TRUE	TRUE	2	NECK	5	5	BCC	TRUE	TRUE	FALSE	FALSE	FALSE	TRUE	PAT_355_732_102	TRUE
PAT_561	1068	FALSE	TRUE	BRAZIL	BRAZIL	39	TRUE	MALE	FALSE	TRUE	TRUE	FALSE	2	FACE	20	14	BCC	TRUE	TRUE	TRUE	FALSE	TRUE	TRUE	PAT_561_1068_557	TRUE
PAT_781	1474	FALSE	FALSE	GERMANY	GERMANY	55	FALSE	FEMALE	TRUE	TRUE	TRUE	TRUE	3	FACE	10	4	BCC	FALSE	TRUE	FALSE	TRUE	FALSE	TRUE	PAT_781_1474_517	TRUE
PAT_247	1294	FALSE	FALSE	GERMANY	GERMANY	58	TRUE	MALE	FALSE	TRUE	FALSE	FALSE	3	NOSE	12	6	BCC	FALSE	UNK	FALSE	UNK	FALSE	TRUE	PAT_247_1294_292	TRUE
PAT_406	808	FALSE	FALSE	GERMANY	NETHERLANDS	62	TRUE	MALE	TRUE	FALSE	FALSE	FALSE	3	HAND	10	9	BCC	TRUE	TRUE	FALSE	FALSE	TRUE	TRUE	PAT_406_808_560	TRUE
PAT_78	118	TRUE	TRUE	GERMANY	GERMANY	54	FALSE	MALE	FALSE	FALSE	TRUE	TRUE	3	BACK	20	20	BCC	FALSE	TRUE	FALSE	FALSE	FALSE	TRUE	PAT_78_118_164	TRUE
PAT_935	1781	FALSE	FALSE	POMERANIA	POMERANIA	61	TRUE	FEMALE	TRUE	TRUE	FALSE	TRUE	2	NOSE	8	6	BCC	TRUE	UNK	FALSE	UNK	FALSE	TRUE	PAT_935_1781_920	TRUE
PAT_377	768	FALSE	FALSE	ITALY	ITALY	65	TRUE	MALE	TRUE	FALSE	FALSE	FALSE	2	CHEST	6	4	BCC	TRUE	UNK	FALSE	UNK	TRUE	TRUE	PAT_377_768_643	TRUE
PAT_118	180	FALSE	FALSE	POMERANIA	POMERANIA	62	TRUE	FEMALE	FALSE	FALSE	FALSE	FALSE	2	NOSE	5	3	BCC	TRUE	TRUE	FALSE	TRUE	TRUE	TRUE	PAT_118_180_500	TRUE
PAT_684	1303	FALSE	TRUE	POMERANIA	POMERANIA	79	FALSE	MALE	TRUE	FALSE	FALSE	FALSE	1	HAND	12	10	BCC	TRUE	TRUE	FALSE	TRUE	TRUE	TRUE	PAT_684_1303_368	TRUE
PAT_464	1794	FALSE	FALSE	GERMANY	GERMANY	75	TRUE	FEMALE	TRUE	TRUE	FALSE	FALSE	3	NECK	25	13	BCC	FALSE	TRUE	TRUE	FALSE	FALSE	FALSE	PAT_464_1794_271	TRUE
PAT_636	1204	FALSE	FALSE	BRAZIL	BRAZIL	78	FALSE	FEMALE	TRUE	TRUE	TRUE	TRUE	2	CHEST	20	18	BCC	TRUE	TRUE	TRUE	TRUE	TRUE	TRUE	PAT_636_1204_666	TRUE
PAT_943	1793	FALSE	FALSE	POMERANIA	POMERANIA	32	TRUE	FEMALE	FALSE	FALSE	FALSE	FALSE	2	BACK	13	12	BCC	TRUE	FALSE	FALSE	FALSE	TRUE	TRUE	PAT_943_1793_256	TRUE
PAT_562	1110	TRUE	TRUE	POMERANIA	POMERANIA	58	TRUE	MALE	FALSE	TRUE	TRUE	TRUE	2	NOSE	0	0	BCC	FALSE	TRUE	FALSE	FALSE	FALSE	TRUE	PAT_562_1110_360	TRUE
PAT_159	245	FALSE	FALSE	POMERANIA	POMERANIA	73	TRUE	FEMALE	TRUE	TRUE	TRUE	FALSE	2	FACE	5	5	BCC	TRUE	TRUE	FALSE	FALSE	FALSE	FALSE	PAT_159_245_181	TRUE
PAT_78	118	TRUE	TRUE	GERMANY	GERMANY	54	FALSE	MALE	FALSE	FALSE	TRUE	TRUE	3	BACK	20	20	BCC	FALSE	TRUE	FALSE	FALSE	FALSE	TRUE	PAT_78_118_685	TRUE
PAT_217	332	FALSE	TRUE	POMERANIA	POMERANIA	75	FALSE	MALE	FALSE	TRUE	TRUE	TRUE	1	FACE	10	6	BCC	FALSE	TRUE	FALSE	FALSE	FALSE	TRUE	PAT_217_332_906	TRUE
PAT_767	1501	TRUE	FALSE	POMERANIA	POMERANIA	86	FALSE	MALE	FALSE	TRUE	TRUE	FALSE	2	FACE	0	0	BCC	TRUE	UNK	FALSE	UNK	TRUE	TRUE	PAT_767_1501_691	TRUE
PAT_139	207	FALSE	TRUE	GERMANY	GERMANY	83	FALSE	MALE	TRUE	FALSE	TRUE	TRUE	2	FACE	11	9	BCC	TRUE	TRUE	TRUE	FALSE	TRUE	FALSE	PAT_139_207_342	TRUE
PAT_842	1606	FALSE	FALSE	GERMANY	GERMANY	40	TRUE	FEMALE	TRUE	TRUE	TRUE	FALSE	3	CHEST	31	21	BCC	FALSE	TRUE	FALSE	FALSE	FALSE	FALSE	PAT_842_1606_971	TRUE
PAT_775	1463	TRUE	FALSE	ITALY	ITALY	54	FALSE	MALE	TRUE	TRUE	TRUE	TRUE	3	THIGH	15	10	BCC	TRUE	UNK	FALSE	UNK	FALSE	TRUE	PAT_775_1463_616	TRUE
PAT_531	1004	FALSE	FALSE	ITALY	ITALY	62	TRUE	MALE	FALSE	TRUE	TRUE	TRUE	2	FACE	10	7	BCC	TRUE	FALSE	FALSE	FALSE	FALSE	TRUE	PAT_531_1004_792	TRUE
PAT_416	824	FALSE	FALSE	GERMANY	GERMANY	84	FALSE	MALE	TRUE	TRUE	FALSE	FALSE	2	EAR	8	5	BCC	TRUE	TRUE	TRUE	FALSE	TRUE	TRUE	PAT_416_824_540	TRUE
PAT_520	983	FALSE	FALSE	UNK	GERMANY	68	TRUE	MALE	TRUE	TRUE	TRUE	FALSE	2	BACK	16	14	BCC	TRUE	FALSE	TRUE	FALSE	TRUE	TRUE	PAT_520_983_932	TRUE
PAT_517	971	FALSE	FALSE	POMERANIA	POMERANIA	94	FALSE	FEMALE	TRUE	TRUE	TRUE	TRUE	2	FACE	20	14	BCC	TRUE	FALSE	TRUE	FALSE	TRUE	TRUE	PAT_517_971_88	TRUE
PAT_149	221	FALSE	FALSE	POMERANIA	POMERANIA	83	TRUE	FEMALE	FALSE	TRUE	FALSE	FALSE	2	FACE	15	5	BCC	TRUE	TRUE	TRUE	FALSE	TRUE	FALSE	PAT_149_221_679	TRUE
PAT_645	1461	FALSE	FALSE	GERMANY	GERMANY	58	TRUE	FEMALE	TRUE	FALSE	FALSE	FALSE	3	HAND	16	13	BCC	TRUE	TRUE	FALSE	FALSE	TRUE	TRUE	PAT_645_1461_111	TRUE
PAT_553	1049	FALSE	FALSE	GERMANY	GERMANY	70	TRUE	MALE	FALSE	FALSE	TRUE	TRUE	1	NOSE	10	9	BCC	FALSE	UNK	FALSE	UNK	FALSE	TRUE	PAT_553_1049_461	TRUE
PAT_744	1404	FALSE	FALSE	GERMANY	GERMANY	90	FALSE	MALE	FALSE	TRUE	TRUE	TRUE	2	FOREARM	11	11	BCC	TRUE	TRUE	FALSE	FALSE	FALSE	TRUE	PAT_744_1404_951	TRUE
PAT_488	931	FALSE	FALSE	POMERANIA	POMERANIA	80	TRUE	FEMALE	FALSE	TRUE	FALSE	FALSE	2	FACE	90	70	BCC	TRUE	UNK	FALSE	UNK	FALSE	TRUE	PAT_488_931_321	TRUE
PAT_267	1061	FALSE	FALSE	POMERANIA	POMERANIA	79	FALSE	MALE	FALSE	FALSE	FALSE	FALSE	2	FACE	10	8	BCC	TRUE	FALSE	FALSE	FALSE	FALSE	TRUE	PAT_267_1061_324	TRUE
PAT_106	158	FALSE	FALSE	POMERANIA	POMERANIA	71	FALSE	FEMALE	TRUE	TRUE	TRUE	FALSE	1	FOREARM	15	8	BCC	TRUE	TRUE	TRUE	FALSE	TRUE	FALSE	PAT_106_158_270	TRUE
PAT_104	1756	FALSE	FALSE	POMERANIA	POMERANIA	79	TRUE	FEMALE	TRUE	TRUE	FALSE	FALSE	2	NOSE	13	9	BCC	TRUE	TRUE	FALSE	FALSE	FALSE	FALSE	PAT_104_1756_151	TRUE
PAT_682	1292	FALSE	FALSE	POMERANIA	POMERANIA	75	FALSE	FEMALE	TRUE	FALSE	TRUE	TRUE	2	BACK	10	10	BCC	TRUE	TRUE	FALSE	FALSE	TRUE	TRUE	PAT_682_1292_642	TRUE
PAT_443	864	FALSE	FALSE	ITALY	ITALY	68	FALSE	FEMALE	FALSE	TRUE	TRUE	TRUE	3	NOSE	4	4	BCC	FALSE	UNK	FALSE	UNK	FALSE	TRUE	PAT_443_864_894	TRUE
PAT_730	1385	FALSE	TRUE	POMERANIA	POMERANIA	51	TRUE	MALE	TRUE	FALSE	TRUE	TRUE	3	CHEST	9	7	BCC	FALSE	UNK	FALSE	UNK	FALSE	TRUE	PAT_730_1385_585	TRUE
PAT_838	1586	FALSE	FALSE	POMERANIA	POMERANIA	53	FALSE	FEMALE	FALSE	TRUE	TRUE	TRUE	3	NECK	6	5	BCC	FALSE	UNK	FALSE	UNK	FALSE	TRUE	PAT_838_1586_622	TRUE
PAT_913	1730	FALSE	FALSE	GERMANY	GERMANY	78	FALSE	FEMALE	FALSE	TRUE	TRUE	TRUE	3	FOREARM	8	6	BCC	TRUE	UNK	FALSE	UNK	TRUE	TRUE	PAT_913_1730_815	TRUE
PAT_309	662	FALSE	FALSE	UNK	GERMANY	89	FALSE	FEMALE	TRUE	TRUE	TRUE	TRUE	2	CHEST	9	7	BCC	TRUE	FALSE	TRUE	FALSE	TRUE	TRUE	PAT_309_662_737	TRUE
PAT_82	125	FALSE	FALSE	POMERANIA	POMERANIA	71	TRUE	MALE	FALSE	TRUE	FALSE	FALSE	2	ARM	15	13	BCC	TRUE	TRUE	TRUE	FALSE	TRUE	TRUE	PAT_82_125_907	TRUE
PAT_191	293	TRUE	FALSE	POMERANIA	POMERANIA	85	FALSE	FEMALE	FALSE	TRUE	TRUE	TRUE	2	ARM	15	10	BCC	TRUE	TRUE	TRUE	FALSE	TRUE	TRUE	PAT_191_293_699	TRUE
PAT_619	1175	FALSE	FALSE	BRAZIL	GERMANY	58	FALSE	MALE	TRUE	TRUE	TRUE	TRUE	2	ARM	17	11	BCC	FALSE	FALSE	FALSE	FALSE	FALSE	FALSE	PAT_619_1175_767	TRUE
PAT_40	56	FALSE	FALSE	GERMANY	GERMANY	42	FALSE	FEMALE	TRUE	FALSE	FALSE	FALSE	1	ARM	20	12	BCC	TRUE	FALSE	FALSE	FALSE	FALSE	TRUE	PAT_40_56_499	TRUE
PAT_460	894	FALSE	FALSE	POMERANIA	POMERANIA	73	FALSE	FEMALE	TRUE	FALSE	FALSE	FALSE	2	LIP	18	16	BCC	TRUE	FALSE	TRUE	FALSE	TRUE	TRUE	PAT_460_894_429	TRUE
PAT_581	1114	FALSE	FALSE	POMERANIA	POMERANIA	58	FALSE	FEMALE	FALSE	FALSE	TRUE	FALSE	1	HAND	11	8	BCC	TRUE	TRUE	FALSE	FALSE	FALSE	TRUE	PAT_581_1114_116	TRUE
PAT_479	917	FALSE	FALSE	POMERANIA	POMERANIA	48	TRUE	MALE	TRUE	FALSE	FALSE	FALSE	2	FACE	15	14	BCC	TRUE	TRUE	FALSE	FALSE	TRUE	TRUE	PAT_479_917_598	TRUE
PAT_876	1665	FALSE	FALSE	ITALY	GERMANY	57	FALSE	FEMALE	TRUE	TRUE	TRUE	FALSE	2	CHEST	9	6	BCC	FALSE	FALSE	FALSE	FALSE	TRUE	TRUE	PAT_876_1665_386	TRUE
PAT_785	1479	FALSE	FALSE	ITALY	ITALY	77	FALSE	FEMALE	FALSE	FALSE	FALSE	FALSE	4	NOSE	15	15	BCC	TRUE	TRUE	FALSE	FALSE	FALSE	TRUE	PAT_785_1479_108	TRUE
PAT_214	329	FALSE	FALSE	GERMANY	UNK	73	TRUE	MALE	TRUE	TRUE	FALSE	FALSE	2	FOREARM	15	10	BCC	TRUE	FALSE	TRUE	FALSE	TRUE	TRUE	PAT_214_329_300	TRUE
PAT_383	779	FALSE	FALSE	GERMANY	GERMANY	73	FALSE	MALE	TRUE	TRUE	TRUE	TRUE	2	FACE	7	5	BCC	TRUE	FALSE	FALSE	FALSE	FALSE	TRUE	PAT_383_779_429	TRUE
PAT_564	1079	TRUE	FALSE	BRAZIL	BRAZIL	73	FALSE	FEMALE	FALSE	FALSE	TRUE	FALSE	2	ARM	18	8	BCC	TRUE	TRUE	FALSE	TRUE	TRUE	TRUE	PAT_564_1079_31	TRUE
PAT_695	1314	FALSE	FALSE	GERMANY	ITALY	54	FALSE	FEMALE	TRUE	FALSE	TRUE	TRUE	3	CHEST	6	4	BCC	TRUE	UNK	TRUE	UNK	TRUE	TRUE	PAT_695_1314_822	TRUE
PAT_527	1360	TRUE	TRUE	GERMANY	GERMANY	60	TRUE	MALE	TRUE	FALSE	TRUE	TRUE	1	FOREARM	15	15	BCC	TRUE	UNK	TRUE	UNK	TRUE	TRUE	PAT_527_1360_225	TRUE
PAT_726	1371	FALSE	FALSE	POMERANIA	POMERANIA	56	FALSE	FEMALE	FALSE	FALSE	FALSE	FALSE	2	FACE	12	11	BCC	TRUE	TRUE	FALSE	FALSE	FALSE	TRUE	PAT_726_1371_397	TRUE
PAT_774	1462	FALSE	TRUE	ITALY	ITALY	45	TRUE	MALE	TRUE	TRUE	TRUE	TRUE	3	NECK	7	5	BCC	TRUE	TRUE	FALSE	TRUE	FALSE	TRUE	PAT_774_1462_821	TRUE
PAT_503	950	FALSE	TRUE	POMERANIA	POMERANIA	88	TRUE	MALE	TRUE	TRUE	TRUE	TRUE	2	FACE	15	13	BCC	TRUE	FALSE	TRUE	FALSE	TRUE	TRUE	PAT_503_950_368	TRUE
PAT_575	1088	FALSE	FALSE	GERMANY	GERMANY	80	FALSE	FEMALE	TRUE	FALSE	TRUE	TRUE	1	FACE	4	4	BCC	FALSE	TRUE	FALSE	FALSE	FALSE	TRUE	PAT_575_1088_134	TRUE
PAT_97	151	FALSE	FALSE	GERMANY	GERMANY	47	TRUE	MALE	FALSE	FALSE	TRUE	FALSE	2	CHEST	22	15	BCC	TRUE	TRUE	FALSE	FALSE	TRUE	TRUE	PAT_97_151_587	TRUE
PAT_30	41	FALSE	FALSE	GERMANY	GERMANY	57	FALSE	MALE	FALSE	TRUE	TRUE	TRUE	3	FACE	6	6	BCC	TRUE	UNK	FALSE	UNK	FALSE	FALSE	PAT_30_41_815	TRUE
PAT_856	1626	FALSE	TRUE	UNK	UNK	51	TRUE	MALE	TRUE	TRUE	TRUE	TRUE	3	CHEST	10	9	BCC	TRUE	FALSE	TRUE	FALSE	TRUE	TRUE	PAT_856_1626_630	TRUE
PAT_645	1500	FALSE	FALSE	GERMANY	GERMANY	58	TRUE	FEMALE	TRUE	FALSE	FALSE	FALSE	3	HAND	6	5	BCC	TRUE	TRUE	FALSE	FALSE	TRUE	TRUE	PAT_645_1500_364	TRUE
PAT_135	202	FALSE	FALSE	POMERANIA	POMERANIA	53	TRUE	FEMALE	FALSE	TRUE	FALSE	FALSE	2	BACK	10	9	BCC	TRUE	TRUE	TRUE	FALSE	TRUE	TRUE	PAT_135_202_593	TRUE
PAT_927	1759	FALSE	FALSE	GERMANY	GERMANY	64	TRUE	FEMALE	FALSE	TRUE	FALSE	FALSE	2	CHEST	9	6	BCC	TRUE	TRUE	TRUE	TRUE	FALSE	TRUE	PAT_927_1759_849	TRUE
PAT_90	138	FALSE	FALSE	POMERANIA	POMERANIA	73	FALSE	FEMALE	FALSE	TRUE	TRUE	TRUE	3	FACE	7	6	BCC	TRUE	TRUE	TRUE	FALSE	TRUE	FALSE	PAT_90_138_605	TRUE
PAT_943	1793	FALSE	FALSE	POMERANIA	POMERANIA	32	TRUE	FEMALE	FALSE	FALSE	FALSE	FALSE	2	BACK	13	12	BCC	TRUE	FALSE	FALSE	FALSE	TRUE	TRUE	PAT_943_1793_787	TRUE
PAT_474	912	FALSE	TRUE	GERMANY	GERMANY	38	TRUE	FEMALE	FALSE	TRUE	FALSE	FALSE	2	EAR	13	8	BCC	TRUE	TRUE	FALSE	FALSE	TRUE	TRUE	PAT_474_912_879	TRUE
PAT_229	349	FALSE	TRUE	POMERANIA	POMERANIA	74	FALSE	MALE	TRUE	TRUE	FALSE	FALSE	3	NOSE	10	8	BCC	TRUE	FALSE	FALSE	FALSE	TRUE	TRUE	PAT_229_349_141	TRUE
PAT_985	1856	FALSE	FALSE	POMERANIA	POMERANIA	49	TRUE	MALE	TRUE	FALSE	TRUE	TRUE	3	NOSE	14	9	BCC	TRUE	TRUE	TRUE	FALSE	TRUE	TRUE	PAT_985_1856_91	TRUE
PAT_160	249	FALSE	TRUE	ITALY	ITALY	78	FALSE	MALE	FALSE	TRUE	FALSE	FALSE	2	FOREARM	13	10	BCC	TRUE	TRUE	TRUE	FALSE	TRUE	TRUE	PAT_160_249_76	TRUE
PAT_336	705	FALSE	FALSE	ITALY	ITALY	60	FALSE	FEMALE	FALSE	TRUE	FALSE	FALSE	3	CHEST	6	5	BCC	TRUE	FALSE	FALSE	FALSE	FALSE	TRUE	PAT_336_705_711	TRUE
PAT_181	281	FALSE	FALSE	UNK	UNK	58	FALSE	MALE	TRUE	FALSE	FALSE	FALSE	4	LIP	11	10	BCC	FALSE	TRUE	FALSE	FALSE	FALSE	TRUE	PAT_181_281_54	TRUE
PAT_172	266	FALSE	FALSE	GERMANY	GERMANY	81	FALSE	FEMALE	FALSE	TRUE	TRUE	TRUE	2	FOREARM	17	10	BCC	TRUE	FALSE	TRUE	FALSE	TRUE	TRUE	PAT_172_266_950	TRUE
PAT_190	291	FALSE	FALSE	POMERANIA	POMERANIA	61	TRUE	MALE	FALSE	TRUE	TRUE	FALSE	2	FOREARM	15	9	BCC	TRUE	TRUE	TRUE	FALSE	TRUE	FALSE	PAT_190_291_366	TRUE
PAT_830	1564	TRUE	TRUE	ITALY	GERMANY	84	FALSE	MALE	TRUE	FALSE	FALSE	FALSE	2	NOSE	7	7	BCC	TRUE	UNK	FALSE	UNK	FALSE	TRUE	PAT_830_1564_740	TRUE
PAT_681	1299	TRUE	FALSE	UNK	SPAIN	71	TRUE	MALE	TRUE	FALSE	TRUE	FALSE	2	LIP	5	5	BCC	FALSE	UNK	FALSE	UNK	FALSE	TRUE	PAT_681_1299_458	TRUE
PAT_136	203	FALSE	FALSE	UNK	UNK	60	FALSE	FEMALE	FALSE	TRUE	TRUE	TRUE	2	NOSE	5	5	BCC	FALSE	UNK	FALSE	UNK	FALSE	TRUE	PAT_136_203_436	TRUE
PAT_273	421	FALSE	FALSE	POMERANIA	POMERANIA	41	TRUE	MALE	FALSE	FALSE	FALSE	FALSE	2	FACE	9	5	BCC	TRUE	UNK	TRUE	UNK	TRUE	TRUE	PAT_273_421_905	TRUE
PAT_46	880	FALSE	FALSE	POMERANIA	POMERANIA	55	FALSE	FEMALE	TRUE	TRUE	TRUE	TRUE	3	CHEST	13	12	BCC	TRUE	TRUE	FALSE	TRUE	FALSE	FALSE	PAT_46_880_140	TRUE
PAT_326	690	FALSE	FALSE	POMERANIA	POMERANIA	58	TRUE	FEMALE	TRUE	TRUE	FALSE	FALSE	3	FACE	5	4	BCC	TRUE	FALSE	FALSE	FALSE	FALSE	TRUE	PAT_326_690_823	TRUE
