# Supplementary material for: AI-driven skin cancer detection from smartphone images: A hybrid model using ViT, adaptive thresholding, black-hat transformation, and XGBoost
Source: PLoS One. 2025 Jul 28;20(7):e0328402. doi: 10.1371/journal.pone.0328402 (PMC12303293; doi:10.1371/journal.pone.0328402)
Supplement: S1 — (ZIP) [file pone.0328402.s001.zip › Metadata/MEL.csv]

patient_id	lesion_id	smoke	drink	background_father	background_mother	age	pesticide	gender	skin_cancer_history	cancer_history	has_piped_water	has_sewage_system	fitspatrick	region	diameter_1	diameter_2	diagnostic	itch	grew	hurt	changed	bleed	elevation	id	biopsed
PAT_680	1289	TRUE	FALSE	PORTUGAL	ITALY	78	FALSE	MALE	TRUE	TRUE	TRUE	TRUE	2	BACK	10	10	MEL	FALSE	TRUE	FALSE	TRUE	FALSE	TRUE	PAT_680_1289_182	TRUE
PAT_995	1867	FALSE	FALSE	UNK	UNK	49	FALSE	FEMALE	FALSE	FALSE	FALSE	FALSE	2	THIGH	23	20	MEL	FALSE	TRUE	FALSE	TRUE	FALSE	TRUE	PAT_995_1867_5	TRUE
PAT_966	1825	FALSE	FALSE	POMERANIA	POMERANIA	46	FALSE	FEMALE	FALSE	FALSE	FALSE	FALSE	3	FACE	12	5	MEL	TRUE	TRUE	FALSE	TRUE	FALSE	FALSE	PAT_966_1825_584	TRUE
PAT_966	1825	FALSE	FALSE	POMERANIA	POMERANIA	46	FALSE	FEMALE	FALSE	FALSE	FALSE	FALSE	3	FACE	12	5	MEL	TRUE	TRUE	FALSE	TRUE	FALSE	FALSE	PAT_966_1825_546	TRUE
PAT_495	941	FALSE	FALSE	POMERANIA	POMERANIA	58	TRUE	MALE	FALSE	TRUE	TRUE	TRUE	2	BACK	14	11	MEL	FALSE	UNK	FALSE	TRUE	FALSE	FALSE	PAT_495_941_26	TRUE
PAT_614	1166	FALSE	FALSE	UNK	UNK	56	FALSE	FEMALE	FALSE	TRUE	TRUE	TRUE	3	CHEST	18	6	MEL	FALSE	TRUE	FALSE	TRUE	FALSE	FALSE	PAT_614_1166_885	TRUE
PAT_340	714	FALSE	TRUE	ITALY	ITALY	54	FALSE	FEMALE	FALSE	TRUE	TRUE	TRUE	4	BACK	14	12	MEL	TRUE	TRUE	FALSE	TRUE	FALSE	TRUE	PAT_340_714_68	TRUE
PAT_115	1138	FALSE	FALSE	POMERANIA	POMERANIA	70	FALSE	MALE	FALSE	TRUE	FALSE	FALSE	2	BACK	10	8	MEL	FALSE	TRUE	FALSE	TRUE	FALSE	TRUE	PAT_115_1138_870	TRUE
PAT_895	1699	FALSE	FALSE	GERMANY	PORTUGAL	65	FALSE	FEMALE	FALSE	FALSE	FALSE	FALSE	2	ARM	15	10	MEL	FALSE	UNK	FALSE	UNK	FALSE	FALSE	PAT_895_1699_872	TRUE
PAT_233	354	FALSE	FALSE	POMERANIA	POMERANIA	58	TRUE	FEMALE	TRUE	TRUE	FALSE	FALSE	2	ARM	9	4	MEL	FALSE	TRUE	FALSE	TRUE	FALSE	TRUE	PAT_233_354_935	TRUE
PAT_109	868	TRUE	TRUE	ITALY	ITALY	82	TRUE	MALE	FALSE	TRUE	FALSE	FALSE	2	EAR	6	6	MEL	FALSE	TRUE	FALSE	TRUE	FALSE	FALSE	PAT_109_868_723	TRUE
PAT_801	1518	FALSE	FALSE	ITALY	ITALY	43	FALSE	FEMALE	FALSE	TRUE	TRUE	TRUE	4	NECK	20	8	MEL	FALSE	TRUE	FALSE	FALSE	FALSE	FALSE	PAT_801_1518_78	TRUE
PAT_995	1867	FALSE	FALSE	UNK	UNK	49	FALSE	FEMALE	FALSE	FALSE	FALSE	FALSE	2	THIGH	23	20	MEL	FALSE	TRUE	FALSE	TRUE	FALSE	TRUE	PAT_995_1867_165	TRUE
PAT_746	1407	FALSE	FALSE	GERMANY	GERMANY	71	FALSE	FEMALE	TRUE	TRUE	TRUE	TRUE	3	BACK	20	17	MEL	TRUE	TRUE	FALSE	TRUE	FALSE	TRUE	PAT_746_1407_708	TRUE
PAT_975	1834	FALSE	TRUE	POMERANIA	POMERANIA	21	TRUE	MALE	TRUE	FALSE	TRUE	TRUE	2	BACK	20	10	MEL	FALSE	TRUE	FALSE	FALSE	FALSE	FALSE	PAT_975_1834_152	TRUE
PAT_433	852	FALSE	TRUE	GERMANY	GERMANY	30	FALSE	MALE	FALSE	TRUE	FALSE	FALSE	2	NECK	20	20	MEL	FALSE	UNK	FALSE	UNK	FALSE	UNK	PAT_433_852_20	TRUE
PAT_109	868	TRUE	TRUE	ITALY	ITALY	82	TRUE	MALE	FALSE	TRUE	FALSE	FALSE	2	EAR	6	6	MEL	FALSE	TRUE	FALSE	TRUE	FALSE	FALSE	PAT_109_868_113	TRUE
PAT_884	1683	TRUE	TRUE	ITALY	ITALY	50	TRUE	MALE	FALSE	TRUE	TRUE	TRUE	3	BACK	25	15	MEL	FALSE	UNK	FALSE	TRUE	FALSE	FALSE	PAT_884_1683_538	TRUE
PAT_340	714	FALSE	TRUE	ITALY	ITALY	54	FALSE	FEMALE	FALSE	TRUE	TRUE	TRUE	4	BACK	14	12	MEL	TRUE	TRUE	FALSE	TRUE	FALSE	TRUE	PAT_340_714_314	TRUE
PAT_717	1347	FALSE	FALSE	GERMANY	GERMANY	61	TRUE	FEMALE	FALSE	TRUE	TRUE	FALSE	2	FOREARM	30	26	MEL	FALSE	UNK	FALSE	UNK	FALSE	FALSE	PAT_717_1347_899	TRUE
PAT_719	1361	FALSE	FALSE	POMERANIA	POMERANIA	66	TRUE	FEMALE	TRUE	TRUE	TRUE	TRUE	2	FOREARM	29	19	MEL	FALSE	FALSE	FALSE	FALSE	FALSE	FALSE	PAT_719_1361_234	TRUE
PAT_902	1718	FALSE	FALSE	GERMANY	GERMANY	58	FALSE	FEMALE	FALSE	TRUE	TRUE	TRUE	2	THIGH	16	10	MEL	FALSE	TRUE	FALSE	UNK	FALSE	TRUE	PAT_902_1718_852	TRUE
PAT_486	929	FALSE	TRUE	POMERANIA	POMERANIA	57	TRUE	MALE	FALSE	TRUE	TRUE	TRUE	2	ABDOMEN	16	12	MEL	FALSE	TRUE	FALSE	TRUE	FALSE	FALSE	PAT_486_929_274	TRUE
PAT_936	1772	FALSE	FALSE	POMERANIA	POMERANIA	63	FALSE	MALE	FALSE	FALSE	FALSE	FALSE	2	BACK	31	30	MEL	FALSE	UNK	FALSE	UNK	FALSE	FALSE	PAT_936_1772_886	TRUE
PAT_270	417	FALSE	FALSE	POMERANIA	POMERANIA	90	FALSE	FEMALE	FALSE	TRUE	FALSE	FALSE	1	HAND	13	7	MEL	FALSE	TRUE	FALSE	TRUE	FALSE	FALSE	PAT_270_417_257	TRUE
PAT_801	1518	FALSE	FALSE	ITALY	ITALY	43	FALSE	FEMALE	FALSE	TRUE	TRUE	TRUE	4	NECK	20	8	MEL	FALSE	TRUE	FALSE	FALSE	FALSE	FALSE	PAT_801_1518_574	TRUE
PAT_622	1185	FALSE	TRUE	POMERANIA	POMERANIA	71	TRUE	MALE	FALSE	FALSE	FALSE	FALSE	2	BACK	10	10	MEL	FALSE	UNK	FALSE	UNK	FALSE	FALSE	PAT_622_1185_922	TRUE
PAT_656	1246	FALSE	FALSE	UNK	UNK	58	FALSE	MALE	FALSE	FALSE	TRUE	TRUE	2	BACK	18	12	MEL	TRUE	TRUE	FALSE	TRUE	FALSE	FALSE	PAT_656_1246_483	TRUE
PAT_680	1289	TRUE	FALSE	PORTUGAL	ITALY	78	FALSE	MALE	TRUE	TRUE	TRUE	TRUE	2	BACK	10	10	MEL	FALSE	TRUE	FALSE	TRUE	FALSE	TRUE	PAT_680_1289_585	TRUE
PAT_320	681	FALSE	TRUE	ITALY	GERMANY	70	TRUE	MALE	FALSE	FALSE	FALSE	FALSE	3	FACE	9	9	MEL	FALSE	TRUE	FALSE	TRUE	FALSE	FALSE	PAT_320_681_724	TRUE
PAT_611	1158	FALSE	FALSE	GERMANY	GERMANY	68	FALSE	FEMALE	FALSE	TRUE	TRUE	FALSE	2	THIGH	6	5	MEL	FALSE	TRUE	FALSE	UNK	FALSE	FALSE	PAT_611_1158_156	TRUE
PAT_262	402	FALSE	FALSE	GERMANY	GERMANY	41	TRUE	FEMALE	FALSE	FALSE	FALSE	FALSE	2	ARM	22	15	MEL	TRUE	TRUE	FALSE	TRUE	FALSE	FALSE	PAT_262_402_14	TRUE
PAT_70	107	FALSE	TRUE	ITALY	ITALY	67	TRUE	MALE	FALSE	FALSE	FALSE	FALSE	2	THIGH	9	7	MEL	FALSE	TRUE	FALSE	TRUE	FALSE	FALSE	PAT_70_107_591	TRUE
PAT_262	402	FALSE	FALSE	GERMANY	GERMANY	41	TRUE	FEMALE	FALSE	FALSE	FALSE	FALSE	2	ARM	22	15	MEL	TRUE	TRUE	FALSE	TRUE	FALSE	FALSE	PAT_262_402_265	TRUE
PAT_270	417	FALSE	FALSE	POMERANIA	POMERANIA	90	FALSE	FEMALE	FALSE	TRUE	FALSE	FALSE	1	HAND	13	7	MEL	FALSE	TRUE	FALSE	TRUE	FALSE	FALSE	PAT_270_417_728	TRUE
PAT_333	702	FALSE	FALSE	ITALY	GERMANY	50	FALSE	FEMALE	TRUE	TRUE	TRUE	TRUE	3	CHEST	7	5	MEL	FALSE	TRUE	FALSE	TRUE	FALSE	FALSE	PAT_333_702_840	TRUE
PAT_656	1246	FALSE	FALSE	UNK	UNK	58	FALSE	MALE	FALSE	FALSE	TRUE	TRUE	2	BACK	18	12	MEL	TRUE	TRUE	FALSE	TRUE	FALSE	FALSE	PAT_656_1246_489	TRUE
PAT_972	1843	FALSE	FALSE	POMERANIA	POMERANIA	45	FALSE	FEMALE	TRUE	FALSE	FALSE	FALSE	2	ARM	5	3	MEL	FALSE	TRUE	FALSE	TRUE	FALSE	FALSE	PAT_972_1843_756	TRUE
PAT_949	1802	FALSE	TRUE	POMERANIA	POMERANIA	54	TRUE	FEMALE	FALSE	FALSE	FALSE	FALSE	3	THIGH	8	7	MEL	FALSE	UNK	FALSE	FALSE	FALSE	FALSE	PAT_949_1802_582	TRUE
PAT_691	1312	FALSE	TRUE	POMERANIA	GERMANY	56	TRUE	MALE	FALSE	FALSE	FALSE	TRUE	1	FOREARM	10	10	MEL	FALSE	TRUE	FALSE	TRUE	FALSE	TRUE	PAT_691_1312_389	TRUE
PAT_719	1361	FALSE	FALSE	POMERANIA	POMERANIA	66	TRUE	FEMALE	TRUE	TRUE	TRUE	TRUE	2	FOREARM	29	19	MEL	FALSE	FALSE	FALSE	FALSE	FALSE	FALSE	PAT_719_1361_160	TRUE
PAT_233	354	FALSE	FALSE	POMERANIA	POMERANIA	58	TRUE	FEMALE	TRUE	TRUE	FALSE	FALSE	2	ARM	9	4	MEL	FALSE	TRUE	FALSE	TRUE	FALSE	TRUE	PAT_233_354_828	TRUE
PAT_710	1330	FALSE	FALSE	SPAIN	BRAZIL	53	TRUE	FEMALE	TRUE	TRUE	TRUE	TRUE	3	FACE	10	9	MEL	FALSE	UNK	FALSE	UNK	FALSE	FALSE	PAT_710_1330_243	TRUE
PAT_894	1679	FALSE	FALSE	GERMANY	GERMANY	65	FALSE	MALE	FALSE	TRUE	TRUE	TRUE	2	ARM	10	9	MEL	FALSE	UNK	FALSE	UNK	FALSE	TRUE	PAT_894_1679_640	TRUE
PAT_890	1693	FALSE	TRUE	GERMANY	ITALY	55	TRUE	FEMALE	TRUE	TRUE	FALSE	FALSE	2	CHEST	9	6	MEL	FALSE	FALSE	FALSE	FALSE	FALSE	FALSE	PAT_890_1693_904	TRUE
PAT_890	1693	FALSE	TRUE	GERMANY	ITALY	55	TRUE	FEMALE	TRUE	TRUE	FALSE	FALSE	2	CHEST	9	6	MEL	FALSE	FALSE	FALSE	FALSE	FALSE	FALSE	PAT_890_1693_454	TRUE
PAT_70	107	FALSE	TRUE	ITALY	ITALY	67	TRUE	MALE	FALSE	FALSE	FALSE	FALSE	2	THIGH	9	7	MEL	FALSE	TRUE	FALSE	TRUE	FALSE	FALSE	PAT_70_107_155	TRUE
PAT_115	1138	FALSE	FALSE	POMERANIA	POMERANIA	70	FALSE	MALE	FALSE	TRUE	FALSE	FALSE	2	BACK	10	8	MEL	FALSE	TRUE	FALSE	TRUE	FALSE	TRUE	PAT_115_1138_970	TRUE
PAT_486	929	FALSE	TRUE	POMERANIA	POMERANIA	57	TRUE	MALE	FALSE	TRUE	TRUE	TRUE	2	ABDOMEN	16	12	MEL	FALSE	TRUE	FALSE	TRUE	FALSE	FALSE	PAT_486_929_317	TRUE
PAT_320	681	FALSE	TRUE	ITALY	GERMANY	70	TRUE	MALE	FALSE	FALSE	FALSE	FALSE	3	FACE	9	9	MEL	FALSE	TRUE	FALSE	TRUE	FALSE	FALSE	PAT_320_681_410	TRUE
PAT_45	66	FALSE	FALSE	GERMANY	GERMANY	73	FALSE	MALE	TRUE	FALSE	FALSE	FALSE	2	CHEST	15	14	MEL	FALSE	UNK	FALSE	TRUE	FALSE	FALSE	PAT_45_66_822	TRUE
PAT_754	1429	FALSE	FALSE	ITALY	GERMANY	75	FALSE	MALE	TRUE	FALSE	TRUE	TRUE	2	FOREARM	40	34	MEL	FALSE	TRUE	FALSE	FALSE	FALSE	FALSE	PAT_754_1429_380	TRUE
