# Supplementary material for: AI-driven skin cancer detection from smartphone images: A hybrid model using ViT, adaptive thresholding, black-hat transformation, and XGBoost
Source: PLoS One. 2025 Jul 28;20(7):e0328402. doi: 10.1371/journal.pone.0328402 (PMC12303293; doi:10.1371/journal.pone.0328402)
Supplement: S1 — (ZIP) [file pone.0328402.s001.zip › Metadata/NEV.csv]

patient_id	lesion_id	smoke	drink	background_father	background_mother	age	pesticide	gender	skin_cancer_history	cancer_history	has_piped_water	has_sewage_system	fitspatrick	region	diameter_1	diameter_2	diagnostic	itch	grew	hurt	changed	bleed	elevation	id	biopsed
PAT_1516	1765					8								ARM			NEV	FALSE	FALSE	FALSE	FALSE	FALSE	FALSE	PAT_1516_1765_530	FALSE
PAT_2088	4524					9								CHEST			NEV	FALSE	FALSE	FALSE	FALSE	FALSE	FALSE	PAT_2088_4524_465	FALSE
PAT_1453	1567					52								FACE			NEV	FALSE	FALSE	FALSE	FALSE	FALSE	TRUE	PAT_1453_1567_250	FALSE
PAT_793	1512	FALSE	FALSE	ITALY	ITALY	36	FALSE	MALE	FALSE	TRUE	TRUE	FALSE	4	BACK	7	4	NEV	TRUE	FALSE	FALSE	FALSE	FALSE	FALSE	PAT_793_1512_327	TRUE
PAT_1842	3615					17								FOREARM			NEV	FALSE	FALSE	FALSE	FALSE	FALSE	FALSE	PAT_1842_3615_850	FALSE
PAT_621	1183	FALSE	FALSE	UNK	UNK	34	FALSE	MALE	FALSE	FALSE	TRUE	TRUE	3	BACK	15	12	NEV	FALSE	UNK	FALSE	UNK	FALSE	FALSE	PAT_621_1183_56	TRUE
PAT_1803	3463					26								BACK			NEV	FALSE	TRUE	FALSE	FALSE	FALSE	TRUE	PAT_1803_3463_639	FALSE
PAT_333	1469	FALSE	FALSE	ITALY	GERMANY	51	FALSE	FEMALE	TRUE	TRUE	TRUE	TRUE	3	BACK	6	4	NEV	FALSE	TRUE	FALSE	TRUE	FALSE	FALSE	PAT_333_1469_499	TRUE
PAT_1984	4038					22								FACE			NEV	FALSE	TRUE	FALSE	FALSE	FALSE	TRUE	PAT_1984_4038_265	FALSE
PAT_1276	957					33								FACE			NEV	FALSE	TRUE	FALSE	FALSE	FALSE	TRUE	PAT_1276_957_406	FALSE
PAT_1109	437					36								CHEST			NEV	FALSE	TRUE	FALSE	FALSE	FALSE	TRUE	PAT_1109_437_254	FALSE
PAT_958	1812	FALSE	FALSE	POMERANIA	POMERANIA	66	FALSE	FEMALE	FALSE	FALSE	TRUE	TRUE	3	SCALP	17	15	NEV	TRUE	UNK	FALSE	UNK	FALSE	FALSE	PAT_958_1812_62	TRUE
PAT_2127	4662					44								BACK			NEV	FALSE	FALSE	TRUE	FALSE	FALSE	TRUE	PAT_2127_4662_596	FALSE
PAT_1754	3308					10								BACK			NEV	FALSE	TRUE	FALSE	TRUE	FALSE	FALSE	PAT_1754_3308_390	FALSE
PAT_2042	4301					54								CHEST			NEV	TRUE	TRUE	FALSE	FALSE	FALSE	TRUE	PAT_2042_4301_636	FALSE
PAT_1702	3548					57								BACK			NEV	FALSE	FALSE	FALSE	FALSE	FALSE	TRUE	PAT_1702_3548_386	FALSE
PAT_465	901	FALSE	FALSE	POMERANIA	POMERANIA	14	FALSE	FEMALE	TRUE	FALSE	FALSE	FALSE	2	FOOT	3	3	NEV	FALSE	TRUE	FALSE	TRUE	FALSE	FALSE	PAT_465_901_627	TRUE
PAT_398	799	FALSE	TRUE	ITALY	POMERANIA	21	FALSE	FEMALE	FALSE	FALSE	TRUE	TRUE	3	THIGH	8	3	NEV	FALSE	UNK	FALSE	UNK	FALSE	FALSE	PAT_398_799_163	TRUE
PAT_1089	375					39								CHEST			NEV	FALSE	TRUE	FALSE	FALSE	FALSE	TRUE	PAT_1089_375_677	FALSE
PAT_1298	1051					43								FACE			NEV	FALSE	TRUE	FALSE	FALSE	FALSE	TRUE	PAT_1298_1051_831	FALSE
PAT_759	1433	FALSE	FALSE	GERMANY	GERMANY	74	FALSE	MALE	FALSE	FALSE	TRUE	FALSE	2	BACK	15	15	NEV	FALSE	FALSE	FALSE	FALSE	FALSE	TRUE	PAT_759_1433_973	TRUE
PAT_839	1591	FALSE	FALSE	POMERANIA	ITALY	13	FALSE	FEMALE	TRUE	TRUE	TRUE	FALSE	1	FACE	4	3	NEV	FALSE	UNK	FALSE	UNK	FALSE	FALSE	PAT_839_1591_204	TRUE
PAT_1217	762					35								FACE			NEV	FALSE	TRUE	FALSE	FALSE	FALSE	TRUE	PAT_1217_762_198	FALSE
PAT_665	1262	FALSE	FALSE	UNK	UNK	30	FALSE	FEMALE	TRUE	TRUE	TRUE	TRUE	3	BACK	6	6	NEV	FALSE	UNK	FALSE	UNK	FALSE	TRUE	PAT_665_1262_774	TRUE
PAT_1333	1177					38								BACK			NEV	FALSE	TRUE	FALSE	FALSE	FALSE	TRUE	PAT_1333_1177_261	FALSE
PAT_1658	2933					22								CHEST			NEV	FALSE	TRUE	FALSE	FALSE	FALSE	TRUE	PAT_1658_2933_322	FALSE
PAT_672	1272	FALSE	TRUE	BRAZIL	BRAZIL	49	FALSE	MALE	FALSE	FALSE	TRUE	TRUE	3	FACE	10	5	NEV	FALSE	UNK	FALSE	UNK	FALSE	FALSE	PAT_672_1272_705	TRUE
PAT_1364	1246					17								BACK			NEV	FALSE	TRUE	FALSE	FALSE	FALSE	TRUE	PAT_1364_1246_420	FALSE
PAT_793	1512	FALSE	FALSE	ITALY	ITALY	36	FALSE	MALE	FALSE	TRUE	TRUE	FALSE	4	BACK	7	4	NEV	TRUE	FALSE	FALSE	FALSE	FALSE	FALSE	PAT_793_1512_513	TRUE
PAT_439	859	FALSE	FALSE	GERMANY	GERMANY	66	FALSE	FEMALE	TRUE	TRUE	TRUE	TRUE	4	BACK	5	4	NEV	FALSE	UNK	FALSE	UNK	FALSE	FALSE	PAT_439_859_283	TRUE
PAT_1945	3923					56								CHEST			NEV	FALSE	TRUE	FALSE	FALSE	FALSE	TRUE	PAT_1945_3923_428	FALSE
PAT_1334	1178					16								BACK			NEV	TRUE	TRUE	FALSE	FALSE	FALSE	TRUE	PAT_1334_1178_413	FALSE
PAT_2125	4653					10								FOREARM			NEV	FALSE	TRUE	FALSE	TRUE	FALSE	FALSE	PAT_2125_4653_497	FALSE
PAT_1256	879					44								BACK			NEV	FALSE	FALSE	FALSE	TRUE	FALSE	FALSE	PAT_1256_879_199	FALSE
PAT_1257	887					21								BACK			NEV	FALSE	FALSE	FALSE	FALSE	FALSE	FALSE	PAT_1257_887_828	FALSE
PAT_1304	3507					55								BACK			NEV	FALSE	TRUE	FALSE	FALSE	FALSE	TRUE	PAT_1304_3507_308	FALSE
PAT_425	841	FALSE	TRUE	GERMANY	GERMANY	35	TRUE	MALE	FALSE	FALSE	FALSE	FALSE	2	FACE	60	40	NEV	FALSE	UNK	FALSE	UNK	FALSE	TRUE	PAT_425_841_644	TRUE
PAT_1947	3926					39								FOREARM			NEV	FALSE	TRUE	FALSE	FALSE	FALSE	TRUE	PAT_1947_3926_165	FALSE
PAT_1733	3239					29								NECK			NEV	FALSE	FALSE	FALSE	FALSE	FALSE	TRUE	PAT_1733_3239_934	FALSE
PAT_1364	1246					17								BACK			NEV	FALSE	TRUE	FALSE	FALSE	FALSE	TRUE	PAT_1364_1246_927	FALSE
PAT_1109	436					36								CHEST			NEV	FALSE	TRUE	FALSE	FALSE	FALSE	TRUE	PAT_1109_436_141	FALSE
PAT_1639	2879					31								FACE			NEV	TRUE	TRUE	FALSE	FALSE	FALSE	TRUE	PAT_1639_2879_744	FALSE
PAT_975	4734	FALSE	TRUE	POMERANIA	POMERANIA	21	TRUE	MALE	TRUE	FALSE	TRUE	TRUE	2	BACK	20	10	NEV	FALSE	TRUE	FALSE	FALSE	FALSE	TRUE	PAT_975_4734_783	FALSE
PAT_286	1459	FALSE	FALSE	POMERANIA	POMERANIA	55	TRUE	FEMALE	TRUE	FALSE	FALSE	FALSE	2	BACK	5	5	NEV	FALSE	FALSE	FALSE	FALSE	FALSE	TRUE	PAT_286_1459_926	FALSE
PAT_1326	1156					59								ABDOMEN			NEV	FALSE	TRUE	FALSE	FALSE	FALSE	TRUE	PAT_1326_1156_139	FALSE
PAT_1330	1172					24								CHEST			NEV	FALSE	FALSE	FALSE	FALSE	FALSE	TRUE	PAT_1330_1172_722	FALSE
PAT_333	1468	FALSE	FALSE	ITALY	GERMANY	51	FALSE	FEMALE	TRUE	TRUE	TRUE	TRUE	3	BACK	8	5	NEV	FALSE	TRUE	FALSE	TRUE	FALSE	FALSE	PAT_333_1468_620	TRUE
PAT_1588	2629					42								FACE			NEV	TRUE	TRUE	FALSE	FALSE	FALSE	TRUE	PAT_1588_2629_296	FALSE
PAT_1350	1230					20								BACK			NEV	FALSE	FALSE	FALSE	FALSE	FALSE	TRUE	PAT_1350_1230_878	FALSE
PAT_1648	2904					31								ABDOMEN			NEV	FALSE	TRUE	FALSE	FALSE	FALSE	FALSE	PAT_1648_2904_523	FALSE
PAT_1197	713					54								FACE			NEV	FALSE	TRUE	FALSE	FALSE	FALSE	FALSE	PAT_1197_713_520	FALSE
PAT_1903	3791					23								FACE			NEV	FALSE	TRUE	FALSE	FALSE	FALSE	TRUE	PAT_1903_3791_14	FALSE
PAT_1215	752					32								FOREARM			NEV	TRUE	TRUE	FALSE	FALSE	FALSE	FALSE	PAT_1215_752_707	FALSE
PAT_1904	3794					26								CHEST			NEV	FALSE	TRUE	FALSE	FALSE	FALSE	TRUE	PAT_1904_3794_215	FALSE
PAT_1699	3126					34								ARM			NEV	FALSE	FALSE	FALSE	FALSE	FALSE	TRUE	PAT_1699_3126_673	FALSE
PAT_1364	1246					17								BACK			NEV	FALSE	TRUE	FALSE	FALSE	FALSE	TRUE	PAT_1364_1246_447	FALSE
PAT_957	1814	FALSE	FALSE	POMERANIA	POMERANIA	32	FALSE	FEMALE	TRUE	TRUE	FALSE	FALSE	2	BACK	7	3	NEV	FALSE	UNK	FALSE	UNK	FALSE	FALSE	PAT_957_1814_77	TRUE
PAT_1611	2725					26								BACK			NEV	FALSE	TRUE	FALSE	FALSE	FALSE	TRUE	PAT_1611_2725_680	FALSE
PAT_1733	3239					29								NECK			NEV	FALSE	FALSE	FALSE	FALSE	FALSE	TRUE	PAT_1733_3239_389	FALSE
PAT_1731	3237					60								CHEST			NEV	FALSE	TRUE	FALSE	FALSE	FALSE	TRUE	PAT_1731_3237_197	FALSE
PAT_61	299	TRUE	FALSE	ITALY	ITALY	50	FALSE	FEMALE	FALSE	TRUE	TRUE	TRUE	3	FOOT	5	3	NEV	FALSE	TRUE	FALSE	FALSE	FALSE	TRUE	PAT_61_299_74	FALSE
PAT_1448	1551					23								BACK			NEV	TRUE	TRUE	FALSE	TRUE	FALSE	FALSE	PAT_1448_1551_366	FALSE
PAT_1914	3821					56								CHEST			NEV	FALSE	TRUE	FALSE	FALSE	FALSE	TRUE	PAT_1914_3821_427	FALSE
PAT_1914	3823					56								BACK			NEV	FALSE	TRUE	FALSE	FALSE	TRUE	TRUE	PAT_1914_3823_180	FALSE
PAT_627	1188	FALSE	FALSE	POMERANIA	POMERANIA	32	FALSE	FEMALE	TRUE	FALSE	TRUE	TRUE	2	THIGH	7	7	NEV	TRUE	TRUE	FALSE	TRUE	FALSE	FALSE	PAT_627_1188_755	TRUE
PAT_1597	2666					28								ABDOMEN			NEV	FALSE	TRUE	FALSE	FALSE	FALSE	TRUE	PAT_1597_2666_130	FALSE
PAT_1682	3052					48								CHEST			NEV	FALSE	FALSE	FALSE	FALSE	FALSE	TRUE	PAT_1682_3052_873	FALSE
PAT_1379	4145					31								THIGH			NEV	FALSE	TRUE	FALSE	FALSE	FALSE	FALSE	PAT_1379_4145_486	FALSE
PAT_1298	1050					43								FACE			NEV	FALSE	TRUE	FALSE	FALSE	FALSE	TRUE	PAT_1298_1050_519	FALSE
PAT_1451	1562					36								CHEST			NEV	FALSE	TRUE	FALSE	FALSE	FALSE	TRUE	PAT_1451_1562_545	FALSE
PAT_791	1487	FALSE	FALSE	GERMANY	GERMANY	27	FALSE	FEMALE	FALSE	TRUE	TRUE	TRUE	3	ABDOMEN	5	4	NEV	FALSE	UNK	FALSE	UNK	FALSE	FALSE	PAT_791_1487_906	TRUE
PAT_2006	4123					17								BACK			NEV	FALSE	TRUE	FALSE	FALSE	FALSE	TRUE	PAT_2006_4123_719	FALSE
PAT_621	1182	FALSE	FALSE	UNK	UNK	34	FALSE	MALE	FALSE	FALSE	TRUE	TRUE	3	ABDOMEN	10	10	NEV	FALSE	UNK	FALSE	UNK	FALSE	FALSE	PAT_621_1182_456	TRUE
PAT_220	1343	FALSE	FALSE	GERMANY	GERMANY	68	FALSE	FEMALE	TRUE	FALSE	TRUE	TRUE	2	LIP	30	10	NEV	FALSE	UNK	UNK	UNK	FALSE	FALSE	PAT_220_1343_489	TRUE
PAT_1591	2648					31								BACK			NEV	FALSE	TRUE	FALSE	FALSE	FALSE	TRUE	PAT_1591_2648_855	FALSE
PAT_286	1459	FALSE	FALSE	POMERANIA	POMERANIA	55	TRUE	FEMALE	TRUE	FALSE	FALSE	FALSE	2	BACK	5	5	NEV	FALSE	FALSE	FALSE	FALSE	FALSE	TRUE	PAT_286_1459_666	FALSE
PAT_1477	1660					40								SCALP			NEV	FALSE	FALSE	FALSE	FALSE	FALSE	TRUE	PAT_1477_1660_226	FALSE
PAT_917	1735	FALSE	TRUE	GERMANY	ITALY	59	TRUE	FEMALE	FALSE	TRUE	FALSE	FALSE	2	BACK	4	3	NEV	FALSE	UNK	FALSE	UNK	FALSE	FALSE	PAT_917_1735_936	TRUE
PAT_1591	2648					31								BACK			NEV	FALSE	TRUE	FALSE	FALSE	FALSE	TRUE	PAT_1591_2648_723	FALSE
PAT_297	4307	FALSE	FALSE	ITALY	ITALY	62	FALSE	FEMALE	TRUE	TRUE	TRUE	TRUE	3	CHEST	5	4	NEV	FALSE	FALSE	FALSE	FALSE	FALSE	TRUE	PAT_297_4307_924	FALSE
PAT_1273	953					32								BACK			NEV	FALSE	TRUE	FALSE	FALSE	FALSE	TRUE	PAT_1273_953_510	FALSE
PAT_577	1107	FALSE	FALSE	ITALY	ITALY	33	FALSE	FEMALE	FALSE	TRUE	TRUE	TRUE	2	BACK	7	6	NEV	FALSE	UNK	FALSE	UNK	FALSE	FALSE	PAT_577_1107_61	TRUE
PAT_1503	1728					41								BACK			NEV	FALSE	FALSE	FALSE	FALSE	FALSE	FALSE	PAT_1503_1728_65	FALSE
PAT_1881	3717					44								FACE			NEV	FALSE	FALSE	FALSE	FALSE	FALSE	TRUE	PAT_1881_3717_785	FALSE
PAT_793	1512	FALSE	FALSE	ITALY	ITALY	36	FALSE	MALE	FALSE	TRUE	TRUE	FALSE	4	BACK	7	4	NEV	TRUE	FALSE	FALSE	FALSE	FALSE	FALSE	PAT_793_1512_382	TRUE
PAT_621	3591	FALSE	FALSE			34	FALSE	MALE	FALSE	FALSE	TRUE	TRUE	3	ABDOMEN	15	12	NEV	FALSE	FALSE	FALSE	TRUE	FALSE	FALSE	PAT_621_3591_171	FALSE
PAT_72	110	FALSE	FALSE	POMERANIA	POMERANIA	36	FALSE	FEMALE	TRUE	FALSE	TRUE	TRUE	2	BACK	8	6	NEV	FALSE	TRUE	FALSE	FALSE	FALSE	FALSE	PAT_72_110_647	TRUE
PAT_1388	3513					29								ARM			NEV	FALSE	FALSE	FALSE	FALSE	FALSE	TRUE	PAT_1388_3513_146	FALSE
PAT_1770	3344					33								FACE			NEV	FALSE	TRUE	FALSE	FALSE	FALSE	FALSE	PAT_1770_3344_274	FALSE
PAT_198	853	FALSE	FALSE	GERMANY	GERMANY	54	FALSE	FEMALE	TRUE	TRUE	TRUE	TRUE	2	HAND	7	7	NEV	FALSE	TRUE	FALSE	FALSE	FALSE	FALSE	PAT_198_853_778	FALSE
PAT_641	1211	FALSE	FALSE	GERMANY	UNK	20	FALSE	FEMALE	TRUE	FALSE	TRUE	FALSE	2	BACK	5	3	NEV	TRUE	FALSE	FALSE	FALSE	FALSE	TRUE	PAT_641_1211_321	TRUE
PAT_403	804	FALSE	FALSE	ITALY	ITALY	58	FALSE	MALE	FALSE	FALSE	TRUE	TRUE	4	ARM	6	4	NEV	FALSE	UNK	FALSE	UNK	FALSE	TRUE	PAT_403_804_994	TRUE
PAT_465	901	FALSE	FALSE	POMERANIA	POMERANIA	14	FALSE	FEMALE	TRUE	FALSE	FALSE	FALSE	2	FOOT	3	3	NEV	FALSE	TRUE	FALSE	TRUE	FALSE	FALSE	PAT_465_901_106	TRUE
PAT_1735	3242					21								SCALP			NEV	FALSE	TRUE	FALSE	FALSE	FALSE	TRUE	PAT_1735_3242_27	FALSE
PAT_1249	862					52								BACK			NEV	FALSE	TRUE	FALSE	FALSE	FALSE	TRUE	PAT_1249_862_658	FALSE
PAT_759	1433	FALSE	FALSE	GERMANY	GERMANY	74	FALSE	MALE	FALSE	FALSE	TRUE	FALSE	2	BACK	15	15	NEV	FALSE	FALSE	FALSE	FALSE	FALSE	TRUE	PAT_759_1433_914	TRUE
PAT_2144	4738					35								BACK			NEV	FALSE	FALSE	FALSE	FALSE	FALSE	TRUE	PAT_2144_4738_120	FALSE
PAT_2103	4581					18								THIGH			NEV	TRUE	TRUE	FALSE	TRUE	FALSE	TRUE	PAT_2103_4581_72	FALSE
PAT_1846	3622					48								EAR			NEV	FALSE	FALSE	FALSE	FALSE	FALSE	TRUE	PAT_1846_3622_35	FALSE
PAT_1349	1229					58								FOOT			NEV	FALSE	FALSE	FALSE	FALSE	FALSE	TRUE	PAT_1349_1229_828	FALSE
PAT_1273	952					32								NECK			NEV	FALSE	TRUE	FALSE	FALSE	FALSE	TRUE	PAT_1273_952_89	FALSE
PAT_439	2887	FALSE	FALSE	GERMANY	GERMANY	36	FALSE	FEMALE	TRUE	TRUE	TRUE	TRUE	4	BACK	5	4	NEV	FALSE	FALSE	FALSE	FALSE	FALSE	FALSE	PAT_439_2887_834	FALSE
PAT_1735	3241					21								SCALP			NEV	FALSE	TRUE	FALSE	FALSE	FALSE	TRUE	PAT_1735_3241_207	FALSE
PAT_471	909	FALSE	FALSE	POMERANIA	POMERANIA	13	FALSE	FEMALE	FALSE	FALSE	FALSE	FALSE	2	THIGH	89	27	NEV	FALSE	UNK	UNK	UNK	FALSE	TRUE	PAT_471_909_394	TRUE
PAT_1288	1003					39								NECK			NEV	FALSE	TRUE	FALSE	FALSE	FALSE	TRUE	PAT_1288_1003_553	FALSE
PAT_1326	1156					59								ABDOMEN			NEV	FALSE	TRUE	FALSE	FALSE	FALSE	TRUE	PAT_1326_1156_163	FALSE
PAT_1216	759					41								FACE			NEV	FALSE	TRUE	FALSE	FALSE	FALSE	TRUE	PAT_1216_759_542	FALSE
PAT_1934	3890					39								FOREARM			NEV	TRUE	TRUE	FALSE	FALSE	FALSE	TRUE	PAT_1934_3890_306	FALSE
PAT_798	1529	FALSE	TRUE	ITALY	ITALY	56	FALSE	FEMALE	TRUE	TRUE	TRUE	TRUE	3	ABDOMEN	5	4	NEV	FALSE	UNK	FALSE	UNK	FALSE	FALSE	PAT_798_1529_282	TRUE
PAT_29	40	FALSE	FALSE	GERMANY	GERMANY	41	FALSE	FEMALE	FALSE	FALSE	FALSE	FALSE	2	BACK	10	7	NEV	FALSE	UNK	FALSE	UNK	FALSE	TRUE	PAT_29_40_561	TRUE
PAT_344	718	FALSE	FALSE	GERMANY	GERMANY	52	FALSE	FEMALE	FALSE	FALSE	TRUE	TRUE	2	BACK	4	2	NEV	FALSE	UNK	FALSE	UNK	FALSE	FALSE	PAT_344_718_206	TRUE
PAT_1208	736					37								FACE			NEV	FALSE	TRUE	FALSE	FALSE	FALSE	FALSE	PAT_1208_736_599	FALSE
PAT_1308	1095					46								ABDOMEN			NEV	FALSE	TRUE	FALSE	FALSE	FALSE	TRUE	PAT_1308_1095_117	FALSE
PAT_1288	1003					39								NECK			NEV	FALSE	TRUE	FALSE	FALSE	FALSE	TRUE	PAT_1288_1003_969	FALSE
PAT_1780	3381					61								HAND			NEV	FALSE	TRUE	FALSE	FALSE	FALSE	TRUE	PAT_1780_3381_999	FALSE
PAT_1772	3346					50								FACE			NEV	FALSE	FALSE	FALSE	FALSE	FALSE	TRUE	PAT_1772_3346_66	FALSE
PAT_1837	3608					45								BACK			NEV	FALSE	FALSE	FALSE	FALSE	FALSE	FALSE	PAT_1837_3608_851	FALSE
PAT_1801	3459					56								BACK			NEV	FALSE	TRUE	FALSE	FALSE	FALSE	TRUE	PAT_1801_3459_857	FALSE
PAT_1186	680					39								THIGH			NEV	FALSE	FALSE	FALSE	FALSE	FALSE	TRUE	PAT_1186_680_578	FALSE
PAT_2030	4246					65								FOREARM			NEV	FALSE	FALSE	FALSE	FALSE	FALSE	TRUE	PAT_2030_4246_973	FALSE
PAT_1364	1246					17								BACK			NEV	FALSE	TRUE	FALSE	FALSE	FALSE	TRUE	PAT_1364_1246_143	FALSE
PAT_890	1694	FALSE	TRUE	GERMANY	ITALY	55	TRUE	FEMALE	TRUE	TRUE	FALSE	FALSE	2	ARM	6	4	NEV	UNK	UNK	UNK	UNK	UNK	UNK	PAT_890_1694_29	TRUE
PAT_756	1496	FALSE	TRUE	ITALY	ITALY	27	FALSE	FEMALE	FALSE	TRUE	TRUE	TRUE	4	ABDOMEN	8	5	NEV	FALSE	TRUE	FALSE	FALSE	FALSE	TRUE	PAT_756_1496_480	TRUE
PAT_1350	1230					20								BACK			NEV	FALSE	FALSE	FALSE	FALSE	FALSE	TRUE	PAT_1350_1230_925	FALSE
PAT_1570	2472					37								BACK			NEV	FALSE	TRUE	FALSE	FALSE	FALSE	FALSE	PAT_1570_2472_418	FALSE
PAT_173	268	FALSE	FALSE	GERMANY	GERMANY	17	FALSE	FEMALE	FALSE	TRUE	FALSE	FALSE	1	ARM	7	7	NEV	FALSE	UNK	FALSE	UNK	FALSE	TRUE	PAT_173_268_1000	TRUE
PAT_1755	3310					32								BACK			NEV	FALSE	FALSE	FALSE	FALSE	FALSE	TRUE	PAT_1755_3310_986	FALSE
PAT_2129	4680					47								ABDOMEN			NEV	FALSE	TRUE	FALSE	FALSE	FALSE	FALSE	PAT_2129_4680_110	FALSE
PAT_900	1711	FALSE	TRUE	UNK	UNK	39	FALSE	FEMALE	FALSE	TRUE	FALSE	TRUE	3	FOOT	5	3	NEV	FALSE	UNK	FALSE	UNK	FALSE	FALSE	PAT_900_1711_622	TRUE
PAT_1180	651					56								BACK			NEV	FALSE	FALSE	FALSE	FALSE	FALSE	TRUE	PAT_1180_651_559	FALSE
PAT_1603	2704					12								BACK			NEV	FALSE	FALSE	FALSE	FALSE	FALSE	FALSE	PAT_1603_2704_969	FALSE
PAT_1305	1082					53								ABDOMEN			NEV	FALSE	FALSE	FALSE	FALSE	FALSE	FALSE	PAT_1305_1082_88	FALSE
PAT_1534	1809					14								FACE			NEV	FALSE	TRUE	FALSE	FALSE	FALSE	TRUE	PAT_1534_1809_366	FALSE
PAT_2099	4562					27								FACE			NEV	FALSE	FALSE	FALSE	FALSE	FALSE	TRUE	PAT_2099_4562_100	FALSE
PAT_352	729	FALSE	FALSE	UNK	BRAZIL	21	FALSE	FEMALE	FALSE	TRUE	TRUE	TRUE	5	FACE	10	9	NEV	FALSE	TRUE	FALSE	FALSE	FALSE	FALSE	PAT_352_729_947	TRUE
PAT_1940	3902					31								CHEST			NEV	FALSE	TRUE	FALSE	FALSE	FALSE	TRUE	PAT_1940_3902_876	FALSE
PAT_1138	520					35								EAR			NEV	FALSE	FALSE	FALSE	FALSE	FALSE	FALSE	PAT_1138_520_154	FALSE
PAT_1186	681					38								HAND			NEV	FALSE	FALSE	TRUE	FALSE	FALSE	FALSE	PAT_1186_681_457	FALSE
PAT_1351	1231					25								ABDOMEN			NEV	FALSE	TRUE	FALSE	TRUE	FALSE	TRUE	PAT_1351_1231_203	FALSE
PAT_1113	458					47								FACE			NEV	FALSE	TRUE	FALSE	FALSE	FALSE	TRUE	PAT_1113_458_387	FALSE
PAT_1698	3122					55								SCALP			NEV	FALSE	TRUE	FALSE	FALSE	FALSE	TRUE	PAT_1698_3122_83	FALSE
PAT_471	909	FALSE	FALSE	POMERANIA	POMERANIA	13	FALSE	FEMALE	FALSE	FALSE	FALSE	FALSE	2	THIGH	89	27	NEV	FALSE	UNK	UNK	UNK	FALSE	TRUE	PAT_471_909_353	TRUE
PAT_621	3592	FALSE	FALSE			34	FALSE	MALE	FALSE	FALSE	TRUE	TRUE	3	BACK	15	12	NEV	FALSE	FALSE	FALSE	TRUE	FALSE	FALSE	PAT_621_3592_955	FALSE
PAT_615	1167	FALSE	FALSE	UNK	UNK	16	FALSE	FEMALE	FALSE	FALSE	TRUE	TRUE	2	CHEST	5	4	NEV	FALSE	UNK	FALSE	UNK	FALSE	TRUE	PAT_615_1167_722	TRUE
PAT_1179	641					43								CHEST			NEV	FALSE	TRUE	FALSE	FALSE	FALSE	TRUE	PAT_1179_641_735	FALSE
PAT_1153	555					32								BACK			NEV	TRUE	TRUE	FALSE	FALSE	TRUE	TRUE	PAT_1153_555_98	FALSE
PAT_1689	3077					36								CHEST			NEV	FALSE	TRUE	FALSE	FALSE	FALSE	TRUE	PAT_1689_3077_411	FALSE
PAT_281	1517	FALSE	FALSE	POMERANIA	POMERANIA	61	FALSE	MALE	TRUE	FALSE	FALSE	FALSE	3	BACK	2	2	NEV	FALSE	FALSE	FALSE	FALSE	FALSE	FALSE	PAT_281_1517_293	FALSE
PAT_2017	4164					17								CHEST			NEV	FALSE	TRUE	FALSE	FALSE	FALSE	TRUE	PAT_2017_4164_500	FALSE
PAT_2161	4818					6								BACK			NEV	FALSE	TRUE	FALSE	FALSE	FALSE	TRUE	PAT_2161_4818_501	FALSE
PAT_1587	2625					37								BACK			NEV	FALSE	FALSE	FALSE	FALSE	FALSE	TRUE	PAT_1587_2625_226	FALSE
PAT_1364	1246					17								BACK			NEV	FALSE	TRUE	FALSE	FALSE	FALSE	TRUE	PAT_1364_1246_583	FALSE
PAT_1229	794					25								ARM			NEV	FALSE	TRUE	FALSE	FALSE	FALSE	FALSE	PAT_1229_794_274	FALSE
PAT_417	3537	FALSE	FALSE	ITALY	ITALY	27	TRUE	MALE	FALSE	TRUE	FALSE	FALSE	3	THIGH	9	5	NEV	FALSE	TRUE	FALSE	FALSE	FALSE	TRUE	PAT_417_3537_45	FALSE
PAT_2088	4523					9								FACE			NEV	FALSE	FALSE	FALSE	FALSE	FALSE	FALSE	PAT_2088_4523_400	FALSE
PAT_1391	1351					53								THIGH			NEV	FALSE	FALSE	FALSE	FALSE	FALSE	TRUE	PAT_1391_1351_396	FALSE
PAT_1535	1812					32								FOREARM			NEV	FALSE	TRUE	FALSE	FALSE	FALSE	TRUE	PAT_1535_1812_660	FALSE
PAT_1129	498					51								SCALP			NEV	FALSE	TRUE	TRUE	FALSE	FALSE	TRUE	PAT_1129_498_930	FALSE
PAT_665	1260	FALSE	FALSE	UNK	UNK	30	FALSE	FEMALE	TRUE	TRUE	TRUE	TRUE	3	BACK	10	5	NEV	FALSE	UNK	FALSE	UNK	FALSE	FALSE	PAT_665_1260_16	TRUE
PAT_1514	1760					28								FACE			NEV	FALSE	TRUE	FALSE	FALSE	FALSE	TRUE	PAT_1514_1760_35	FALSE
PAT_1451	1560					36								LIP			NEV	FALSE	TRUE	FALSE	FALSE	FALSE	TRUE	PAT_1451_1560_616	FALSE
PAT_1344	1222					41								FACE			NEV	FALSE	FALSE	FALSE	FALSE	FALSE	TRUE	PAT_1344_1222_456	FALSE
PAT_1335	1181					12								BACK			NEV	FALSE	TRUE	FALSE	FALSE	FALSE	TRUE	PAT_1335_1181_21	FALSE
PAT_1907	3801					10								BACK			NEV	FALSE	FALSE	FALSE	FALSE	FALSE	FALSE	PAT_1907_3801_88	FALSE
PAT_345	719	FALSE	TRUE	GERMANY	GERMANY	53	FALSE	MALE	TRUE	TRUE	TRUE	TRUE	2	BACK	10	10	NEV	FALSE	UNK	FALSE	UNK	FALSE	TRUE	PAT_345_719_815	TRUE
PAT_244	374	FALSE	FALSE	UNK	UNK	35	TRUE	MALE	FALSE	TRUE	TRUE	TRUE	4	CHEST	6	5	NEV	FALSE	TRUE	FALSE	TRUE	FALSE	TRUE	PAT_244_374_726	TRUE
PAT_1451	1561					36								LIP			NEV	FALSE	TRUE	FALSE	FALSE	FALSE	TRUE	PAT_1451_1561_100	FALSE
PAT_1484	1682					28								HAND			NEV	FALSE	FALSE	FALSE	FALSE	FALSE	TRUE	PAT_1484_1682_240	FALSE
PAT_1960	3957					34								BACK			NEV	TRUE	TRUE	TRUE	TRUE	FALSE	TRUE	PAT_1960_3957_864	FALSE
PAT_1754	3308					10								BACK			NEV	FALSE	TRUE	FALSE	TRUE	FALSE	FALSE	PAT_1754_3308_783	FALSE
PAT_1624	2807					22								FOREARM			NEV	TRUE	TRUE	FALSE	FALSE	FALSE	TRUE	PAT_1624_2807_679	FALSE
PAT_1264	907					31								BACK			NEV	FALSE	TRUE	FALSE	FALSE	FALSE	TRUE	PAT_1264_907_674	FALSE
PAT_897	1704	FALSE	FALSE	ITALY	ITALY	49	FALSE	FEMALE	TRUE	TRUE	TRUE	FALSE	2	FOOT	8	4	NEV	FALSE	UNK	FALSE	UNK	FALSE	FALSE	PAT_897_1704_988	TRUE
PAT_72	110	FALSE	FALSE	POMERANIA	POMERANIA	36	FALSE	FEMALE	TRUE	FALSE	TRUE	TRUE	2	BACK	8	6	NEV	FALSE	TRUE	FALSE	FALSE	FALSE	FALSE	PAT_72_110_944	TRUE
PAT_898	1706	FALSE	TRUE	POMERANIA	POMERANIA	50	TRUE	MALE	FALSE	FALSE	TRUE	TRUE	3	BACK	8	4	NEV	FALSE	UNK	FALSE	UNK	FALSE	FALSE	PAT_898_1706_496	TRUE
PAT_2162	4820					32								BACK			NEV	FALSE	FALSE	FALSE	FALSE	FALSE	TRUE	PAT_2162_4820_913	FALSE
PAT_1754	3306					10								BACK			NEV	FALSE	TRUE	FALSE	FALSE	FALSE	TRUE	PAT_1754_3306_816	FALSE
PAT_892	1691	FALSE	FALSE	ITALY	POMERANIA	24	TRUE	FEMALE	TRUE	TRUE	TRUE	TRUE	2	BACK	11	9	NEV	FALSE	UNK	FALSE	UNK	FALSE	TRUE	PAT_892_1691_881	TRUE
PAT_2097	4557					37								EAR			NEV	FALSE	TRUE	FALSE	FALSE	FALSE	TRUE	PAT_2097_4557_241	FALSE
PAT_205	311	FALSE	TRUE	POMERANIA	POMERANIA	50	TRUE	MALE	FALSE	FALSE	FALSE	FALSE	2	FACE	4	4	NEV	FALSE	UNK	FALSE	UNK	FALSE	FALSE	PAT_205_311_255	TRUE
PAT_1568	2454					34								NECK			NEV	FALSE	TRUE	FALSE	FALSE	FALSE	TRUE	PAT_1568_2454_468	FALSE
PAT_2142	4733					41								BACK			NEV	FALSE	FALSE	FALSE	FALSE	FALSE	FALSE	PAT_2142_4733_13	FALSE
PAT_433	2650	FALSE	TRUE	GERMANY	GERMANY	30	FALSE	MALE	FALSE	TRUE	FALSE	FALSE	2	NECK	20	20	NEV	FALSE	TRUE	FALSE	FALSE	FALSE	TRUE	PAT_433_2650_417	FALSE
PAT_1614	2747					25								ARM			NEV	FALSE	TRUE	FALSE	FALSE	FALSE	TRUE	PAT_1614_2747_533	FALSE
PAT_1753	3305					8								BACK			NEV	FALSE	FALSE	FALSE	FALSE	FALSE	TRUE	PAT_1753_3305_385	FALSE
PAT_341	715	FALSE	TRUE	BRAZIL	BRAZIL	27	FALSE	FEMALE	FALSE	TRUE	FALSE	FALSE	4	HAND	6	5	NEV	FALSE	FALSE	FALSE	FALSE	FALSE	FALSE	PAT_341_715_180	TRUE
PAT_1331	1173					31								BACK			NEV	FALSE	TRUE	FALSE	FALSE	FALSE	TRUE	PAT_1331_1173_380	FALSE
PAT_1648	2902					61								BACK			NEV	FALSE	FALSE	FALSE	FALSE	FALSE	TRUE	PAT_1648_2902_292	FALSE
PAT_1731	3237					60								CHEST			NEV	FALSE	TRUE	FALSE	FALSE	FALSE	TRUE	PAT_1731_3237_919	FALSE
PAT_615	1168	FALSE	FALSE	UNK	UNK	16	FALSE	FEMALE	FALSE	FALSE	TRUE	TRUE	2	FACE	8	7	NEV	FALSE	UNK	FALSE	UNK	FALSE	TRUE	PAT_615_1168_968	TRUE
PAT_1784	3416					25								FACE			NEV	FALSE	TRUE	FALSE	FALSE	FALSE	TRUE	PAT_1784_3416_507	FALSE
PAT_2080	4484					13								NECK			NEV	FALSE	TRUE	FALSE	FALSE	FALSE	FALSE	PAT_2080_4484_997	FALSE
PAT_1940	3901					31								SCALP			NEV	FALSE	TRUE	FALSE	FALSE	FALSE	TRUE	PAT_1940_3901_900	FALSE
PAT_1680	3038					42								CHEST			NEV	FALSE	TRUE	FALSE	FALSE	FALSE	TRUE	PAT_1680_3038_587	FALSE
PAT_1810	3484					44								FACE			NEV	FALSE	TRUE	FALSE	FALSE	FALSE	TRUE	PAT_1810_3484_347	FALSE
PAT_1379	1300					30								THIGH			NEV	FALSE	FALSE	FALSE	FALSE	FALSE	FALSE	PAT_1379_1300_924	FALSE
PAT_1534	1810					14								BACK			NEV	FALSE	TRUE	FALSE	FALSE	FALSE	TRUE	PAT_1534_1810_719	FALSE
PAT_1364	1246					17								BACK			NEV	FALSE	TRUE	FALSE	FALSE	FALSE	TRUE	PAT_1364_1246_238	FALSE
PAT_756	1496	FALSE	TRUE	ITALY	ITALY	27	FALSE	FEMALE	FALSE	TRUE	TRUE	TRUE	4	ABDOMEN	8	5	NEV	FALSE	TRUE	FALSE	FALSE	FALSE	TRUE	PAT_756_1496_599	TRUE
PAT_1326	1156					59								ABDOMEN			NEV	FALSE	TRUE	FALSE	FALSE	FALSE	TRUE	PAT_1326_1156_783	FALSE
PAT_1245	844					22								CHEST			NEV	FALSE	FALSE	FALSE	FALSE	FALSE	FALSE	PAT_1245_844_471	FALSE
PAT_1161	578					38								CHEST			NEV	FALSE	TRUE	FALSE	FALSE	FALSE	FALSE	PAT_1161_578_233	FALSE
PAT_2159	4792					35								SCALP			NEV	FALSE	TRUE	FALSE	FALSE	FALSE	FALSE	PAT_2159_4792_718	FALSE
PAT_1718	3202					35								THIGH			NEV	FALSE	TRUE	FALSE	FALSE	FALSE	TRUE	PAT_1718_3202_152	FALSE
PAT_1694	3110					51								ABDOMEN			NEV	FALSE	FALSE	FALSE	FALSE	FALSE	TRUE	PAT_1694_3110_213	FALSE
PAT_1136	517					40								CHEST			NEV	FALSE	TRUE	FALSE	FALSE	FALSE	TRUE	PAT_1136_517_92	FALSE
PAT_1333	1177					38								BACK			NEV	FALSE	TRUE	FALSE	FALSE	FALSE	TRUE	PAT_1333_1177_434	FALSE
PAT_471	909	FALSE	FALSE	POMERANIA	POMERANIA	13	FALSE	FEMALE	FALSE	FALSE	FALSE	FALSE	2	THIGH	89	27	NEV	FALSE	UNK	UNK	UNK	FALSE	TRUE	PAT_471_909_344	TRUE
PAT_1245	845					22								CHEST			NEV	FALSE	FALSE	FALSE	FALSE	FALSE	FALSE	PAT_1245_845_32	FALSE
PAT_2088	4525					9								BACK			NEV	FALSE	FALSE	FALSE	FALSE	FALSE	FALSE	PAT_2088_4525_507	FALSE
PAT_665	1261	FALSE	FALSE	UNK	UNK	30	FALSE	FEMALE	TRUE	TRUE	TRUE	TRUE	3	BACK	15	8	NEV	FALSE	UNK	FALSE	UNK	FALSE	FALSE	PAT_665_1261_17	TRUE
PAT_417	828	FALSE	FALSE	ITALY	ITALY	27	TRUE	MALE	FALSE	TRUE	FALSE	FALSE	3	THIGH	9	5	NEV	FALSE	TRUE	FALSE	FALSE	FALSE	TRUE	PAT_417_828_723	TRUE
PAT_1223	770					35								FACE			NEV	TRUE	TRUE	FALSE	FALSE	FALSE	TRUE	PAT_1223_770_120	FALSE
PAT_100	393	FALSE	FALSE	POMERANIA	POMERANIA	14	FALSE	MALE	FALSE	TRUE	FALSE	FALSE	1	FACE	7	3	NEV	FALSE	FALSE	FALSE	FALSE	FALSE	FALSE	PAT_100_393_898	TRUE
PAT_439	859	FALSE	FALSE	GERMANY	GERMANY	66	FALSE	FEMALE	TRUE	TRUE	TRUE	TRUE	4	BACK	5	4	NEV	FALSE	UNK	FALSE	UNK	FALSE	FALSE	PAT_439_859_84	TRUE
PAT_201	306	FALSE	TRUE	POMERANIA	POMERANIA	54	TRUE	MALE	FALSE	TRUE	FALSE	FALSE	3	CHEST	12	10	NEV	FALSE	UNK	FALSE	UNK	FALSE	FALSE	PAT_201_306_781	TRUE
PAT_1401	1374					51								CHEST			NEV	FALSE	TRUE	FALSE	FALSE	FALSE	TRUE	PAT_1401_1374_593	FALSE
PAT_1928	3876					37								FOREARM			NEV	FALSE	TRUE	FALSE	TRUE	FALSE	TRUE	PAT_1928_3876_437	FALSE
PAT_641	3704	FALSE	FALSE	GERMANY		20	FALSE	FEMALE	TRUE	FALSE	TRUE	FALSE	2	ABDOMEN	5	3	NEV	FALSE	FALSE	FALSE	FALSE	FALSE	FALSE	PAT_641_3704_317	FALSE
PAT_1345	1223					56								BACK			NEV	FALSE	TRUE	FALSE	FALSE	FALSE	TRUE	PAT_1345_1223_175	FALSE
PAT_1671	3008					46								SCALP			NEV	FALSE	TRUE	FALSE	FALSE	FALSE	TRUE	PAT_1671_3008_622	FALSE
PAT_1089	375					39								CHEST			NEV	FALSE	TRUE	FALSE	FALSE	FALSE	TRUE	PAT_1089_375_60	FALSE
PAT_1107	427					38								BACK			NEV	FALSE	TRUE	FALSE	FALSE	FALSE	TRUE	PAT_1107_427_352	FALSE
PAT_213	328	FALSE	FALSE	UNK	UNK	81	FALSE	FEMALE	FALSE	FALSE	TRUE	TRUE	3	FACE	3	3	NEV	FALSE	TRUE	FALSE	FALSE	FALSE	FALSE	PAT_213_328_117	TRUE
PAT_756	1495	FALSE	TRUE	ITALY	ITALY	27	FALSE	FEMALE	FALSE	TRUE	TRUE	TRUE	4	ARM	5	5	NEV	TRUE	TRUE	FALSE	TRUE	FALSE	FALSE	PAT_756_1495_858	TRUE
PAT_2013	4148					29								ABDOMEN			NEV	FALSE	FALSE	FALSE	FALSE	FALSE	FALSE	PAT_2013_4148_303	FALSE
PAT_2062	4397					22								HAND			NEV	FALSE	TRUE	FALSE	TRUE	FALSE	FALSE	PAT_2062_4397_39	FALSE
PAT_1520	1777					26								ABDOMEN			NEV	FALSE	TRUE	FALSE	FALSE	FALSE	TRUE	PAT_1520_1777_935	FALSE
PAT_1787	3421					43								BACK			NEV	TRUE	TRUE	FALSE	TRUE	FALSE	FALSE	PAT_1787_3421_516	FALSE
PAT_522	3168	FALSE	FALSE	ITALY	ITALY	53	FALSE	MALE	FALSE	FALSE	TRUE	TRUE	2	THIGH	10	8	NEV	FALSE	FALSE	FALSE	FALSE	FALSE	TRUE	PAT_522_3168_747	FALSE
PAT_1148	542					32								BACK			NEV	FALSE	TRUE	FALSE	FALSE	FALSE	TRUE	PAT_1148_542_708	FALSE
PAT_2161	4819					6								ARM			NEV	FALSE	FALSE	FALSE	FALSE	FALSE	FALSE	PAT_2161_4819_719	FALSE
PAT_21	31	FALSE	FALSE	GERMANY	GERMANY	55	FALSE	FEMALE	TRUE	FALSE	FALSE	FALSE	2	FACE	11	10	NEV	FALSE	UNK	FALSE	UNK	FALSE	TRUE	PAT_21_31_965	TRUE
PAT_1242	826					17								THIGH			NEV	FALSE	FALSE	FALSE	FALSE	FALSE	FALSE	PAT_1242_826_903	FALSE
PAT_1219	764					35								FACE			NEV	TRUE	TRUE	FALSE	FALSE	FALSE	TRUE	PAT_1219_764_111	FALSE
PAT_1216	759					41								FACE			NEV	FALSE	TRUE	FALSE	FALSE	FALSE	TRUE	PAT_1216_759_365	FALSE
PAT_100	393	FALSE	FALSE	POMERANIA	POMERANIA	14	FALSE	MALE	FALSE	TRUE	FALSE	FALSE	1	FACE	7	3	NEV	FALSE	FALSE	FALSE	FALSE	FALSE	FALSE	PAT_100_393_595	TRUE
PAT_1297	1048					66								FOREARM			NEV	FALSE	TRUE	FALSE	FALSE	FALSE	FALSE	PAT_1297_1048_353	FALSE
PAT_281	1518	FALSE	FALSE	POMERANIA	POMERANIA	61	FALSE	MALE	TRUE	FALSE	FALSE	FALSE	3	BACK	2	2	NEV	FALSE	FALSE	FALSE	FALSE	FALSE	TRUE	PAT_281_1518_571	FALSE
PAT_627	1188	FALSE	FALSE	POMERANIA	POMERANIA	32	FALSE	FEMALE	TRUE	FALSE	TRUE	TRUE	2	THIGH	7	7	NEV	TRUE	TRUE	FALSE	TRUE	FALSE	FALSE	PAT_627_1188_503	TRUE
PAT_1657	2932					23								FACE			NEV	FALSE	TRUE	FALSE	FALSE	FALSE	TRUE	PAT_1657_2932_680	FALSE
PAT_1613	2744					27								THIGH			NEV	FALSE	TRUE	FALSE	FALSE	FALSE	TRUE	PAT_1613_2744_603	FALSE
PAT_1401	1373					51								BACK			NEV	FALSE	TRUE	FALSE	FALSE	FALSE	TRUE	PAT_1401_1373_881	FALSE
PAT_1801	3461					56								FACE			NEV	FALSE	FALSE	FALSE	FALSE	FALSE	TRUE	PAT_1801_3461_351	FALSE
