# Supplementary material for: AI-driven skin cancer detection from smartphone images: A hybrid model using ViT, adaptive thresholding, black-hat transformation, and XGBoost
Source: PLoS One. 2025 Jul 28;20(7):e0328402. doi: 10.1371/journal.pone.0328402 (PMC12303293; doi:10.1371/journal.pone.0328402)
Supplement: S1 — (ZIP) [file pone.0328402.s001.zip › Metadata/SCC.csv]

patient_id	lesion_id	smoke	drink	background_father	background_mother	age	pesticide	gender	skin_cancer_history	cancer_history	has_piped_water	has_sewage_system	fitspatrick	region	diameter_1	diameter_2	diagnostic	itch	grew	hurt	changed	bleed	elevation	id	biopsed
PAT_380	1540	FALSE	FALSE	NETHERLANDS	GERMANY	60	TRUE	MALE	FALSE	TRUE	TRUE	TRUE	2	NOSE	3	3	SCC	TRUE	FALSE	FALSE	FALSE	FALSE	FALSE	PAT_380_1540_959	TRUE
PAT_805	1517	FALSE	FALSE	GERMANY	GERMANY	58	FALSE	FEMALE	FALSE	FALSE	TRUE	TRUE	3	HAND	10	8	SCC	TRUE	TRUE	FALSE	FALSE	FALSE	TRUE	PAT_805_1517_154	TRUE
PAT_183	283	FALSE	FALSE	UNK	UNK	76	FALSE	MALE	TRUE	FALSE	FALSE	FALSE	3	CHEST	9	7	SCC	TRUE	FALSE	FALSE	FALSE	FALSE	FALSE	PAT_183_283_495	TRUE
PAT_882	1677	FALSE	FALSE	POMERANIA	POMERANIA	92	FALSE	FEMALE	FALSE	FALSE	FALSE	FALSE	2	FOREARM	10	10	SCC	TRUE	UNK	FALSE	UNK	TRUE	TRUE	PAT_882_1677_789	TRUE
PAT_369	755	FALSE	FALSE	GERMANY	POLAND	77	FALSE	FEMALE	FALSE	TRUE	FALSE	FALSE	2	EAR	16	15	SCC	FALSE	TRUE	FALSE	FALSE	FALSE	TRUE	PAT_369_755_391	TRUE
PAT_377	1580	FALSE	FALSE	ITALY	ITALY	66	TRUE	MALE	TRUE	FALSE	FALSE	FALSE	2	FOOT	5	4	SCC	TRUE	UNK	FALSE	UNK	FALSE	TRUE	PAT_377_1580_534	TRUE
PAT_492	937	FALSE	TRUE	POMERANIA	POMERANIA	70	FALSE	MALE	FALSE	FALSE	FALSE	FALSE	2	CHEST	18	13	SCC	FALSE	TRUE	FALSE	FALSE	FALSE	TRUE	PAT_492_937_958	TRUE
PAT_549	1043	FALSE	FALSE	BRAZIL	BRAZIL	85	FALSE	MALE	FALSE	FALSE	TRUE	FALSE	2	NECK	30	24	SCC	TRUE	TRUE	FALSE	FALSE	FALSE	TRUE	PAT_549_1043_676	TRUE
PAT_714	1337	TRUE	FALSE	GERMANY	GERMANY	67	TRUE	MALE	TRUE	TRUE	TRUE	TRUE	3	EAR	15	11	SCC	TRUE	TRUE	FALSE	TRUE	FALSE	TRUE	PAT_714_1337_709	TRUE
PAT_319	680	TRUE	FALSE	GERMANY	GERMANY	62	FALSE	FEMALE	TRUE	TRUE	TRUE	TRUE	2	CHEST	11	6	SCC	TRUE	TRUE	FALSE	FALSE	TRUE	TRUE	PAT_319_680_832	TRUE
PAT_963	1819	FALSE	TRUE	ITALY	GERMANY	58	TRUE	MALE	TRUE	FALSE	TRUE	TRUE	2	BACK	10	7	SCC	FALSE	UNK	FALSE	UNK	FALSE	FALSE	PAT_963_1819_298	TRUE
PAT_771	1488	TRUE	TRUE	ITALY	ITALY	69	FALSE	MALE	FALSE	TRUE	TRUE	TRUE	3	ARM	7	7	SCC	TRUE	TRUE	FALSE	TRUE	FALSE	TRUE	PAT_771_1488_562	TRUE
PAT_365	751	FALSE	TRUE	GERMANY	GERMANY	70	FALSE	MALE	FALSE	TRUE	TRUE	TRUE	2	FACE	11	9	SCC	TRUE	TRUE	FALSE	FALSE	FALSE	TRUE	PAT_365_751_709	TRUE
PAT_216	331	TRUE	TRUE	POMERANIA	POMERANIA	71	TRUE	MALE	FALSE	FALSE	FALSE	FALSE	3	FOREARM	10	6	SCC	FALSE	FALSE	FALSE	FALSE	FALSE	FALSE	PAT_216_331_678	TRUE
PAT_361	1568	FALSE	FALSE	POMERANIA	POMERANIA	71	TRUE	MALE	TRUE	FALSE	FALSE	FALSE	3	FACE	10	9	SCC	FALSE	FALSE	FALSE	FALSE	FALSE	FALSE	PAT_361_1568_456	TRUE
PAT_395	795	FALSE	FALSE	GERMANY	GERMANY	58	TRUE	FEMALE	FALSE	TRUE	FALSE	FALSE	3	THIGH	15	12	SCC	TRUE	UNK	FALSE	UNK	TRUE	TRUE	PAT_395_795_43	TRUE
PAT_953	1806	FALSE	TRUE	POMERANIA	POMERANIA	53	TRUE	FEMALE	TRUE	FALSE	FALSE	TRUE	3	ARM	9	8	SCC	TRUE	TRUE	FALSE	FALSE	FALSE	TRUE	PAT_953_1806_326	TRUE
PAT_76	1039	FALSE	FALSE	ITALY	ITALY	94	FALSE	MALE	FALSE	FALSE	TRUE	TRUE	1	EAR	20	18	SCC	TRUE	TRUE	FALSE	FALSE	FALSE	TRUE	PAT_76_1039_269	TRUE
PAT_663	1254	FALSE	FALSE	BRAZIL	BRAZIL	58	FALSE	FEMALE	TRUE	TRUE	TRUE	TRUE	3	BACK	13	12	SCC	TRUE	TRUE	TRUE	TRUE	TRUE	FALSE	PAT_663_1254_732	TRUE
PAT_56	86	FALSE	FALSE	GERMANY	GERMANY	70	FALSE	FEMALE	FALSE	TRUE	TRUE	TRUE	2	ARM	24	20	SCC	TRUE	TRUE	TRUE	FALSE	TRUE	FALSE	PAT_56_86_479	TRUE
PAT_940	1774	FALSE	FALSE	GERMANY	GERMANY	69	TRUE	MALE	FALSE	FALSE	TRUE	TRUE	2	FACE	15	13	SCC	TRUE	UNK	FALSE	UNK	TRUE	TRUE	PAT_940_1774_962	TRUE
PAT_397	798	FALSE	TRUE	GERMANY	GERMANY	59	TRUE	MALE	TRUE	FALSE	FALSE	FALSE	3	FOREARM	18	16	SCC	TRUE	TRUE	FALSE	FALSE	FALSE	FALSE	PAT_397_798_482	TRUE
PAT_338	710	FALSE	FALSE	GERMANY	GERMANY	81	FALSE	FEMALE	TRUE	FALSE	TRUE	TRUE	1	THIGH	15	12	SCC	TRUE	TRUE	FALSE	TRUE	FALSE	FALSE	PAT_338_710_319	TRUE
PAT_908	1726	FALSE	TRUE	GERMANY	GERMANY	63	TRUE	MALE	TRUE	TRUE	TRUE	TRUE	2	CHEST	22	25	SCC	FALSE	UNK	FALSE	UNK	FALSE	FALSE	PAT_908_1726_939	TRUE
PAT_500	947	FALSE	FALSE	GERMANY	BRAZIL	67	FALSE	FEMALE	FALSE	FALSE	TRUE	TRUE	3	EAR	13	8	SCC	TRUE	TRUE	TRUE	FALSE	TRUE	TRUE	PAT_500_947_77	TRUE
PAT_600	1141	TRUE	FALSE	ITALY	ITALY	83	FALSE	FEMALE	FALSE	TRUE	TRUE	TRUE	2	NECK	10	7	SCC	TRUE	TRUE	FALSE	TRUE	FALSE	TRUE	PAT_600_1141_542	TRUE
PAT_131	197	FALSE	FALSE	GERMANY	GERMANY	90	FALSE	FEMALE	TRUE	TRUE	TRUE	TRUE	2	FOREARM	17	15	SCC	TRUE	TRUE	TRUE	FALSE	TRUE	TRUE	PAT_131_197_974	TRUE
PAT_93	142	FALSE	TRUE	UNK	UNK	90	FALSE	MALE	FALSE	FALSE	TRUE	TRUE	4	FOREARM	8	6	SCC	UNK	UNK	TRUE	UNK	FALSE	TRUE	PAT_93_142_269	TRUE
PAT_259	399	FALSE	FALSE	POMERANIA	POMERANIA	92	FALSE	FEMALE	FALSE	TRUE	FALSE	FALSE	1	NOSE	5	3	SCC	TRUE	TRUE	FALSE	FALSE	FALSE	TRUE	PAT_259_399_801	TRUE
PAT_349	724	FALSE	FALSE	UNK	UNK	79	FALSE	FEMALE	FALSE	FALSE	TRUE	TRUE	2	ARM	20	14	SCC	TRUE	UNK	FALSE	UNK	TRUE	FALSE	PAT_349_724_750	TRUE
PAT_497	943	FALSE	FALSE	POMERANIA	POMERANIA	81	FALSE	FEMALE	FALSE	FALSE	FALSE	FALSE	2	BACK	35	33	SCC	TRUE	UNK	TRUE	UNK	TRUE	TRUE	PAT_497_943_580	TRUE
PAT_679	1286	TRUE	FALSE	UNK	UNK	75	FALSE	MALE	TRUE	TRUE	TRUE	TRUE	2	LIP	6	5	SCC	FALSE	FALSE	FALSE	TRUE	FALSE	TRUE	PAT_679_1286_677	TRUE
PAT_561	1069	FALSE	TRUE	BRAZIL	BRAZIL	39	TRUE	MALE	FALSE	TRUE	TRUE	FALSE	2	CHEST	7	6	SCC	TRUE	TRUE	TRUE	FALSE	TRUE	TRUE	PAT_561_1069_418	TRUE
PAT_770	1451	FALSE	FALSE	BRAZIL	BRAZIL	79	TRUE	MALE	FALSE	FALSE	TRUE	TRUE	5	FACE	40	5	SCC	TRUE	TRUE	TRUE	FALSE	TRUE	TRUE	PAT_770_1451_136	TRUE
PAT_307	659	FALSE	FALSE	ITALY	ITALY	77	FALSE	FEMALE	FALSE	FALSE	FALSE	FALSE	2	LIP	10	3	SCC	TRUE	FALSE	TRUE	FALSE	FALSE	TRUE	PAT_307_659_85	TRUE
PAT_390	790	FALSE	TRUE	UNK	UNK	43	TRUE	MALE	TRUE	TRUE	FALSE	FALSE	3	FACE	4	4	SCC	TRUE	TRUE	FALSE	FALSE	FALSE	TRUE	PAT_390_790_505	TRUE
PAT_689	1306	TRUE	TRUE	GERMANY	GERMANY	55	TRUE	MALE	FALSE	FALSE	TRUE	TRUE	2	ARM	10	7	SCC	TRUE	FALSE	FALSE	FALSE	FALSE	TRUE	PAT_689_1306_772	TRUE
PAT_108	161	FALSE	FALSE	POMERANIA	POMERANIA	68	TRUE	MALE	TRUE	TRUE	TRUE	TRUE	2	FOREARM	11	7	SCC	TRUE	TRUE	TRUE	TRUE	TRUE	TRUE	PAT_108_161_423	TRUE
PAT_503	949	FALSE	TRUE	POMERANIA	POMERANIA	88	TRUE	MALE	TRUE	TRUE	TRUE	TRUE	2	FACE	9	7	SCC	TRUE	FALSE	FALSE	FALSE	TRUE	TRUE	PAT_503_949_409	TRUE
PAT_490	933	FALSE	FALSE	POMERANIA	POMERANIA	45	TRUE	MALE	TRUE	FALSE	FALSE	FALSE	2	EAR	5	4	SCC	TRUE	TRUE	FALSE	FALSE	FALSE	TRUE	PAT_490_933_352	TRUE
PAT_655	1245	FALSE	FALSE	GERMANY	GERMANY	75	FALSE	FEMALE	TRUE	FALSE	TRUE	TRUE	2	CHEST	9	7	SCC	TRUE	UNK	FALSE	UNK	FALSE	TRUE	PAT_655_1245_807	TRUE
PAT_677	1349	FALSE	FALSE	ITALY	ITALY	75	TRUE	MALE	FALSE	TRUE	TRUE	TRUE	2	FOREARM	11	7	SCC	FALSE	TRUE	FALSE	TRUE	FALSE	TRUE	PAT_677_1349_541	TRUE
PAT_397	797	FALSE	TRUE	GERMANY	GERMANY	59	TRUE	MALE	TRUE	FALSE	FALSE	FALSE	3	FACE	9	10	SCC	TRUE	TRUE	FALSE	FALSE	FALSE	FALSE	PAT_397_797_742	TRUE
PAT_974	1842	FALSE	FALSE	POMERANIA	POMERANIA	61	TRUE	FEMALE	FALSE	FALSE	FALSE	TRUE	3	HAND	5	4	SCC	TRUE	UNK	TRUE	UNK	FALSE	TRUE	PAT_974_1842_574	TRUE
PAT_527	1359	TRUE	TRUE	GERMANY	GERMANY	60	TRUE	MALE	TRUE	FALSE	TRUE	TRUE	1	ARM	15	10	SCC	TRUE	UNK	FALSE	UNK	FALSE	TRUE	PAT_527_1359_165	TRUE
PAT_319	680	TRUE	FALSE	GERMANY	GERMANY	62	FALSE	FEMALE	TRUE	TRUE	TRUE	TRUE	2	CHEST	11	6	SCC	TRUE	TRUE	FALSE	FALSE	TRUE	TRUE	PAT_319_680_166	TRUE
PAT_20	30	FALSE	FALSE	GERMANY	GERMANY	66	FALSE	FEMALE	TRUE	FALSE	FALSE	FALSE	2	FOREARM	6	5	SCC	TRUE	UNK	FALSE	UNK	FALSE	TRUE	PAT_20_30_44	TRUE
PAT_48	74	FALSE	FALSE	BRAZIL	BRAZIL	73	FALSE	FEMALE	FALSE	TRUE	TRUE	TRUE	3	ARM	10	7	SCC	FALSE	TRUE	FALSE	FALSE	FALSE	TRUE	PAT_48_74_402	TRUE
PAT_712	1335	FALSE	FALSE	ITALY	ITALY	65	FALSE	FEMALE	TRUE	TRUE	TRUE	TRUE	3	NECK	6	5	SCC	TRUE	UNK	FALSE	UNK	FALSE	TRUE	PAT_712_1335_359	TRUE
PAT_860	1641	FALSE	TRUE	GERMANY	GERMANY	57	TRUE	FEMALE	TRUE	FALSE	TRUE	TRUE	3	HAND	14	13	SCC	FALSE	TRUE	TRUE	TRUE	FALSE	TRUE	PAT_860_1641_440	TRUE
PAT_882	1678	FALSE	FALSE	POMERANIA	POMERANIA	92	FALSE	FEMALE	FALSE	FALSE	FALSE	FALSE	2	ARM	20	15	SCC	TRUE	UNK	FALSE	UNK	TRUE	FALSE	PAT_882_1678_192	TRUE
PAT_590	1121	FALSE	FALSE	BRAZIL	BRAZIL	57	TRUE	FEMALE	FALSE	FALSE	TRUE	TRUE	5	ARM	19	18	SCC	TRUE	TRUE	TRUE	FALSE	FALSE	TRUE	PAT_590_1121_504	TRUE
PAT_924	1757	FALSE	FALSE	GERMANY	GERMANY	64	FALSE	FEMALE	TRUE	FALSE	TRUE	TRUE	3	THIGH	5	5	SCC	FALSE	FALSE	FALSE	FALSE	TRUE	TRUE	PAT_924_1757_784	TRUE
PAT_400	801	FALSE	FALSE	POMERANIA	POMERANIA	76	FALSE	FEMALE	FALSE	TRUE	FALSE	FALSE	2	ARM	8	7	SCC	FALSE	UNK	FALSE	UNK	FALSE	TRUE	PAT_400_801_376	TRUE
PAT_155	240	FALSE	FALSE	PORTUGAL	PORTUGAL	84	FALSE	FEMALE	FALSE	TRUE	TRUE	TRUE	2	FOREARM	15	10	SCC	TRUE	UNK	TRUE	UNK	TRUE	TRUE	PAT_155_240_211	TRUE
PAT_713	1336	FALSE	FALSE	POMERANIA	POMERANIA	75	TRUE	MALE	TRUE	TRUE	TRUE	TRUE	2	FOREARM	15	15	SCC	TRUE	UNK	FALSE	UNK	FALSE	TRUE	PAT_713_1336_159	TRUE
PAT_227	347	FALSE	FALSE	GERMANY	GERMANY	82	TRUE	MALE	FALSE	TRUE	TRUE	TRUE	2	FACE	8	5	SCC	TRUE	FALSE	TRUE	FALSE	TRUE	TRUE	PAT_227_347_19	TRUE
PAT_49	75	FALSE	FALSE	PORTUGAL	NETHERLANDS	69	FALSE	MALE	FALSE	FALSE	TRUE	TRUE	3	FOREARM	20	13	SCC	TRUE	UNK	FALSE	UNK	TRUE	FALSE	PAT_49_75_326	TRUE
PAT_637	1434	TRUE	TRUE	BRAZIL	BRAZIL	69	FALSE	MALE	FALSE	TRUE	TRUE	TRUE	2	BACK	7	7	SCC	FALSE	FALSE	FALSE	FALSE	FALSE	TRUE	PAT_637_1434_570	TRUE
PAT_349	724	FALSE	FALSE	UNK	UNK	79	FALSE	FEMALE	FALSE	FALSE	TRUE	TRUE	2	ARM	20	14	SCC	TRUE	UNK	FALSE	UNK	TRUE	FALSE	PAT_349_724_133	TRUE
PAT_630	1196	TRUE	TRUE	GERMANY	GERMANY	63	TRUE	MALE	TRUE	TRUE	TRUE	TRUE	2	ARM	9	9	SCC	TRUE	UNK	FALSE	UNK	TRUE	TRUE	PAT_630_1196_710	TRUE
PAT_365	750	FALSE	TRUE	GERMANY	GERMANY	70	FALSE	MALE	FALSE	TRUE	TRUE	TRUE	2	BACK	21	21	SCC	TRUE	TRUE	TRUE	FALSE	FALSE	TRUE	PAT_365_750_854	TRUE
PAT_219	336	FALSE	FALSE	GERMANY	GERMANY	85	TRUE	FEMALE	TRUE	FALSE	TRUE	TRUE	2	SCALP	30	25	SCC	TRUE	UNK	FALSE	UNK	FALSE	TRUE	PAT_219_336_376	TRUE
PAT_537	1014	TRUE	TRUE	BRAZIL	BRAZIL	62	TRUE	MALE	FALSE	FALSE	TRUE	TRUE	2	HAND	8	7	SCC	FALSE	FALSE	TRUE	FALSE	FALSE	TRUE	PAT_537_1014_961	TRUE
PAT_311	666	TRUE	FALSE	ITALY	GERMANY	66	FALSE	FEMALE	FALSE	TRUE	TRUE	TRUE	2	CHEST	8	6	SCC	TRUE	FALSE	FALSE	FALSE	FALSE	TRUE	PAT_311_666_191	TRUE
PAT_924	1757	FALSE	FALSE	GERMANY	GERMANY	64	FALSE	FEMALE	TRUE	FALSE	TRUE	TRUE	3	THIGH	5	5	SCC	FALSE	FALSE	FALSE	FALSE	TRUE	TRUE	PAT_924_1757_704	TRUE
PAT_549	1043	FALSE	FALSE	BRAZIL	BRAZIL	85	FALSE	MALE	FALSE	FALSE	TRUE	FALSE	2	NECK	30	24	SCC	TRUE	TRUE	FALSE	FALSE	FALSE	TRUE	PAT_549_1043_36	TRUE
PAT_677	1349	FALSE	FALSE	ITALY	ITALY	75	TRUE	MALE	FALSE	TRUE	TRUE	TRUE	2	FOREARM	11	7	SCC	FALSE	TRUE	FALSE	TRUE	FALSE	TRUE	PAT_677_1349_851	TRUE
PAT_771	1489	TRUE	TRUE	ITALY	ITALY	69	FALSE	MALE	FALSE	TRUE	TRUE	TRUE	3	HAND	10	9	SCC	TRUE	TRUE	FALSE	TRUE	FALSE	TRUE	PAT_771_1489_345	TRUE
PAT_664	1263	FALSE	FALSE	ITALY	GERMANY	69	FALSE	FEMALE	TRUE	FALSE	TRUE	TRUE	2	BACK	13	9	SCC	TRUE	TRUE	FALSE	TRUE	TRUE	TRUE	PAT_664_1263_781	TRUE
PAT_705	1326	FALSE	TRUE	GERMANY	GERMANY	58	TRUE	FEMALE	TRUE	TRUE	TRUE	TRUE	1	FOREARM	9	7	SCC	TRUE	TRUE	FALSE	FALSE	FALSE	TRUE	PAT_705_1326_82	TRUE
PAT_859	1638	FALSE	FALSE	GERMANY	GERMANY	81	FALSE	FEMALE	TRUE	TRUE	FALSE	FALSE	3	ARM	11	8	SCC	TRUE	UNK	FALSE	UNK	FALSE	FALSE	PAT_859_1638_598	TRUE
PAT_338	709	FALSE	FALSE	GERMANY	GERMANY	81	FALSE	FEMALE	TRUE	FALSE	TRUE	TRUE	1	FACE	4	3	SCC	FALSE	UNK	FALSE	UNK	FALSE	TRUE	PAT_338_709_306	TRUE
PAT_834	1572	FALSE	FALSE	GERMANY	GERMANY	81	FALSE	MALE	TRUE	TRUE	TRUE	FALSE	2	FACE	9	8	SCC	FALSE	FALSE	FALSE	FALSE	FALSE	TRUE	PAT_834_1572_973	TRUE
PAT_600	1141	TRUE	FALSE	ITALY	ITALY	83	FALSE	FEMALE	FALSE	TRUE	TRUE	TRUE	2	NECK	10	7	SCC	TRUE	TRUE	FALSE	TRUE	FALSE	TRUE	PAT_600_1141_988	TRUE
PAT_800	1514	TRUE	FALSE	GERMANY	GERMANY	66	TRUE	MALE	FALSE	FALSE	TRUE	TRUE	2	EAR	4	3	SCC	TRUE	UNK	FALSE	UNK	FALSE	TRUE	PAT_800_1514_512	TRUE
PAT_277	426	FALSE	FALSE	POMERANIA	POMERANIA	65	FALSE	FEMALE	TRUE	TRUE	FALSE	FALSE	2	FACE	7	6	SCC	TRUE	TRUE	TRUE	FALSE	TRUE	TRUE	PAT_277_426_825	TRUE
PAT_183	283	FALSE	FALSE	UNK	UNK	76	FALSE	MALE	TRUE	FALSE	FALSE	FALSE	3	CHEST	9	7	SCC	TRUE	FALSE	FALSE	FALSE	FALSE	FALSE	PAT_183_283_602	TRUE
PAT_934	1778	FALSE	FALSE	POMERANIA	POMERANIA	68	TRUE	MALE	FALSE	FALSE	TRUE	TRUE	2	FOREARM	15	10	SCC	FALSE	UNK	FALSE	UNK	FALSE	FALSE	PAT_934_1778_140	TRUE
PAT_56	86	FALSE	FALSE	GERMANY	GERMANY	70	FALSE	FEMALE	FALSE	TRUE	TRUE	TRUE	2	ARM	24	20	SCC	TRUE	TRUE	TRUE	FALSE	TRUE	FALSE	PAT_56_86_802	TRUE
PAT_935	1786	FALSE	FALSE	POMERANIA	POMERANIA	61	TRUE	FEMALE	TRUE	TRUE	FALSE	TRUE	2	EAR	9	6	SCC	FALSE	UNK	FALSE	UNK	FALSE	FALSE	PAT_935_1786_482	TRUE
PAT_809	1527	FALSE	FALSE	GERMANY	GERMANY	66	FALSE	FEMALE	FALSE	TRUE	TRUE	TRUE	3	NECK	5	4	SCC	TRUE	UNK	FALSE	UNK	FALSE	TRUE	PAT_809_1527_202	TRUE
PAT_448	875	FALSE	FALSE	POMERANIA	POMERANIA	66	TRUE	FEMALE	FALSE	TRUE	TRUE	TRUE	2	NOSE	5	4	SCC	FALSE	UNK	FALSE	UNK	FALSE	FALSE	PAT_448_875_81	TRUE
PAT_771	1488	TRUE	TRUE	ITALY	ITALY	69	FALSE	MALE	FALSE	TRUE	TRUE	TRUE	3	ARM	7	7	SCC	TRUE	TRUE	FALSE	TRUE	FALSE	TRUE	PAT_771_1488_922	TRUE
PAT_768	1449	TRUE	TRUE	ITALY	GERMANY	88	TRUE	MALE	FALSE	TRUE	TRUE	TRUE	3	FOREARM	26	20	SCC	TRUE	UNK	FALSE	UNK	TRUE	TRUE	PAT_768_1449_842	TRUE
PAT_633	1199	TRUE	TRUE	POMERANIA	POMERANIA	61	TRUE	MALE	FALSE	FALSE	TRUE	FALSE	1	ABDOMEN	10	7	SCC	TRUE	TRUE	TRUE	TRUE	TRUE	TRUE	PAT_633_1199_218	TRUE
PAT_330	1440	FALSE	FALSE	ITALY	ITALY	72	FALSE	MALE	FALSE	FALSE	TRUE	TRUE	2	NECK	7	4	SCC	TRUE	UNK	FALSE	UNK	FALSE	TRUE	PAT_330_1440_532	TRUE
PAT_150	1799	TRUE	TRUE	POMERANIA	POMERANIA	50	TRUE	FEMALE	TRUE	TRUE	FALSE	FALSE	2	HAND	12	6	SCC	TRUE	UNK	TRUE	UNK	FALSE	TRUE	PAT_150_1799_644	TRUE
PAT_192	296	FALSE	FALSE	ITALY	ITALY	74	TRUE	MALE	FALSE	FALSE	TRUE	TRUE	2	FACE	10	10	SCC	TRUE	TRUE	FALSE	TRUE	FALSE	FALSE	PAT_192_296_824	TRUE
PAT_953	1806	FALSE	TRUE	POMERANIA	POMERANIA	53	TRUE	FEMALE	TRUE	FALSE	FALSE	TRUE	3	ARM	9	8	SCC	TRUE	TRUE	FALSE	FALSE	FALSE	TRUE	PAT_953_1806_845	TRUE
PAT_164	255	FALSE	FALSE	NETHERLANDS	NETHERLANDS	77	FALSE	FEMALE	TRUE	TRUE	FALSE	FALSE	2	THIGH	10	9	SCC	TRUE	FALSE	FALSE	FALSE	FALSE	FALSE	PAT_164_255_119	TRUE
PAT_490	933	FALSE	FALSE	POMERANIA	POMERANIA	45	TRUE	MALE	TRUE	FALSE	FALSE	FALSE	2	EAR	5	4	SCC	TRUE	TRUE	FALSE	FALSE	FALSE	TRUE	PAT_490_933_17	TRUE
PAT_325	689	FALSE	FALSE	ITALY	ITALY	55	FALSE	FEMALE	FALSE	TRUE	TRUE	TRUE	3	BACK	11	7	SCC	TRUE	FALSE	FALSE	FALSE	FALSE	TRUE	PAT_325_689_528	TRUE
PAT_605	1152	TRUE	FALSE	ITALY	ITALY	65	FALSE	FEMALE	FALSE	FALSE	TRUE	TRUE	3	FOREARM	8	8	SCC	TRUE	UNK	FALSE	UNK	FALSE	TRUE	PAT_605_1152_536	TRUE
PAT_881	1681	FALSE	FALSE	POMERANIA	POMERANIA	45	FALSE	FEMALE	TRUE	TRUE	TRUE	FALSE	2	FOOT	5	4	SCC	FALSE	UNK	FALSE	UNK	FALSE	FALSE	PAT_881_1681_462	TRUE
PAT_75	113	FALSE	FALSE	GERMANY	GERMANY	50	TRUE	MALE	TRUE	FALSE	TRUE	TRUE	2	FACE	11	11	SCC	TRUE	UNK	FALSE	UNK	FALSE	TRUE	PAT_75_113_165	TRUE
PAT_492	937	FALSE	TRUE	POMERANIA	POMERANIA	70	FALSE	MALE	FALSE	FALSE	FALSE	FALSE	2	CHEST	18	13	SCC	FALSE	TRUE	FALSE	FALSE	FALSE	TRUE	PAT_492_937_126	TRUE
PAT_935	1785	FALSE	FALSE	POMERANIA	POMERANIA	61	TRUE	FEMALE	TRUE	TRUE	FALSE	TRUE	2	FACE	20	16	SCC	TRUE	UNK	FALSE	UNK	FALSE	FALSE	PAT_935_1785_530	TRUE
PAT_637	1434	TRUE	TRUE	BRAZIL	BRAZIL	69	FALSE	MALE	FALSE	TRUE	TRUE	TRUE	2	BACK	7	7	SCC	FALSE	FALSE	FALSE	FALSE	FALSE	TRUE	PAT_637_1434_684	TRUE
PAT_397	797	FALSE	TRUE	GERMANY	GERMANY	59	TRUE	MALE	TRUE	FALSE	FALSE	FALSE	3	FACE	9	10	SCC	TRUE	TRUE	FALSE	FALSE	FALSE	FALSE	PAT_397_797_638	TRUE
PAT_834	1574	FALSE	FALSE	GERMANY	GERMANY	81	FALSE	MALE	TRUE	TRUE	TRUE	FALSE	2	BACK	10	9	SCC	FALSE	FALSE	FALSE	FALSE	FALSE	TRUE	PAT_834_1574_276	TRUE
PAT_487	930	FALSE	FALSE	POMERANIA	POMERANIA	70	FALSE	FEMALE	FALSE	FALSE	FALSE	FALSE	2	THIGH	15	9	SCC	TRUE	UNK	FALSE	UNK	FALSE	TRUE	PAT_487_930_973	TRUE
PAT_678	1298	TRUE	TRUE	ITALY	ITALY	59	FALSE	MALE	TRUE	FALSE	TRUE	TRUE	2	FACE	8	6	SCC	TRUE	UNK	FALSE	UNK	FALSE	TRUE	PAT_678_1298_396	TRUE
PAT_787	1482	FALSE	FALSE	ITALY	ITALY	77	FALSE	FEMALE	FALSE	FALSE	TRUE	TRUE	4	THIGH	90	20	SCC	TRUE	UNK	TRUE	UNK	TRUE	FALSE	PAT_787_1482_328	TRUE
PAT_629	1192	TRUE	TRUE	GERMANY	GERMANY	65	TRUE	MALE	FALSE	FALSE	TRUE	TRUE	2	FOREARM	15	13	SCC	TRUE	UNK	FALSE	UNK	TRUE	TRUE	PAT_629_1192_362	TRUE
PAT_633	1199	TRUE	TRUE	POMERANIA	POMERANIA	61	TRUE	MALE	FALSE	FALSE	TRUE	FALSE	1	ABDOMEN	10	7	SCC	TRUE	TRUE	TRUE	TRUE	TRUE	TRUE	PAT_633_1199_745	TRUE
PAT_377	1580	FALSE	FALSE	ITALY	ITALY	66	TRUE	MALE	TRUE	FALSE	FALSE	FALSE	2	FOOT	5	4	SCC	TRUE	UNK	FALSE	UNK	FALSE	TRUE	PAT_377_1580_429	TRUE
PAT_386	784	TRUE	FALSE	POMERANIA	POMERANIA	66	FALSE	MALE	TRUE	FALSE	TRUE	TRUE	2	FACE	12	10	SCC	TRUE	TRUE	TRUE	FALSE	TRUE	TRUE	PAT_386_784_470	TRUE
PAT_108	161	FALSE	FALSE	POMERANIA	POMERANIA	68	TRUE	MALE	TRUE	TRUE	TRUE	TRUE	2	FOREARM	11	7	SCC	TRUE	TRUE	TRUE	TRUE	TRUE	TRUE	PAT_108_161_878	TRUE
PAT_387	786	FALSE	FALSE	BRAZIL	ITALY	57	TRUE	MALE	FALSE	TRUE	FALSE	FALSE	2	BACK	23	20	SCC	TRUE	TRUE	FALSE	FALSE	TRUE	FALSE	PAT_387_786_213	TRUE
PAT_874	1672	FALSE	FALSE	POMERANIA	POMERANIA	84	FALSE	FEMALE	FALSE	FALSE	FALSE	TRUE	2	NOSE	7	6	SCC	FALSE	FALSE	FALSE	FALSE	FALSE	TRUE	PAT_874_1672_287	TRUE
PAT_637	1217	TRUE	TRUE	BRAZIL	BRAZIL	69	FALSE	MALE	FALSE	TRUE	TRUE	TRUE	2	THIGH	12	7	SCC	FALSE	FALSE	FALSE	FALSE	FALSE	TRUE	PAT_637_1217_274	TRUE
PAT_447	873	FALSE	FALSE	POMERANIA	POMERANIA	62	FALSE	FEMALE	TRUE	FALSE	FALSE	FALSE	2	NOSE	4	3	SCC	TRUE	FALSE	FALSE	FALSE	FALSE	TRUE	PAT_447_873_329	TRUE
PAT_805	1517	FALSE	FALSE	GERMANY	GERMANY	58	FALSE	FEMALE	FALSE	FALSE	TRUE	TRUE	3	HAND	10	8	SCC	TRUE	TRUE	FALSE	FALSE	FALSE	TRUE	PAT_805_1517_647	TRUE
PAT_834	1574	FALSE	FALSE	GERMANY	GERMANY	81	FALSE	MALE	TRUE	TRUE	TRUE	FALSE	2	BACK	10	9	SCC	FALSE	FALSE	FALSE	FALSE	FALSE	TRUE	PAT_834_1574_397	TRUE
PAT_263	403	FALSE	FALSE	POMERANIA	POMERANIA	83	FALSE	MALE	FALSE	TRUE	FALSE	FALSE	1	CHEST	15	13	SCC	TRUE	FALSE	FALSE	FALSE	FALSE	TRUE	PAT_263_403_966	TRUE
PAT_679	1286	TRUE	FALSE	UNK	UNK	75	FALSE	MALE	TRUE	TRUE	TRUE	TRUE	2	LIP	6	5	SCC	FALSE	FALSE	FALSE	TRUE	FALSE	TRUE	PAT_679_1286_933	TRUE
PAT_824	1560	FALSE	FALSE	GERMANY	GERMANY	83	TRUE	MALE	TRUE	FALSE	TRUE	FALSE	2	BACK	9	9	SCC	TRUE	UNK	FALSE	UNK	TRUE	TRUE	PAT_824_1560_801	TRUE
PAT_482	924	FALSE	FALSE	POMERANIA	POMERANIA	63	FALSE	FEMALE	TRUE	TRUE	FALSE	FALSE	2	BACK	16	11	SCC	FALSE	UNK	FALSE	UNK	FALSE	FALSE	PAT_482_924_134	TRUE
PAT_48	74	FALSE	FALSE	BRAZIL	BRAZIL	73	FALSE	FEMALE	FALSE	TRUE	TRUE	TRUE	3	ARM	10	7	SCC	FALSE	TRUE	FALSE	FALSE	FALSE	TRUE	PAT_48_74_309	TRUE
PAT_751	1497	FALSE	FALSE	GERMANY	GERMANY	62	TRUE	MALE	FALSE	FALSE	TRUE	TRUE	2	CHEST	0	0	SCC	TRUE	UNK	FALSE	UNK	TRUE	TRUE	PAT_751_1497_215	TRUE
PAT_570	1084	FALSE	FALSE	POMERANIA	POMERANIA	43	TRUE	MALE	FALSE	FALSE	TRUE	TRUE	2	EAR	7	5	SCC	TRUE	TRUE	FALSE	FALSE	TRUE	TRUE	PAT_570_1084_939	TRUE
PAT_612	1163	FALSE	FALSE	ITALY	ITALY	90	FALSE	FEMALE	FALSE	TRUE	TRUE	TRUE	1	ARM	19	15	SCC	UNK	UNK	UNK	UNK	FALSE	TRUE	PAT_612_1163_833	TRUE
PAT_945	1796	FALSE	FALSE	UNK	UNK	83	FALSE	FEMALE	TRUE	TRUE	TRUE	TRUE	3	FOREARM	15	15	SCC	TRUE	UNK	FALSE	UNK	FALSE	TRUE	PAT_945_1796_583	TRUE
PAT_240	366	FALSE	FALSE	ITALY	ITALY	79	TRUE	MALE	FALSE	TRUE	TRUE	TRUE	2	BACK	12	10	SCC	TRUE	UNK	FALSE	UNK	FALSE	FALSE	PAT_240_366_768	TRUE
PAT_780	1473	FALSE	FALSE	GERMANY	GERMANY	56	FALSE	FEMALE	TRUE	TRUE	TRUE	TRUE	3	HAND	11	10	SCC	TRUE	UNK	FALSE	UNK	FALSE	TRUE	PAT_780_1473_791	TRUE
PAT_108	161	FALSE	FALSE	POMERANIA	POMERANIA	68	TRUE	MALE	TRUE	TRUE	TRUE	TRUE	2	FOREARM	11	7	SCC	TRUE	TRUE	TRUE	TRUE	TRUE	TRUE	PAT_108_161_575	TRUE
PAT_321	682	FALSE	FALSE	GERMANY	GERMANY	85	FALSE	FEMALE	FALSE	TRUE	FALSE	FALSE	2	FACE	7	7	SCC	TRUE	FALSE	TRUE	FALSE	FALSE	TRUE	PAT_321_682_236	TRUE
PAT_338	710	FALSE	FALSE	GERMANY	GERMANY	81	FALSE	FEMALE	TRUE	FALSE	TRUE	TRUE	1	THIGH	15	12	SCC	TRUE	TRUE	FALSE	TRUE	FALSE	FALSE	PAT_338_710_93	TRUE
PAT_271	418	FALSE	FALSE	GERMANY	GERMANY	79	FALSE	FEMALE	FALSE	TRUE	TRUE	TRUE	2	CHEST	12	10	SCC	TRUE	FALSE	TRUE	FALSE	FALSE	TRUE	PAT_271_418_92	TRUE
PAT_888	1685	FALSE	TRUE	ITALY	ITALY	46	FALSE	FEMALE	FALSE	TRUE	TRUE	FALSE	2	FOOT	7	5	SCC	TRUE	UNK	FALSE	UNK	FALSE	TRUE	PAT_888_1685_268	TRUE
PAT_304	653	FALSE	FALSE	BRAZIL	GERMANY	80	FALSE	MALE	FALSE	TRUE	TRUE	TRUE	2	NECK	8	8	SCC	FALSE	FALSE	FALSE	FALSE	FALSE	FALSE	PAT_304_653_446	TRUE
PAT_359	741	FALSE	FALSE	ITALY	ITALY	53	FALSE	FEMALE	TRUE	TRUE	TRUE	TRUE	3	FACE	6	5	SCC	TRUE	TRUE	FALSE	FALSE	TRUE	TRUE	PAT_359_741_973	TRUE
PAT_10	18	TRUE	FALSE	GERMANY	GERMANY	69	FALSE	MALE	FALSE	FALSE	TRUE	FALSE	1	ARM	13	9	SCC	TRUE	UNK	FALSE	UNK	FALSE	TRUE	PAT_10_18_830	TRUE
PAT_271	418	FALSE	FALSE	GERMANY	GERMANY	79	FALSE	FEMALE	FALSE	TRUE	TRUE	TRUE	2	CHEST	12	10	SCC	TRUE	FALSE	TRUE	FALSE	FALSE	TRUE	PAT_271_418_14	TRUE
PAT_809	1527	FALSE	FALSE	GERMANY	GERMANY	66	FALSE	FEMALE	FALSE	TRUE	TRUE	TRUE	3	NECK	5	4	SCC	TRUE	UNK	FALSE	UNK	FALSE	TRUE	PAT_809_1527_902	TRUE
PAT_978	1844	TRUE	FALSE	POMERANIA	POMERANIA	72	TRUE	MALE	FALSE	TRUE	TRUE	TRUE	2	HAND	16	15	SCC	TRUE	UNK	TRUE	UNK	TRUE	TRUE	PAT_978_1844_599	TRUE
PAT_989	1861	FALSE	TRUE	POMERANIA	POMERANIA	41	TRUE	MALE	TRUE	TRUE	FALSE	FALSE	2	LIP	18	12	SCC	TRUE	UNK	TRUE	UNK	TRUE	TRUE	PAT_989_1861_156	TRUE
PAT_380	1540	FALSE	FALSE	NETHERLANDS	GERMANY	60	TRUE	MALE	FALSE	TRUE	TRUE	TRUE	2	NOSE	3	3	SCC	TRUE	FALSE	FALSE	FALSE	FALSE	FALSE	PAT_380_1540_432	TRUE
PAT_164	255	FALSE	FALSE	NETHERLANDS	NETHERLANDS	77	FALSE	FEMALE	TRUE	TRUE	FALSE	FALSE	2	THIGH	10	9	SCC	TRUE	FALSE	FALSE	FALSE	FALSE	FALSE	PAT_164_255_130	TRUE
PAT_302	650	TRUE	FALSE	GERMANY	GERMANY	64	TRUE	MALE	TRUE	TRUE	TRUE	TRUE	2	FACE	10	10	SCC	TRUE	TRUE	TRUE	FALSE	TRUE	TRUE	PAT_302_650_477	TRUE
PAT_933	1766	FALSE	TRUE	GERMANY	GERMANY	61	TRUE	MALE	TRUE	TRUE	TRUE	FALSE	3	CHEST	4	3	SCC	TRUE	UNK	FALSE	UNK	FALSE	TRUE	PAT_933_1766_191	TRUE
PAT_296	640	FALSE	FALSE	ITALY	ITALY	68	FALSE	FEMALE	TRUE	TRUE	TRUE	TRUE	2	FACE	9	8	SCC	TRUE	TRUE	TRUE	FALSE	FALSE	TRUE	PAT_296_640_206	TRUE
PAT_891	1701	FALSE	FALSE	POMERANIA	POMERANIA	57	FALSE	FEMALE	TRUE	FALSE	TRUE	FALSE	2	HAND	5	4	SCC	TRUE	UNK	FALSE	UNK	TRUE	TRUE	PAT_891_1701_36	TRUE
PAT_978	1844	TRUE	FALSE	POMERANIA	POMERANIA	72	TRUE	MALE	FALSE	TRUE	TRUE	TRUE	2	HAND	16	15	SCC	TRUE	UNK	TRUE	UNK	TRUE	TRUE	PAT_978_1844_715	TRUE
PAT_990	1860	FALSE	FALSE	POMERANIA	POMERANIA	77	TRUE	MALE	FALSE	TRUE	TRUE	TRUE	2	FOOT	5	5	SCC	TRUE	UNK	FALSE	UNK	TRUE	TRUE	PAT_990_1860_636	TRUE
PAT_380	1540	FALSE	FALSE	NETHERLANDS	GERMANY	60	TRUE	MALE	FALSE	TRUE	TRUE	TRUE	2	NOSE	3	3	SCC	TRUE	FALSE	FALSE	FALSE	FALSE	FALSE	PAT_380_1540_525	TRUE
PAT_591	1126	FALSE	FALSE	POMERANIA	POMERANIA	79	TRUE	FEMALE	TRUE	TRUE	TRUE	FALSE	3	FOREARM	11	9	SCC	TRUE	UNK	FALSE	UNK	FALSE	TRUE	PAT_591_1126_21	TRUE
PAT_714	1337	TRUE	FALSE	GERMANY	GERMANY	67	TRUE	MALE	TRUE	TRUE	TRUE	TRUE	3	EAR	15	11	SCC	TRUE	TRUE	FALSE	TRUE	FALSE	TRUE	PAT_714_1337_914	TRUE
PAT_963	1817	FALSE	TRUE	ITALY	GERMANY	58	TRUE	MALE	TRUE	FALSE	TRUE	TRUE	2	BACK	30	20	SCC	TRUE	UNK	FALSE	UNK	FALSE	FALSE	PAT_963_1817_593	TRUE
PAT_860	1641	FALSE	TRUE	GERMANY	GERMANY	57	TRUE	FEMALE	TRUE	FALSE	TRUE	TRUE	3	HAND	14	13	SCC	FALSE	TRUE	TRUE	TRUE	FALSE	TRUE	PAT_860_1641_998	TRUE
PAT_857	1627	FALSE	FALSE	UNK	GERMANY	78	FALSE	MALE	TRUE	TRUE	TRUE	FALSE	2	THIGH	10	10	SCC	TRUE	UNK	FALSE	UNK	TRUE	TRUE	PAT_857_1627_310	TRUE
PAT_51	78	FALSE	FALSE	BRAZIL	ITALY	79	FALSE	MALE	FALSE	TRUE	TRUE	TRUE	3	ARM	20	10	SCC	TRUE	TRUE	TRUE	FALSE	TRUE	FALSE	PAT_51_78_959	TRUE
PAT_263	403	FALSE	FALSE	POMERANIA	POMERANIA	83	FALSE	MALE	FALSE	TRUE	FALSE	FALSE	1	CHEST	15	13	SCC	TRUE	FALSE	FALSE	FALSE	FALSE	TRUE	PAT_263_403_382	TRUE
PAT_360	742	TRUE	TRUE	ITALY	ITALY	68	FALSE	MALE	TRUE	TRUE	FALSE	FALSE	2	FOREARM	10	8	SCC	TRUE	TRUE	FALSE	FALSE	FALSE	TRUE	PAT_360_742_782	TRUE
PAT_686	1355	TRUE	TRUE	GERMANY	GERMANY	32	TRUE	MALE	TRUE	TRUE	TRUE	TRUE	3	FACE	17	15	SCC	TRUE	TRUE	TRUE	TRUE	TRUE	TRUE	PAT_686_1355_168	TRUE
PAT_874	1672	FALSE	FALSE	POMERANIA	POMERANIA	84	FALSE	FEMALE	FALSE	FALSE	FALSE	TRUE	2	NOSE	7	6	SCC	FALSE	FALSE	FALSE	FALSE	FALSE	TRUE	PAT_874_1672_743	TRUE
PAT_369	755	FALSE	FALSE	GERMANY	POLAND	77	FALSE	FEMALE	FALSE	TRUE	FALSE	FALSE	2	EAR	16	15	SCC	FALSE	TRUE	FALSE	FALSE	FALSE	TRUE	PAT_369_755_733	TRUE
PAT_771	1489	TRUE	TRUE	ITALY	ITALY	69	FALSE	MALE	FALSE	TRUE	TRUE	TRUE	3	HAND	10	9	SCC	TRUE	TRUE	FALSE	TRUE	FALSE	TRUE	PAT_771_1489_70	TRUE
PAT_419	833	FALSE	FALSE	POMERANIA	POMERANIA	80	FALSE	FEMALE	TRUE	FALSE	FALSE	FALSE	2	HAND	7	5	SCC	TRUE	FALSE	FALSE	FALSE	FALSE	TRUE	PAT_419_833_148	TRUE
PAT_181	280	FALSE	FALSE	UNK	UNK	58	FALSE	MALE	TRUE	FALSE	FALSE	FALSE	4	FOREARM	13	13	SCC	TRUE	UNK	FALSE	UNK	TRUE	TRUE	PAT_181_280_417	TRUE
PAT_834	1572	FALSE	FALSE	GERMANY	GERMANY	81	FALSE	MALE	TRUE	TRUE	TRUE	FALSE	2	FACE	9	8	SCC	FALSE	FALSE	FALSE	FALSE	FALSE	TRUE	PAT_834_1572_430	TRUE
PAT_367	753	FALSE	FALSE	POMERANIA	POMERANIA	72	FALSE	FEMALE	TRUE	FALSE	FALSE	TRUE	2	NECK	6	5	SCC	FALSE	UNK	FALSE	UNK	FALSE	FALSE	PAT_367_753_130	TRUE
PAT_570	1084	FALSE	FALSE	POMERANIA	POMERANIA	43	TRUE	MALE	FALSE	FALSE	TRUE	TRUE	2	EAR	7	5	SCC	TRUE	TRUE	FALSE	FALSE	TRUE	TRUE	PAT_570_1084_637	TRUE
PAT_383	777	FALSE	FALSE	GERMANY	GERMANY	73	FALSE	MALE	TRUE	TRUE	TRUE	TRUE	2	FACE	12	10	SCC	TRUE	UNK	FALSE	UNK	FALSE	TRUE	PAT_383_777_129	TRUE
PAT_537	1014	TRUE	TRUE	BRAZIL	BRAZIL	62	TRUE	MALE	FALSE	FALSE	TRUE	TRUE	2	HAND	8	7	SCC	FALSE	FALSE	TRUE	FALSE	FALSE	TRUE	PAT_537_1014_452	TRUE
PAT_632	1206	FALSE	FALSE	UNK	UNK	73	FALSE	FEMALE	FALSE	FALSE	TRUE	TRUE	2	HAND	18	14	SCC	TRUE	FALSE	FALSE	FALSE	FALSE	TRUE	PAT_632_1206_634	TRUE
PAT_632	1206	FALSE	FALSE	UNK	UNK	73	FALSE	FEMALE	FALSE	FALSE	TRUE	TRUE	2	HAND	18	14	SCC	TRUE	FALSE	FALSE	FALSE	FALSE	TRUE	PAT_632_1206_637	TRUE
PAT_574	1081	FALSE	FALSE	BRAZIL	POMERANIA	51	TRUE	MALE	TRUE	TRUE	TRUE	TRUE	3	CHEST	15	7	SCC	TRUE	UNK	FALSE	UNK	FALSE	TRUE	PAT_574_1081_628	TRUE
PAT_323	687	TRUE	TRUE	POMERANIA	POMERANIA	73	FALSE	MALE	TRUE	FALSE	FALSE	FALSE	2	BACK	23	18	SCC	UNK	UNK	FALSE	UNK	FALSE	FALSE	PAT_323_687_169	TRUE
PAT_324	1465	FALSE	FALSE	GERMANY	GERMANY	46	FALSE	FEMALE	FALSE	FALSE	TRUE	TRUE	2	FOREARM	6	5	SCC	FALSE	UNK	FALSE	UNK	FALSE	FALSE	PAT_324_1465_43	TRUE
PAT_220	338	FALSE	FALSE	GERMANY	GERMANY	67	FALSE	FEMALE	TRUE	FALSE	TRUE	TRUE	2	LIP	17	15	SCC	TRUE	TRUE	TRUE	FALSE	TRUE	TRUE	PAT_220_338_339	TRUE
PAT_454	884	TRUE	FALSE	POMERANIA	POMERANIA	54	TRUE	FEMALE	TRUE	FALSE	FALSE	FALSE	2	FOREARM	12	10	SCC	TRUE	TRUE	TRUE	FALSE	FALSE	TRUE	PAT_454_884_28	TRUE
PAT_369	756	FALSE	FALSE	GERMANY	POLAND	77	FALSE	FEMALE	FALSE	TRUE	FALSE	FALSE	2	CHEST	6	5	SCC	FALSE	TRUE	FALSE	FALSE	FALSE	TRUE	PAT_369_756_130	TRUE
PAT_215	330	FALSE	FALSE	GERMANY	GERMANY	91	TRUE	FEMALE	FALSE	TRUE	TRUE	TRUE	1	FACE	12	10	SCC	TRUE	TRUE	FALSE	TRUE	TRUE	TRUE	PAT_215_330_341	TRUE
PAT_844	1605	TRUE	FALSE	ITALY	ITALY	63	FALSE	MALE	FALSE	FALSE	FALSE	FALSE	2	LIP	8	7	SCC	FALSE	TRUE	FALSE	TRUE	FALSE	TRUE	PAT_844_1605_308	TRUE
PAT_689	1307	TRUE	TRUE	GERMANY	GERMANY	55	TRUE	MALE	FALSE	FALSE	TRUE	TRUE	2	ARM	7	7	SCC	TRUE	UNK	FALSE	UNK	FALSE	TRUE	PAT_689_1307_354	TRUE
PAT_75	113	FALSE	FALSE	GERMANY	GERMANY	50	TRUE	MALE	TRUE	FALSE	TRUE	TRUE	2	FACE	11	11	SCC	TRUE	UNK	FALSE	UNK	FALSE	TRUE	PAT_75_113_647	TRUE
PAT_624	1179	FALSE	FALSE	ITALY	ITALY	75	FALSE	FEMALE	TRUE	TRUE	TRUE	TRUE	2	CHEST	10	9	SCC	TRUE	UNK	FALSE	UNK	FALSE	TRUE	PAT_624_1179_323	TRUE
PAT_990	1860	FALSE	FALSE	POMERANIA	POMERANIA	77	TRUE	MALE	FALSE	TRUE	TRUE	TRUE	2	FOOT	5	5	SCC	TRUE	UNK	FALSE	UNK	TRUE	TRUE	PAT_990_1860_478	TRUE
PAT_653	1234	FALSE	FALSE	ITALY	BRAZIL	80	FALSE	MALE	FALSE	TRUE	TRUE	TRUE	2	EAR	15	10	SCC	TRUE	UNK	FALSE	UNK	FALSE	TRUE	PAT_653_1234_311	TRUE
PAT_113	172	FALSE	TRUE	GERMANY	GERMANY	71	FALSE	MALE	FALSE	FALSE	FALSE	FALSE	1	HAND	20	15	SCC	TRUE	UNK	TRUE	UNK	FALSE	TRUE	PAT_113_172_610	TRUE
PAT_387	786	FALSE	FALSE	BRAZIL	ITALY	57	TRUE	MALE	FALSE	TRUE	FALSE	FALSE	2	BACK	23	20	SCC	TRUE	TRUE	FALSE	FALSE	TRUE	FALSE	PAT_387_786_782	TRUE
PAT_43	61	FALSE	FALSE	GERMANY	GERMANY	76	FALSE	FEMALE	FALSE	TRUE	FALSE	FALSE	2	FOREARM	15	17	SCC	TRUE	UNK	FALSE	UNK	TRUE	TRUE	PAT_43_61_210	TRUE
PAT_131	197	FALSE	FALSE	GERMANY	GERMANY	90	FALSE	FEMALE	TRUE	TRUE	TRUE	TRUE	2	FOREARM	17	15	SCC	TRUE	TRUE	TRUE	FALSE	TRUE	TRUE	PAT_131_197_260	TRUE
PAT_359	741	FALSE	FALSE	ITALY	ITALY	53	FALSE	FEMALE	TRUE	TRUE	TRUE	TRUE	3	FACE	6	5	SCC	TRUE	TRUE	FALSE	FALSE	TRUE	TRUE	PAT_359_741_966	TRUE
PAT_698	1319	FALSE	FALSE	POMERANIA	POMERANIA	83	FALSE	FEMALE	FALSE	FALSE	TRUE	TRUE	2	HAND	9	7	SCC	TRUE	UNK	FALSE	UNK	FALSE	TRUE	PAT_698_1319_166	TRUE
PAT_215	330	FALSE	FALSE	GERMANY	GERMANY	91	TRUE	FEMALE	FALSE	TRUE	TRUE	TRUE	1	FACE	12	10	SCC	TRUE	TRUE	FALSE	TRUE	TRUE	TRUE	PAT_215_330_224	TRUE
PAT_219	337	FALSE	FALSE	GERMANY	GERMANY	85	TRUE	FEMALE	TRUE	FALSE	TRUE	TRUE	2	NOSE	11	13	SCC	TRUE	TRUE	FALSE	FALSE	TRUE	FALSE	PAT_219_337_358	TRUE
PAT_360	742	TRUE	TRUE	ITALY	ITALY	68	FALSE	MALE	TRUE	TRUE	FALSE	FALSE	2	FOREARM	10	8	SCC	TRUE	TRUE	FALSE	FALSE	FALSE	TRUE	PAT_360_742_768	TRUE
PAT_492	937	FALSE	TRUE	POMERANIA	POMERANIA	70	FALSE	MALE	FALSE	FALSE	FALSE	FALSE	2	CHEST	18	13	SCC	FALSE	TRUE	FALSE	FALSE	FALSE	TRUE	PAT_492_937_43	TRUE
PAT_491	934	FALSE	FALSE	POMERANIA	POMERANIA	43	TRUE	FEMALE	TRUE	TRUE	FALSE	FALSE	2	FACE	9	5	SCC	TRUE	UNK	FALSE	UNK	TRUE	TRUE	PAT_491_934_46	TRUE
