# Supplementary material for: AI-driven skin cancer detection from smartphone images: A hybrid model using ViT, adaptive thresholding, black-hat transformation, and XGBoost
Source: PLoS One. 2025 Jul 28;20(7):e0328402. doi: 10.1371/journal.pone.0328402 (PMC12303293; doi:10.1371/journal.pone.0328402)
Supplement: S1 — (ZIP) [file pone.0328402.s001.zip › Metadata/SEK.csv]

patient_id	lesion_id	smoke	drink	background_father	background_mother	age	pesticide	gender	skin_cancer_history	cancer_history	has_piped_water	has_sewage_system	fitspatrick	region	diameter_1	diameter_2	diagnostic	itch	grew	hurt	changed	bleed	elevation	id	biopsed
PAT_1516	1765					8								ARM			NEV	FALSE	FALSE	FALSE	FALSE	FALSE	FALSE	PAT_1516_1765_530	FALSE
PAT_46	881	FALSE	FALSE	POMERANIA	POMERANIA	55	FALSE	FEMALE	TRUE	TRUE	TRUE	TRUE	3	NECK	6	5	BCC	TRUE	TRUE	FALSE	TRUE	TRUE	TRUE	PAT_46_881_939	TRUE
PAT_1545	1867					77								FACE			ACK	TRUE	FALSE	FALSE	FALSE	FALSE	FALSE	PAT_1545_1867_547	FALSE
PAT_1989	4061					75								HAND			ACK	TRUE	FALSE	FALSE	FALSE	FALSE	FALSE	PAT_1989_4061_934	FALSE
PAT_684	1302	FALSE	TRUE	POMERANIA	POMERANIA	79	FALSE	MALE	TRUE	FALSE	FALSE	FALSE	1	FOREARM	5	5	BCC	TRUE	TRUE	FALSE	FALSE	TRUE	TRUE	PAT_684_1302_588	TRUE
PAT_1549	1882					53								CHEST			SEK	TRUE	FALSE	FALSE	FALSE	FALSE	TRUE	PAT_1549_1882_230	FALSE
PAT_778	1471	FALSE	TRUE	GERMANY	ITALY	52	FALSE	FEMALE	FALSE	TRUE	TRUE	TRUE	3	FACE	15	10	BCC	FALSE	TRUE	FALSE	TRUE	TRUE	TRUE	PAT_778_1471_835	TRUE
PAT_117	179	FALSE	FALSE	POMERANIA	POMERANIA	74	TRUE	FEMALE	FALSE	FALSE	FALSE	FALSE	1	FACE	15	10	BCC	TRUE	TRUE	TRUE	FALSE	TRUE	TRUE	PAT_117_179_983	TRUE
PAT_1995	4080					68								FOREARM			ACK	TRUE	FALSE	FALSE	TRUE	FALSE	FALSE	PAT_1995_4080_695	FALSE
PAT_705	4015	FALSE	TRUE	GERMANY	GERMANY	58	TRUE	FEMALE	TRUE	TRUE	TRUE	TRUE	1	FOREARM	9	7	ACK	FALSE	TRUE	FALSE	FALSE	FALSE	FALSE	PAT_705_4015_413	FALSE
PAT_2140	4726					45								NECK			ACK	TRUE	FALSE	FALSE	FALSE	FALSE	TRUE	PAT_2140_4726_141	FALSE
PAT_967	1827	FALSE	FALSE	POMERANIA	POMERANIA	34	TRUE	FEMALE	TRUE	FALSE	FALSE	FALSE	2	NOSE	5	4	BCC	TRUE	UNK	FALSE	UNK	TRUE	TRUE	PAT_967_1827_247	TRUE
PAT_2088	4524					9								CHEST			NEV	FALSE	FALSE	FALSE	FALSE	FALSE	FALSE	PAT_2088_4524_465	FALSE
PAT_636	1204	FALSE	FALSE	BRAZIL	BRAZIL	78	FALSE	FEMALE	TRUE	TRUE	TRUE	TRUE	2	CHEST	20	18	BCC	TRUE	TRUE	TRUE	TRUE	TRUE	TRUE	PAT_636_1204_521	TRUE
PAT_38	54	FALSE	FALSE	GERMANY	GERMANY	52	TRUE	MALE	TRUE	TRUE	TRUE	FALSE	1	THIGH	14	12	BCC	TRUE	FALSE	FALSE	FALSE	FALSE	FALSE	PAT_38_54_234	TRUE
PAT_741	1401	TRUE	FALSE	POMERANIA	POMERANIA	77	FALSE	MALE	FALSE	TRUE	TRUE	TRUE	2	FACE	13	13	BCC	TRUE	UNK	FALSE	UNK	FALSE	TRUE	PAT_741_1401_619	TRUE
PAT_380	1540	FALSE	FALSE	NETHERLANDS	GERMANY	60	TRUE	MALE	FALSE	TRUE	TRUE	TRUE	2	NOSE	3	3	SCC	TRUE	FALSE	FALSE	FALSE	FALSE	FALSE	PAT_380_1540_959	TRUE
PAT_1783	3414					75								SCALP			SEK	FALSE	FALSE	FALSE	FALSE	FALSE	TRUE	PAT_1783_3414_120	FALSE
PAT_759	1538	FALSE	FALSE	GERMANY	GERMANY	74	FALSE	MALE	FALSE	FALSE	TRUE	FALSE	2	NOSE	5	3	BCC	TRUE	TRUE	FALSE	FALSE	TRUE	TRUE	PAT_759_1538_566	TRUE
PAT_821	1547	FALSE	FALSE	POMERANIA	POMERANIA	64	FALSE	FEMALE	TRUE	TRUE	FALSE	TRUE	2	NOSE	7	5	BCC	TRUE	UNK	FALSE	UNK	FALSE	TRUE	PAT_821_1547_77	TRUE
PAT_1693	3103					45								CHEST			ACK	TRUE	FALSE	FALSE	FALSE	FALSE	FALSE	PAT_1693_3103_879	FALSE
PAT_875	1668	FALSE	FALSE	POMERANIA	POMERANIA	61	TRUE	MALE	TRUE	FALSE	TRUE	TRUE	2	CHEST	10	10	BCC	FALSE	UNK	FALSE	UNK	FALSE	TRUE	PAT_875_1668_588	TRUE
PAT_1653	2916					62								FACE			SEK	FALSE	FALSE	FALSE	FALSE	FALSE	FALSE	PAT_1653_2916_346	FALSE
PAT_1790	3425					67								FACE			SEK	TRUE	FALSE	FALSE	FALSE	FALSE	TRUE	PAT_1790_3425_942	FALSE
PAT_106	159	FALSE	FALSE	POMERANIA	POMERANIA	71	FALSE	FEMALE	TRUE	TRUE	TRUE	FALSE	1	EAR	5	3	BCC	TRUE	UNK	TRUE	UNK	TRUE	FALSE	PAT_106_159_325	TRUE
PAT_435	854	FALSE	FALSE	ITALY	ITALY	60	TRUE	FEMALE	FALSE	TRUE	FALSE	FALSE	3	FACE	10	8	BCC	FALSE	UNK	FALSE	UNK	FALSE	TRUE	PAT_435_854_68	TRUE
PAT_1902	3790					66								FOREARM			SEK	TRUE	FALSE	FALSE	FALSE	FALSE	FALSE	PAT_1902_3790_168	FALSE
PAT_42	58	FALSE	FALSE	GERMANY	GERMANY	38	FALSE	FEMALE	TRUE	TRUE	TRUE	TRUE	1	CHEST	10	9	BCC	TRUE	UNK	TRUE	UNK	TRUE	FALSE	PAT_42_58_13	TRUE
PAT_302	651	TRUE	FALSE	GERMANY	GERMANY	64	TRUE	MALE	TRUE	TRUE	TRUE	TRUE	2	FACE	10	10	BCC	TRUE	TRUE	TRUE	FALSE	TRUE	TRUE	PAT_302_651_529	TRUE
PAT_359	4450	FALSE	FALSE	ITALY	ITALY	54	FALSE	FEMALE	TRUE	TRUE	TRUE	TRUE	3	FOREARM	10	10	ACK	FALSE	FALSE	FALSE	FALSE	FALSE	FALSE	PAT_359_4450_86	FALSE
PAT_107	160	FALSE	FALSE	POMERANIA	POMERANIA	82	FALSE	FEMALE	FALSE	FALSE	FALSE	FALSE	1	CHEST	9	8	SEK	FALSE	TRUE	FALSE	FALSE	FALSE	TRUE	PAT_107_160_609	TRUE
PAT_134	201	FALSE	FALSE	POMERANIA	POMERANIA	62	FALSE	MALE	TRUE	FALSE	FALSE	FALSE	1	NOSE	10	6	BCC	FALSE	TRUE	FALSE	FALSE	FALSE	FALSE	PAT_134_201_587	TRUE
PAT_1453	1567					52								FACE			NEV	FALSE	FALSE	FALSE	FALSE	FALSE	TRUE	PAT_1453_1567_250	FALSE
PAT_79	120	FALSE	FALSE	POMERANIA	POMERANIA	63	FALSE	FEMALE	FALSE	FALSE	TRUE	TRUE	2	FACE	7	5	BCC	FALSE	FALSE	FALSE	FALSE	FALSE	FALSE	PAT_79_120_532	TRUE
PAT_1926	3871					78								EAR			SEK	TRUE	FALSE	TRUE	TRUE	FALSE	TRUE	PAT_1926_3871_371	FALSE
PAT_724	1369	FALSE	FALSE	GERMANY	GERMANY	49	TRUE	FEMALE	TRUE	FALSE	TRUE	TRUE	1	FACE	5	5	BCC	TRUE	FALSE	TRUE	FALSE	FALSE	TRUE	PAT_724_1369_896	TRUE
PAT_1582	2574					76								FACE			SEK	FALSE	FALSE	FALSE	FALSE	FALSE	TRUE	PAT_1582_2574_34	FALSE
PAT_1006	53					63								FOREARM			ACK	FALSE	FALSE	FALSE	FALSE	FALSE	FALSE	PAT_1006_53_716	FALSE
PAT_1431	1495					58								FOREARM			ACK	TRUE	FALSE	FALSE	FALSE	FALSE	FALSE	PAT_1431_1495_511	FALSE
PAT_944	1795	FALSE	TRUE	POMERANIA	POMERANIA	31	TRUE	MALE	FALSE	FALSE	TRUE	TRUE	3	FACE	10	7	BCC	FALSE	TRUE	FALSE	FALSE	TRUE	TRUE	PAT_944_1795_371	TRUE
PAT_793	1512	FALSE	FALSE	ITALY	ITALY	36	FALSE	MALE	FALSE	TRUE	TRUE	FALSE	4	BACK	7	4	NEV	TRUE	FALSE	FALSE	FALSE	FALSE	FALSE	PAT_793_1512_327	TRUE
PAT_394	1562	FALSE	TRUE	POLAND	ITALY	75	FALSE	MALE	TRUE	TRUE	TRUE	TRUE	2	ARM	8	7	BCC	TRUE	FALSE	FALSE	FALSE	FALSE	TRUE	PAT_394_1562_579	TRUE
PAT_1842	3615					17								FOREARM			NEV	FALSE	FALSE	FALSE	FALSE	FALSE	FALSE	PAT_1842_3615_850	FALSE
PAT_621	1183	FALSE	FALSE	UNK	UNK	34	FALSE	MALE	FALSE	FALSE	TRUE	TRUE	3	BACK	15	12	NEV	FALSE	UNK	FALSE	UNK	FALSE	FALSE	PAT_621_1183_56	TRUE
PAT_374	762	FALSE	FALSE	GERMANY	GERMANY	77	FALSE	FEMALE	FALSE	TRUE	TRUE	TRUE	2	NOSE	6	6	ACK	TRUE	TRUE	TRUE	FALSE	TRUE	TRUE	PAT_374_762_794	TRUE
PAT_265	406	FALSE	FALSE	POMERANIA	POMERANIA	44	TRUE	MALE	TRUE	FALSE	FALSE	FALSE	2	BACK	11	9	BCC	TRUE	FALSE	FALSE	FALSE	FALSE	TRUE	PAT_265_406_276	TRUE
PAT_1074	322					45								ARM			ACK	TRUE	FALSE	FALSE	FALSE	FALSE	FALSE	PAT_1074_322_662	FALSE
PAT_289	1399	TRUE	FALSE	POMERANIA	POMERANIA	56	TRUE	MALE	FALSE	TRUE	FALSE	FALSE	2	FOREARM	6	4	ACK	TRUE	FALSE	FALSE	FALSE	FALSE	FALSE	PAT_289_1399_481	FALSE
PAT_1803	3463					26								BACK			NEV	FALSE	TRUE	FALSE	FALSE	FALSE	TRUE	PAT_1803_3463_639	FALSE
PAT_1029	135					47								NOSE			ACK	TRUE	FALSE	FALSE	FALSE	FALSE	FALSE	PAT_1029_135_239	FALSE
PAT_2020	4174					74								HAND			ACK	FALSE	FALSE	FALSE	FALSE	FALSE	FALSE	PAT_2020_4174_799	FALSE
PAT_682	1292	FALSE	FALSE	POMERANIA	POMERANIA	75	FALSE	FEMALE	TRUE	FALSE	TRUE	TRUE	2	BACK	10	10	BCC	TRUE	TRUE	FALSE	FALSE	TRUE	TRUE	PAT_682_1292_986	TRUE
PAT_805	1517	FALSE	FALSE	GERMANY	GERMANY	58	FALSE	FEMALE	FALSE	FALSE	TRUE	TRUE	3	HAND	10	8	SCC	TRUE	TRUE	FALSE	FALSE	FALSE	TRUE	PAT_805_1517_154	TRUE
PAT_680	1289	TRUE	FALSE	PORTUGAL	ITALY	78	FALSE	MALE	TRUE	TRUE	TRUE	TRUE	2	BACK	10	10	MEL	FALSE	TRUE	FALSE	TRUE	FALSE	TRUE	PAT_680_1289_182	TRUE
PAT_53	1370	FALSE	FALSE	BRAZIL	BRAZIL	80	FALSE	MALE	FALSE	TRUE	TRUE	FALSE	1	CHEST	20	18	BCC	TRUE	TRUE	FALSE	FALSE	FALSE	TRUE	PAT_53_1370_245	TRUE
PAT_868	1657	FALSE	TRUE	ITALY	ITALY	64	TRUE	MALE	FALSE	TRUE	FALSE	FALSE	3	CHEST	4	4	ACK	TRUE	FALSE	FALSE	FALSE	FALSE	TRUE	PAT_868_1657_698	TRUE
PAT_183	283	FALSE	FALSE	UNK	UNK	76	FALSE	MALE	TRUE	FALSE	FALSE	FALSE	3	CHEST	9	7	SCC	TRUE	FALSE	FALSE	FALSE	FALSE	FALSE	PAT_183_283_495	TRUE
PAT_479	919	FALSE	FALSE	POMERANIA	POMERANIA	48	TRUE	MALE	TRUE	FALSE	FALSE	FALSE	2	NECK	5	5	BCC	TRUE	FALSE	FALSE	FALSE	TRUE	TRUE	PAT_479_919_97	TRUE
PAT_333	1469	FALSE	FALSE	ITALY	GERMANY	51	FALSE	FEMALE	TRUE	TRUE	TRUE	TRUE	3	BACK	6	4	NEV	FALSE	TRUE	FALSE	TRUE	FALSE	FALSE	PAT_333_1469_499	TRUE
PAT_867	1650	FALSE	FALSE	POMERANIA	POMERANIA	47	TRUE	FEMALE	TRUE	FALSE	TRUE	TRUE	3	CHEST	11	11	BCC	TRUE	TRUE	TRUE	FALSE	TRUE	TRUE	PAT_867_1650_901	TRUE
PAT_236	361	FALSE	TRUE	POMERANIA	POMERANIA	55	TRUE	MALE	TRUE	TRUE	FALSE	FALSE	3	CHEST	6	5	ACK	TRUE	FALSE	FALSE	FALSE	FALSE	TRUE	PAT_236_361_180	TRUE
PAT_620	1176	FALSE	TRUE	UNK	UNK	35	FALSE	MALE	TRUE	FALSE	TRUE	TRUE	2	FOREARM	9	7	BCC	FALSE	UNK	FALSE	UNK	FALSE	TRUE	PAT_620_1176_980	TRUE
PAT_26	37	FALSE	TRUE	GERMANY	GERMANY	47	FALSE	FEMALE	FALSE	TRUE	FALSE	FALSE	2	CHEST	7	5	ACK	UNK	UNK	FALSE	UNK	FALSE	TRUE	PAT_26_37_865	TRUE
PAT_2051	4356					58								FOREARM			ACK	TRUE	FALSE	FALSE	FALSE	FALSE	FALSE	PAT_2051_4356_460	FALSE
PAT_1381	1314					68								ARM			ACK	TRUE	FALSE	FALSE	FALSE	FALSE	FALSE	PAT_1381_1314_517	FALSE
PAT_544	3299	FALSE	FALSE			87	FALSE	FEMALE	FALSE	FALSE	FALSE	FALSE	2	FACE	5	4	SEK	FALSE	TRUE	FALSE	FALSE	FALSE	TRUE	PAT_544_3299_671	FALSE
PAT_2025	4229					63								BACK			ACK	TRUE	TRUE	FALSE	FALSE	FALSE	FALSE	PAT_2025_4229_541	FALSE
PAT_814	1532	FALSE	TRUE	POMERANIA	POMERANIA	63	TRUE	MALE	FALSE	TRUE	TRUE	TRUE	2	CHEST	40	20	BCC	TRUE	TRUE	TRUE	FALSE	TRUE	TRUE	PAT_814_1532_545	TRUE
PAT_1014	86					41								FOREARM			ACK	TRUE	FALSE	FALSE	FALSE	FALSE	FALSE	PAT_1014_86_861	FALSE
PAT_1984	4038					22								FACE			NEV	FALSE	TRUE	FALSE	FALSE	FALSE	TRUE	PAT_1984_4038_265	FALSE
PAT_920	1747	FALSE	FALSE	UNK	UNK	56	TRUE	FEMALE	FALSE	FALSE	TRUE	FALSE	2	NOSE	7	5	BCC	TRUE	UNK	FALSE	UNK	FALSE	TRUE	PAT_920_1747_19	TRUE
PAT_838	1585	FALSE	FALSE	POMERANIA	POMERANIA	53	FALSE	FEMALE	FALSE	TRUE	TRUE	TRUE	3	NECK	18	10	BCC	FALSE	FALSE	FALSE	FALSE	FALSE	TRUE	PAT_838_1585_282	TRUE
PAT_1255	876					60								ARM			ACK	FALSE	TRUE	FALSE	FALSE	FALSE	FALSE	PAT_1255_876_939	FALSE
PAT_701	4056	FALSE	TRUE	POMERANIA	POMERANIA	69	FALSE	MALE	TRUE	FALSE	TRUE	TRUE	2	FACE	10	5	SEK	FALSE	FALSE	FALSE	FALSE	FALSE	TRUE	PAT_701_4056_457	FALSE
PAT_411	815	FALSE	TRUE	POMERANIA	POMERANIA	59	TRUE	MALE	TRUE	TRUE	FALSE	FALSE	2	CHEST	10	8	SEK	FALSE	TRUE	FALSE	FALSE	FALSE	FALSE	PAT_411_815_692	TRUE
PAT_795	1508	FALSE	TRUE	GERMANY	GERMANY	69	TRUE	MALE	TRUE	TRUE	TRUE	TRUE	3	HAND	11	10	ACK	TRUE	FALSE	FALSE	FALSE	FALSE	TRUE	PAT_795_1508_925	TRUE
PAT_288	441	FALSE	FALSE	POMERANIA	POMERANIA	57	TRUE	FEMALE	TRUE	TRUE	FALSE	FALSE	1	FACE	9	7	BCC	TRUE	TRUE	FALSE	TRUE	TRUE	TRUE	PAT_288_441_312	TRUE
PAT_692	1308	FALSE	FALSE	GERMANY	GERMANY	71	TRUE	FEMALE	TRUE	FALSE	TRUE	TRUE	3	FACE	9	6	BCC	TRUE	TRUE	TRUE	TRUE	FALSE	TRUE	PAT_692_1308_364	TRUE
PAT_1278	965					65								FOREARM			ACK	TRUE	FALSE	FALSE	FALSE	TRUE	FALSE	PAT_1278_965_701	FALSE
PAT_1094	381					41								FOREARM			ACK	FALSE	FALSE	FALSE	FALSE	FALSE	FALSE	PAT_1094_381_85	FALSE
PAT_645	4043	FALSE	FALSE	GERMANY	GERMANY	57	TRUE	FEMALE	TRUE	FALSE	FALSE	FALSE	3	FACE	6	5	ACK	TRUE	TRUE	FALSE	FALSE	FALSE	FALSE	PAT_645_4043_374	FALSE
PAT_963	1820	FALSE	TRUE	ITALY	GERMANY	58	TRUE	MALE	TRUE	FALSE	TRUE	TRUE	2	BACK	7	6	ACK	FALSE	FALSE	FALSE	FALSE	FALSE	FALSE	PAT_963_1820_823	TRUE
PAT_241	367	FALSE	FALSE	GERMANY	GERMANY	83	TRUE	MALE	FALSE	TRUE	FALSE	FALSE	2	CHEST	32	13	BCC	TRUE	TRUE	TRUE	FALSE	TRUE	TRUE	PAT_241_367_89	TRUE
PAT_882	1677	FALSE	FALSE	POMERANIA	POMERANIA	92	FALSE	FEMALE	FALSE	FALSE	FALSE	FALSE	2	FOREARM	10	10	SCC	TRUE	UNK	FALSE	UNK	TRUE	TRUE	PAT_882_1677_789	TRUE
PAT_1725	3222					47								FOREARM			ACK	TRUE	FALSE	FALSE	FALSE	FALSE	FALSE	PAT_1725_3222_943	FALSE
PAT_98	152	FALSE	FALSE	BRAZIL	BRAZIL	61	FALSE	MALE	FALSE	FALSE	TRUE	TRUE	2	CHEST	9	7	BCC	TRUE	UNK	FALSE	UNK	FALSE	TRUE	PAT_98_152_562	TRUE
PAT_995	1867	FALSE	FALSE	UNK	UNK	49	FALSE	FEMALE	FALSE	FALSE	FALSE	FALSE	2	THIGH	23	20	MEL	FALSE	TRUE	FALSE	TRUE	FALSE	TRUE	PAT_995_1867_5	TRUE
PAT_1884	3730					80								NOSE			ACK	TRUE	FALSE	FALSE	FALSE	FALSE	FALSE	PAT_1884_3730_813	FALSE
PAT_369	755	FALSE	FALSE	GERMANY	POLAND	77	FALSE	FEMALE	FALSE	TRUE	FALSE	FALSE	2	EAR	16	15	SCC	FALSE	TRUE	FALSE	FALSE	FALSE	TRUE	PAT_369_755_391	TRUE
PAT_1276	957					33								FACE			NEV	FALSE	TRUE	FALSE	FALSE	FALSE	TRUE	PAT_1276_957_406	FALSE
PAT_1070	305					63								FOREARM			ACK	TRUE	FALSE	FALSE	FALSE	FALSE	FALSE	PAT_1070_305_907	FALSE
PAT_1688	3066					68								FACE			ACK	TRUE	FALSE	FALSE	FALSE	FALSE	FALSE	PAT_1688_3066_491	FALSE
PAT_981	1848	TRUE	FALSE	POMERANIA	POMERANIA	67	TRUE	FEMALE	FALSE	FALSE	TRUE	TRUE	3	NOSE	3	3	BCC	FALSE	UNK	FALSE	UNK	FALSE	FALSE	PAT_981_1848_906	TRUE
PAT_409	812	FALSE	FALSE	ITALY	ITALY	46	TRUE	FEMALE	FALSE	TRUE	FALSE	FALSE	3	NOSE	4	3	BCC	FALSE	TRUE	FALSE	FALSE	FALSE	TRUE	PAT_409_812_974	TRUE
PAT_276	425	FALSE	FALSE	POMERANIA	POMERANIA	52	TRUE	FEMALE	TRUE	FALSE	FALSE	FALSE	2	ARM	5	3	ACK	FALSE	FALSE	FALSE	FALSE	FALSE	TRUE	PAT_276_425_539	TRUE
PAT_430	848	FALSE	FALSE	GERMANY	GERMANY	75	FALSE	FEMALE	TRUE	TRUE	TRUE	TRUE	2	FACE	10	10	BCC	TRUE	TRUE	FALSE	FALSE	TRUE	TRUE	PAT_430_848_476	TRUE
PAT_419	832	FALSE	FALSE	POMERANIA	POMERANIA	80	FALSE	FEMALE	TRUE	FALSE	FALSE	FALSE	2	FOREARM	12	10	BCC	TRUE	FALSE	TRUE	FALSE	TRUE	TRUE	PAT_419_832_706	TRUE
PAT_1423	1472					56								FACE			ACK	TRUE	FALSE	FALSE	FALSE	FALSE	FALSE	PAT_1423_1472_18	FALSE
PAT_55	84	FALSE	FALSE	GERMANY	GERMANY	66	FALSE	FEMALE	FALSE	TRUE	TRUE	TRUE	1	ARM	10	5	BCC	TRUE	FALSE	FALSE	FALSE	TRUE	TRUE	PAT_55_84_506	TRUE
PAT_1710	3160					64								NOSE			ACK	TRUE	FALSE	FALSE	FALSE	FALSE	FALSE	PAT_1710_3160_488	FALSE
PAT_1818	3568					60								ARM			ACK	FALSE	FALSE	FALSE	FALSE	FALSE	FALSE	PAT_1818_3568_132	FALSE
PAT_1414	1429					75								ARM			ACK	TRUE	FALSE	FALSE	FALSE	TRUE	FALSE	PAT_1414_1429_59	FALSE
PAT_1573	2499					45								FACE			ACK	TRUE	FALSE	FALSE	FALSE	FALSE	FALSE	PAT_1573_2499_849	FALSE
PAT_377	1580	FALSE	FALSE	ITALY	ITALY	66	TRUE	MALE	TRUE	FALSE	FALSE	FALSE	2	FOOT	5	4	SCC	TRUE	UNK	FALSE	UNK	FALSE	TRUE	PAT_377_1580_534	TRUE
PAT_802	1516	TRUE	FALSE	GERMANY	GERMANY	60	TRUE	MALE	FALSE	FALSE	TRUE	TRUE	3	FACE	20	10	ACK	TRUE	FALSE	FALSE	FALSE	FALSE	FALSE	PAT_802_1516_910	TRUE
PAT_962	1823	FALSE	FALSE	POMERANIA	POMERANIA	52	TRUE	MALE	TRUE	TRUE	FALSE	FALSE	3	FACE	3	3	BCC	TRUE	TRUE	TRUE	FALSE	FALSE	TRUE	PAT_962_1823_942	TRUE
PAT_1109	437					36								CHEST			NEV	FALSE	TRUE	FALSE	FALSE	FALSE	TRUE	PAT_1109_437_254	FALSE
PAT_241	367	FALSE	FALSE	GERMANY	GERMANY	83	TRUE	MALE	FALSE	TRUE	FALSE	FALSE	2	CHEST	32	13	BCC	TRUE	TRUE	TRUE	FALSE	TRUE	TRUE	PAT_241_367_374	TRUE
PAT_1210	738					50								NOSE			ACK	TRUE	FALSE	FALSE	FALSE	FALSE	FALSE	PAT_1210_738_915	FALSE
PAT_1492	1705					63								FOREARM			ACK	TRUE	FALSE	FALSE	FALSE	FALSE	TRUE	PAT_1492_1705_578	FALSE
PAT_492	937	FALSE	TRUE	POMERANIA	POMERANIA	70	FALSE	MALE	FALSE	FALSE	FALSE	FALSE	2	CHEST	18	13	SCC	FALSE	TRUE	FALSE	FALSE	FALSE	TRUE	PAT_492_937_958	TRUE
PAT_1400	1372					78								FACE			SEK	FALSE	TRUE	FALSE	FALSE	FALSE	TRUE	PAT_1400_1372_276	FALSE
PAT_966	1825	FALSE	FALSE	POMERANIA	POMERANIA	46	FALSE	FEMALE	FALSE	FALSE	FALSE	FALSE	3	FACE	12	5	MEL	TRUE	TRUE	FALSE	TRUE	FALSE	FALSE	PAT_966_1825_584	TRUE
PAT_181	833	FALSE	FALSE			59	FALSE	MALE	TRUE	FALSE	FALSE	FALSE	4	FOREARM	11	10	ACK	TRUE	FALSE	FALSE	FALSE	FALSE	FALSE	PAT_181_833_109	FALSE
PAT_263	404	FALSE	FALSE	POMERANIA	POMERANIA	83	FALSE	MALE	FALSE	TRUE	FALSE	FALSE	1	FOREARM	8	8	ACK	TRUE	FALSE	FALSE	FALSE	FALSE	TRUE	PAT_263_404_410	TRUE
PAT_549	1043	FALSE	FALSE	BRAZIL	BRAZIL	85	FALSE	MALE	FALSE	FALSE	TRUE	FALSE	2	NECK	30	24	SCC	TRUE	TRUE	FALSE	FALSE	FALSE	TRUE	PAT_549_1043_676	TRUE
PAT_461	895	FALSE	FALSE	POMERANIA	POMERANIA	41	FALSE	FEMALE	TRUE	FALSE	FALSE	FALSE	3	NOSE	10	7	BCC	TRUE	TRUE	FALSE	FALSE	TRUE	FALSE	PAT_461_895_72	TRUE
PAT_875	1669	FALSE	FALSE	POMERANIA	POMERANIA	61	TRUE	MALE	TRUE	FALSE	TRUE	TRUE	2	BACK	19	11	BCC	TRUE	UNK	FALSE	UNK	TRUE	TRUE	PAT_875_1669_946	TRUE
PAT_1721	3219					53								CHEST			SEK	FALSE	FALSE	FALSE	FALSE	FALSE	TRUE	PAT_1721_3219_737	FALSE
PAT_714	1337	TRUE	FALSE	GERMANY	GERMANY	67	TRUE	MALE	TRUE	TRUE	TRUE	TRUE	3	EAR	15	11	SCC	TRUE	TRUE	FALSE	TRUE	FALSE	TRUE	PAT_714_1337_709	TRUE
PAT_426	842	FALSE	FALSE	GERMANY	GERMANY	63	FALSE	FEMALE	TRUE	FALSE	TRUE	TRUE	3	BACK	12	6	BCC	FALSE	UNK	FALSE	UNK	FALSE	TRUE	PAT_426_842_458	TRUE
PAT_847	1610	FALSE	FALSE	POMERANIA	POMERANIA	60	TRUE	MALE	FALSE	TRUE	TRUE	TRUE	2	BACK	15	10	BCC	FALSE	FALSE	TRUE	FALSE	FALSE	FALSE	PAT_847_1610_165	TRUE
PAT_281	1516	FALSE	FALSE	POMERANIA	POMERANIA	61	FALSE	MALE	TRUE	FALSE	FALSE	FALSE	3	HAND	2	2	ACK	TRUE	FALSE	FALSE	FALSE	FALSE	FALSE	PAT_281_1516_753	FALSE
PAT_168	1486	TRUE	TRUE	GERMANY	GERMANY	51	TRUE	MALE	FALSE	TRUE	FALSE	FALSE	2	BACK	8	5	BCC	FALSE	FALSE	FALSE	FALSE	FALSE	TRUE	PAT_168_1486_97	TRUE
PAT_441	861	FALSE	FALSE	GERMANY	GERMANY	55	FALSE	FEMALE	TRUE	TRUE	FALSE	FALSE	2	BACK	6	5	BCC	FALSE	TRUE	FALSE	FALSE	FALSE	TRUE	PAT_441_861_415	TRUE
PAT_958	1812	FALSE	FALSE	POMERANIA	POMERANIA	66	FALSE	FEMALE	FALSE	FALSE	TRUE	TRUE	3	SCALP	17	15	NEV	TRUE	UNK	FALSE	UNK	FALSE	FALSE	PAT_958_1812_62	TRUE
PAT_319	680	TRUE	FALSE	GERMANY	GERMANY	62	FALSE	FEMALE	TRUE	TRUE	TRUE	TRUE	2	CHEST	11	6	SCC	TRUE	TRUE	FALSE	FALSE	TRUE	TRUE	PAT_319_680_832	TRUE
PAT_999	20					40								ARM			ACK	TRUE	FALSE	FALSE	FALSE	TRUE	FALSE	PAT_999_20_223	FALSE
PAT_1305	4097					54								FACE			SEK	FALSE	FALSE	FALSE	FALSE	FALSE	TRUE	PAT_1305_4097_251	FALSE
PAT_796	1510	TRUE	FALSE	ITALY	ITALY	83	FALSE	MALE	FALSE	FALSE	TRUE	TRUE	2	FOREARM	30	20	BCC	TRUE	UNK	TRUE	UNK	TRUE	TRUE	PAT_796_1510_130	TRUE
PAT_963	1819	FALSE	TRUE	ITALY	GERMANY	58	TRUE	MALE	TRUE	FALSE	TRUE	TRUE	2	BACK	10	7	SCC	FALSE	UNK	FALSE	UNK	FALSE	FALSE	PAT_963_1819_298	TRUE
PAT_1730	3236					73								ARM			SEK	FALSE	TRUE	FALSE	FALSE	FALSE	TRUE	PAT_1730_3236_7	FALSE
PAT_1546	1871					75								HAND			ACK	TRUE	FALSE	FALSE	FALSE	FALSE	FALSE	PAT_1546_1871_376	FALSE
PAT_2154	4783					45								FACE			ACK	TRUE	TRUE	FALSE	FALSE	FALSE	FALSE	PAT_2154_4783_625	FALSE
PAT_413	819	FALSE	TRUE	ITALY	POMERANIA	58	FALSE	MALE	TRUE	TRUE	TRUE	TRUE	2	HAND	13	10	BCC	TRUE	FALSE	FALSE	FALSE	FALSE	TRUE	PAT_413_819_268	TRUE
PAT_1414	1432					75								ARM			ACK	TRUE	FALSE	FALSE	FALSE	FALSE	FALSE	PAT_1414_1432_969	FALSE
PAT_690	1309	FALSE	FALSE	NETHERLANDS	UNK	58	FALSE	FEMALE	TRUE	TRUE	TRUE	TRUE	3	NOSE	17	14	BCC	TRUE	TRUE	TRUE	TRUE	TRUE	TRUE	PAT_690_1309_981	TRUE
PAT_2127	4662					44								BACK			NEV	FALSE	FALSE	TRUE	FALSE	FALSE	TRUE	PAT_2127_4662_596	FALSE
PAT_1552	1895					54								FACE			ACK	TRUE	FALSE	FALSE	FALSE	FALSE	FALSE	PAT_1552_1895_190	FALSE
PAT_1754	3308					10								BACK			NEV	FALSE	TRUE	FALSE	TRUE	FALSE	FALSE	PAT_1754_3308_390	FALSE
PAT_118	180	FALSE	FALSE	POMERANIA	POMERANIA	62	TRUE	FEMALE	FALSE	FALSE	FALSE	FALSE	2	NOSE	5	3	BCC	TRUE	TRUE	FALSE	TRUE	TRUE	TRUE	PAT_118_180_386	TRUE
PAT_850	1611	FALSE	FALSE	ITALY	ITALY	55	FALSE	MALE	FALSE	TRUE	TRUE	TRUE	2	NOSE	4	3	BCC	TRUE	UNK	TRUE	UNK	TRUE	FALSE	PAT_850_1611_332	TRUE
PAT_771	1488	TRUE	TRUE	ITALY	ITALY	69	FALSE	MALE	FALSE	TRUE	TRUE	TRUE	3	ARM	7	7	SCC	TRUE	TRUE	FALSE	TRUE	FALSE	TRUE	PAT_771_1488_562	TRUE
PAT_1410	1410					86								NOSE			ACK	TRUE	TRUE	FALSE	FALSE	FALSE	TRUE	PAT_1410_1410_46	FALSE
PAT_365	751	FALSE	TRUE	GERMANY	GERMANY	70	FALSE	MALE	FALSE	TRUE	TRUE	TRUE	2	FACE	11	9	SCC	TRUE	TRUE	FALSE	FALSE	FALSE	TRUE	PAT_365_751_709	TRUE
PAT_63	1075	FALSE	FALSE	BRAZIL	NORWAY	36	FALSE	FEMALE	FALSE	TRUE	TRUE	TRUE	2	CHEST	15	10	BCC	TRUE	TRUE	TRUE	FALSE	TRUE	TRUE	PAT_63_1075_498	TRUE
PAT_207	3951	TRUE	FALSE	PORTUGAL	PORTUGAL	80	TRUE	MALE	FALSE	FALSE	TRUE	TRUE	3	CHEST	15	12	ACK	FALSE	FALSE	FALSE	FALSE	FALSE	FALSE	PAT_207_3951_140	FALSE
PAT_483	925	FALSE	FALSE	POMERANIA	POMERANIA	85	TRUE	FEMALE	FALSE	TRUE	TRUE	FALSE	3	NOSE	12	5	BCC	TRUE	TRUE	TRUE	FALSE	TRUE	TRUE	PAT_483_925_716	TRUE
PAT_358	738	FALSE	TRUE	POMERANIA	POMERANIA	60	TRUE	MALE	TRUE	FALSE	FALSE	FALSE	2	CHEST	8	6	BCC	TRUE	FALSE	FALSE	FALSE	FALSE	TRUE	PAT_358_738_837	TRUE
PAT_875	1670	FALSE	FALSE	POMERANIA	POMERANIA	61	TRUE	MALE	TRUE	FALSE	TRUE	TRUE	2	BACK	9	8	BCC	TRUE	UNK	FALSE	UNK	FALSE	TRUE	PAT_875_1670_121	TRUE
PAT_645	1300	FALSE	FALSE	GERMANY	GERMANY	57	TRUE	FEMALE	TRUE	FALSE	FALSE	FALSE	3	FACE	6	6	BCC	FALSE	TRUE	FALSE	FALSE	TRUE	TRUE	PAT_645_1300_463	TRUE
PAT_514	967	TRUE	TRUE	GERMANY	GERMANY	64	TRUE	MALE	TRUE	TRUE	TRUE	TRUE	3	FACE	10	8	BCC	TRUE	TRUE	TRUE	FALSE	FALSE	TRUE	PAT_514_967_300	TRUE
PAT_1286	1000					73								FACE			SEK	FALSE	FALSE	FALSE	FALSE	FALSE	TRUE	PAT_1286_1000_517	FALSE
PAT_330	698	FALSE	FALSE	ITALY	ITALY	71	FALSE	MALE	FALSE	FALSE	TRUE	TRUE	2	CHEST	15	14	BCC	TRUE	FALSE	TRUE	FALSE	FALSE	TRUE	PAT_330_698_211	TRUE
PAT_1062	264					54								CHEST			ACK	TRUE	FALSE	FALSE	FALSE	TRUE	FALSE	PAT_1062_264_741	FALSE
PAT_792	4351	FALSE	TRUE	BRAZIL	BRAZIL	58	TRUE	FEMALE	FALSE	FALSE	TRUE	TRUE	5	FOREARM	5	5	ACK	FALSE	FALSE	FALSE	FALSE	FALSE	FALSE	PAT_792_4351_858	FALSE
PAT_1728	3234					79								FACE			ACK	TRUE	FALSE	FALSE	FALSE	FALSE	FALSE	PAT_1728_3234_299	FALSE
PAT_722	1377	TRUE	FALSE	POMERANIA	POMERANIA	65	TRUE	MALE	TRUE	FALSE	TRUE	TRUE	2	FACE	13	10	BCC	TRUE	UNK	TRUE	UNK	TRUE	TRUE	PAT_722_1377_120	TRUE
PAT_2076	4459					66								FACE			ACK	FALSE	FALSE	FALSE	FALSE	FALSE	FALSE	PAT_2076_4459_450	FALSE
PAT_280	431	FALSE	FALSE	POMERANIA	POMERANIA	53	TRUE	MALE	TRUE	FALSE	FALSE	FALSE	2	FACE	8	7	BCC	TRUE	TRUE	FALSE	FALSE	TRUE	TRUE	PAT_280_431_466	TRUE
PAT_2008	4126					50								FOREARM			ACK	TRUE	FALSE	FALSE	FALSE	FALSE	FALSE	PAT_2008_4126_489	FALSE
PAT_1411	1414					63								HAND			ACK	TRUE	FALSE	FALSE	FALSE	FALSE	TRUE	PAT_1411_1414_355	FALSE
PAT_655	926	FALSE	FALSE	GERMANY	GERMANY	53	FALSE	FEMALE	TRUE	FALSE	TRUE	TRUE	2	FOREARM	9	7	ACK	TRUE	FALSE	FALSE	FALSE	FALSE	FALSE	PAT_655_926_447	FALSE
PAT_1651	2914					60								FOREARM			ACK	TRUE	FALSE	FALSE	FALSE	FALSE	TRUE	PAT_1651_2914_833	FALSE
PAT_966	1825	FALSE	FALSE	POMERANIA	POMERANIA	46	FALSE	FEMALE	FALSE	FALSE	FALSE	FALSE	3	FACE	12	5	MEL	TRUE	TRUE	FALSE	TRUE	FALSE	FALSE	PAT_966_1825_546	TRUE
PAT_396	796	FALSE	TRUE	PORTUGAL	ITALY	76	FALSE	FEMALE	FALSE	FALSE	FALSE	FALSE	2	FACE	7	6	BCC	FALSE	TRUE	FALSE	FALSE	FALSE	TRUE	PAT_396_796_394	TRUE
PAT_1701	3135					75								FACE			SEK	FALSE	FALSE	FALSE	FALSE	FALSE	TRUE	PAT_1701_3135_5	FALSE
PAT_2042	4301					54								CHEST			NEV	TRUE	TRUE	FALSE	FALSE	FALSE	TRUE	PAT_2042_4301_636	FALSE
PAT_216	331	TRUE	TRUE	POMERANIA	POMERANIA	71	TRUE	MALE	FALSE	FALSE	FALSE	FALSE	3	FOREARM	10	6	SCC	FALSE	FALSE	FALSE	FALSE	FALSE	FALSE	PAT_216_331_678	TRUE
PAT_747	1408	FALSE	FALSE	UNK	BRAZIL	55	FALSE	MALE	TRUE	FALSE	TRUE	TRUE	3	CHEST	13	12	BCC	TRUE	TRUE	FALSE	FALSE	FALSE	TRUE	PAT_747_1408_427	TRUE
PAT_691	1311	FALSE	TRUE	POMERANIA	GERMANY	56	TRUE	MALE	FALSE	FALSE	FALSE	TRUE	1	FOREARM	20	15	BCC	FALSE	FALSE	FALSE	TRUE	FALSE	TRUE	PAT_691_1311_686	TRUE
PAT_34	47	FALSE	FALSE	GERMANY	GERMANY	69	FALSE	MALE	FALSE	FALSE	FALSE	FALSE	2	CHEST	10	9	BCC	TRUE	UNK	TRUE	UNK	TRUE	TRUE	PAT_34_47_108	TRUE
PAT_1277	964					61								CHEST			ACK	TRUE	FALSE	FALSE	FALSE	FALSE	FALSE	PAT_1277_964_152	FALSE
PAT_361	1568	FALSE	FALSE	POMERANIA	POMERANIA	71	TRUE	MALE	TRUE	FALSE	FALSE	FALSE	3	FACE	10	9	SCC	FALSE	FALSE	FALSE	FALSE	FALSE	FALSE	PAT_361_1568_456	TRUE
PAT_162	252	TRUE	TRUE	GERMANY	GERMANY	72	FALSE	FEMALE	TRUE	TRUE	TRUE	TRUE	2	FACE	8	9	BCC	FALSE	UNK	FALSE	UNK	FALSE	TRUE	PAT_162_252_773	TRUE
PAT_1794	3435					67								FACE			ACK	FALSE	FALSE	FALSE	FALSE	FALSE	FALSE	PAT_1794_3435_711	FALSE
PAT_1702	3548					57								BACK			NEV	FALSE	FALSE	FALSE	FALSE	FALSE	TRUE	PAT_1702_3548_386	FALSE
PAT_267	412	FALSE	FALSE	POMERANIA	POMERANIA	79	FALSE	MALE	FALSE	FALSE	FALSE	FALSE	2	FACE	17	12	BCC	TRUE	TRUE	FALSE	FALSE	FALSE	TRUE	PAT_267_412_275	TRUE
PAT_395	795	FALSE	FALSE	GERMANY	GERMANY	58	TRUE	FEMALE	FALSE	TRUE	FALSE	FALSE	3	THIGH	15	12	SCC	TRUE	UNK	FALSE	UNK	TRUE	TRUE	PAT_395_795_43	TRUE
PAT_465	901	FALSE	FALSE	POMERANIA	POMERANIA	14	FALSE	FEMALE	TRUE	FALSE	FALSE	FALSE	2	FOOT	3	3	NEV	FALSE	TRUE	FALSE	TRUE	FALSE	FALSE	PAT_465_901_627	TRUE
PAT_306	1646	FALSE	FALSE	ITALY	ITALY	87	TRUE	MALE	FALSE	FALSE	TRUE	TRUE	2	FOREARM	10	10	ACK	TRUE	FALSE	FALSE	FALSE	TRUE	TRUE	PAT_306_1646_903	FALSE
PAT_249	380	FALSE	FALSE	GERMANY	GERMANY	62	FALSE	MALE	FALSE	TRUE	TRUE	TRUE	3	FOREARM	6	4	ACK	FALSE	FALSE	FALSE	FALSE	FALSE	FALSE	PAT_249_380_366	TRUE
PAT_985	1856	FALSE	FALSE	POMERANIA	POMERANIA	49	TRUE	MALE	TRUE	FALSE	TRUE	TRUE	3	NOSE	14	9	BCC	TRUE	TRUE	TRUE	FALSE	TRUE	TRUE	PAT_985_1856_397	TRUE
PAT_458	891	FALSE	TRUE	POMERANIA	POMERANIA	80	FALSE	MALE	TRUE	FALSE	FALSE	FALSE	1	FACE	6	6	BCC	FALSE	TRUE	FALSE	FALSE	FALSE	TRUE	PAT_458_891_709	TRUE
PAT_747	1410	FALSE	FALSE	UNK	BRAZIL	55	FALSE	MALE	TRUE	FALSE	TRUE	TRUE	3	FOREARM	10	7	ACK	TRUE	TRUE	FALSE	FALSE	TRUE	TRUE	PAT_747_1410_179	TRUE
PAT_1316	1114					69								ARM			ACK	TRUE	FALSE	FALSE	FALSE	FALSE	FALSE	PAT_1316_1114_517	FALSE
PAT_398	799	FALSE	TRUE	ITALY	POMERANIA	21	FALSE	FEMALE	FALSE	FALSE	TRUE	TRUE	3	THIGH	8	3	NEV	FALSE	UNK	FALSE	UNK	FALSE	FALSE	PAT_398_799_163	TRUE
PAT_953	1806	FALSE	TRUE	POMERANIA	POMERANIA	53	TRUE	FEMALE	TRUE	FALSE	FALSE	TRUE	3	ARM	9	8	SCC	TRUE	TRUE	FALSE	FALSE	FALSE	TRUE	PAT_953_1806_326	TRUE
PAT_466	903	FALSE	FALSE	POMERANIA	POMERANIA	44	TRUE	FEMALE	FALSE	FALSE	FALSE	FALSE	3	FACE	5	5	BCC	TRUE	TRUE	FALSE	FALSE	TRUE	TRUE	PAT_466_903_893	TRUE
PAT_1132	508					60								FOREARM			ACK	TRUE	FALSE	FALSE	FALSE	FALSE	FALSE	PAT_1132_508_325	FALSE
PAT_300	648	TRUE	FALSE	GERMANY	GERMANY	62	FALSE	FEMALE	TRUE	TRUE	FALSE	FALSE	2	THIGH	5	4	ACK	FALSE	FALSE	FALSE	FALSE	FALSE	TRUE	PAT_300_648_84	TRUE
PAT_82	125	FALSE	FALSE	POMERANIA	POMERANIA	71	TRUE	MALE	FALSE	TRUE	FALSE	FALSE	2	ARM	15	13	BCC	TRUE	TRUE	TRUE	FALSE	TRUE	TRUE	PAT_82_125_365	TRUE
PAT_478	916	FALSE	TRUE	POMERANIA	POMERANIA	47	TRUE	MALE	FALSE	FALSE	FALSE	FALSE	2	BACK	22	20	BCC	TRUE	TRUE	FALSE	FALSE	FALSE	FALSE	PAT_478_916_806	TRUE
PAT_1089	375					39								CHEST			NEV	FALSE	TRUE	FALSE	FALSE	FALSE	TRUE	PAT_1089_375_677	FALSE
PAT_76	1039	FALSE	FALSE	ITALY	ITALY	94	FALSE	MALE	FALSE	FALSE	TRUE	TRUE	1	EAR	20	18	SCC	TRUE	TRUE	FALSE	FALSE	FALSE	TRUE	PAT_76_1039_269	TRUE
PAT_663	1254	FALSE	FALSE	BRAZIL	BRAZIL	58	FALSE	FEMALE	TRUE	TRUE	TRUE	TRUE	3	BACK	13	12	SCC	TRUE	TRUE	TRUE	TRUE	TRUE	FALSE	PAT_663_1254_732	TRUE
PAT_206	312	FALSE	TRUE	GERMANY	GERMANY	47	TRUE	MALE	FALSE	TRUE	TRUE	TRUE	2	CHEST	13	11	BCC	TRUE	FALSE	TRUE	FALSE	TRUE	FALSE	PAT_206_312_760	TRUE
PAT_1566	2435					72								FACE			ACK	TRUE	FALSE	FALSE	FALSE	FALSE	TRUE	PAT_1566_2435_150	FALSE
PAT_1955	3947					58								FACE			ACK	TRUE	TRUE	FALSE	TRUE	FALSE	FALSE	PAT_1955_3947_778	FALSE
PAT_1638	2878					59								FOREARM			ACK	FALSE	FALSE	FALSE	FALSE	FALSE	FALSE	PAT_1638_2878_536	FALSE
PAT_1298	1051					43								FACE			NEV	FALSE	TRUE	FALSE	FALSE	FALSE	TRUE	PAT_1298_1051_831	FALSE
PAT_167	258	FALSE	FALSE	GERMANY	GERMANY	58	TRUE	MALE	TRUE	TRUE	FALSE	FALSE	1	FACE	10	7	BCC	TRUE	TRUE	TRUE	TRUE	TRUE	TRUE	PAT_167_258_711	TRUE
PAT_54	83	FALSE	FALSE	BRASIL	NORWAY	73	FALSE	MALE	FALSE	TRUE	TRUE	TRUE	1	NOSE	6	4	BCC	FALSE	UNK	FALSE	UNK	FALSE	FALSE	PAT_54_83_405	TRUE
PAT_997	14					60								FOREARM			ACK	TRUE	FALSE	FALSE	FALSE	TRUE	FALSE	PAT_997_14_40	FALSE
PAT_373	761	FALSE	FALSE	BRAZIL	GERMANY	80	FALSE	MALE	FALSE	TRUE	TRUE	TRUE	4	FACE	7	5	BCC	TRUE	TRUE	FALSE	FALSE	TRUE	TRUE	PAT_373_761_708	TRUE
PAT_1509	1741					80								FOREARM			SEK	FALSE	FALSE	FALSE	FALSE	FALSE	FALSE	PAT_1509_1741_810	FALSE
PAT_228	348	FALSE	FALSE	UNK	UNK	43	FALSE	FEMALE	TRUE	TRUE	FALSE	FALSE	3	CHEST	4	3	BCC	TRUE	TRUE	FALSE	FALSE	TRUE	TRUE	PAT_228_348_535	TRUE
PAT_1871	3666					46								ABDOMEN			SEK	TRUE	FALSE	FALSE	FALSE	FALSE	TRUE	PAT_1871_3666_675	FALSE
PAT_547	1033	FALSE	FALSE	GERMANY	GERMANY	56	TRUE	FEMALE	TRUE	FALSE	TRUE	TRUE	3	NOSE	5	3	BCC	TRUE	TRUE	FALSE	FALSE	FALSE	TRUE	PAT_547_1033_911	TRUE
PAT_1582	2574					76								FACE			SEK	FALSE	FALSE	FALSE	FALSE	FALSE	TRUE	PAT_1582_2574_890	FALSE
PAT_56	86	FALSE	FALSE	GERMANY	GERMANY	70	FALSE	FEMALE	FALSE	TRUE	TRUE	TRUE	2	ARM	24	20	SCC	TRUE	TRUE	TRUE	FALSE	TRUE	FALSE	PAT_56_86_479	TRUE
PAT_699	1320	FALSE	FALSE	GERMANY	GERMANY	76	FALSE	MALE	FALSE	FALSE	TRUE	TRUE	1	FACE	6	4	BCC	TRUE	TRUE	FALSE	FALSE	FALSE	TRUE	PAT_699_1320_901	TRUE
PAT_221	339	FALSE	FALSE	POMERANIA	POMERANIA	66	FALSE	FEMALE	TRUE	TRUE	FALSE	FALSE	3	FACE	9	6	BCC	TRUE	TRUE	FALSE	FALSE	FALSE	TRUE	PAT_221_339_566	TRUE
PAT_803	1522	FALSE	FALSE	GERMANY	GERMANY	52	FALSE	FEMALE	FALSE	TRUE	TRUE	TRUE	3	FACE	9	6	BCC	TRUE	UNK	FALSE	UNK	TRUE	TRUE	PAT_803_1522_907	TRUE
PAT_256	295	FALSE	FALSE	POMERANIA	POMERANIA	90	FALSE	FEMALE	TRUE	TRUE	TRUE	TRUE	1	BACK	7	4	SEK	FALSE	TRUE	FALSE	FALSE	FALSE	TRUE	PAT_256_295_583	FALSE
PAT_115	175	FALSE	FALSE	POMERANIA	POMERANIA	69	FALSE	MALE	FALSE	TRUE	FALSE	FALSE	2	FACE	10	4	BCC	TRUE	TRUE	TRUE	FALSE	TRUE	TRUE	PAT_115_175_206	TRUE
PAT_759	1433	FALSE	FALSE	GERMANY	GERMANY	74	FALSE	MALE	FALSE	FALSE	TRUE	FALSE	2	BACK	15	15	NEV	FALSE	FALSE	FALSE	FALSE	FALSE	TRUE	PAT_759_1433_973	TRUE
PAT_782	1493	FALSE	FALSE	GERMANY	GERMANY	71	FALSE	MALE	TRUE	TRUE	FALSE	TRUE	3	CHEST	12	6	ACK	FALSE	FALSE	FALSE	FALSE	FALSE	FALSE	PAT_782_1493_140	TRUE
PAT_1942	3915					55								FACE			SEK	FALSE	TRUE	FALSE	FALSE	FALSE	TRUE	PAT_1942_3915_388	FALSE
PAT_1125	492					55								ARM			ACK	TRUE	FALSE	FALSE	FALSE	FALSE	TRUE	PAT_1125_492_523	FALSE
PAT_256	394	FALSE	FALSE	POMERANIA	POMERANIA	89	FALSE	FEMALE	TRUE	TRUE	TRUE	TRUE	1	FACE	7	4	BCC	TRUE	TRUE	FALSE	FALSE	FALSE	FALSE	PAT_256_394_449	TRUE
PAT_385	783	FALSE	FALSE	POMERANIA	POMERANIA	39	TRUE	FEMALE	TRUE	TRUE	FALSE	FALSE	2	NECK	13	10	BCC	TRUE	TRUE	FALSE	FALSE	TRUE	FALSE	PAT_385_783_574	TRUE
PAT_721	1365	FALSE	FALSE	POMERANIA	POMERANIA	62	TRUE	FEMALE	TRUE	FALSE	TRUE	TRUE	2	FACE	15	10	BCC	TRUE	TRUE	FALSE	FALSE	FALSE	TRUE	PAT_721_1365_142	TRUE
PAT_940	1774	FALSE	FALSE	GERMANY	GERMANY	69	TRUE	MALE	FALSE	FALSE	TRUE	TRUE	2	FACE	15	13	SCC	TRUE	UNK	FALSE	UNK	TRUE	TRUE	PAT_940_1774_962	TRUE
PAT_316	674	FALSE	FALSE	GERMANY	GERMANY	79	FALSE	FEMALE	TRUE	FALSE	FALSE	TRUE	3	NOSE	9	8	BCC	TRUE	TRUE	TRUE	FALSE	FALSE	TRUE	PAT_316_674_924	TRUE
PAT_243	372	FALSE	FALSE	POMERANIA	POMERANIA	26	TRUE	FEMALE	TRUE	TRUE	FALSE	FALSE	3	CHEST	9	6	BCC	TRUE	FALSE	TRUE	FALSE	TRUE	TRUE	PAT_243_372_119	TRUE
PAT_1094	381					41								FOREARM			ACK	FALSE	FALSE	FALSE	FALSE	FALSE	FALSE	PAT_1094_381_446	FALSE
PAT_412	818	FALSE	FALSE	POMERANIA	POMERANIA	46	TRUE	MALE	FALSE	TRUE	FALSE	TRUE	2	NOSE	6	4	ACK	TRUE	FALSE	TRUE	TRUE	TRUE	FALSE	PAT_412_818_61	TRUE
PAT_359	740	FALSE	FALSE	ITALY	ITALY	53	FALSE	FEMALE	TRUE	TRUE	TRUE	TRUE	3	FACE	5	4	BCC	FALSE	FALSE	FALSE	FALSE	FALSE	TRUE	PAT_359_740_46	TRUE
PAT_842	1606	FALSE	FALSE	GERMANY	GERMANY	40	TRUE	FEMALE	TRUE	TRUE	TRUE	FALSE	3	CHEST	31	21	BCC	FALSE	TRUE	FALSE	FALSE	FALSE	FALSE	PAT_842_1606_720	TRUE
PAT_1082	342					47								FOREARM			ACK	TRUE	FALSE	FALSE	FALSE	FALSE	FALSE	PAT_1082_342_705	FALSE
PAT_1821	3575					79								THIGH			ACK	TRUE	FALSE	FALSE	FALSE	FALSE	FALSE	PAT_1821_3575_920	FALSE
PAT_526	991	FALSE	TRUE	ITALY	GERMANY	59	TRUE	MALE	FALSE	TRUE	FALSE	TRUE	2	BACK	7	5	BCC	TRUE	TRUE	TRUE	FALSE	TRUE	TRUE	PAT_526_991_109	TRUE
PAT_1460	1598					62								FACE			SEK	FALSE	TRUE	FALSE	FALSE	FALSE	TRUE	PAT_1460_1598_959	FALSE
PAT_15	1001	FALSE	TRUE	GERMANY	GERMANY	57	FALSE	FEMALE	TRUE	TRUE	FALSE	TRUE	2	FOREARM	5	3	BCC	TRUE	UNK	FALSE	UNK	TRUE	TRUE	PAT_15_1001_749	TRUE
PAT_1547	1874					58								HAND			ACK	TRUE	FALSE	FALSE	FALSE	FALSE	TRUE	PAT_1547_1874_432	FALSE
PAT_880	1673	FALSE	FALSE	GERMANY	GERMANY	83	FALSE	FEMALE	TRUE	FALSE	TRUE	FALSE	2	FOREARM	10	8	ACK	TRUE	FALSE	FALSE	FALSE	FALSE	TRUE	PAT_880_1673_410	TRUE
PAT_730	1383	FALSE	TRUE	POMERANIA	POMERANIA	51	TRUE	MALE	TRUE	FALSE	TRUE	TRUE	3	NOSE	7	5	BCC	FALSE	UNK	FALSE	UNK	FALSE	TRUE	PAT_730_1383_535	TRUE
PAT_948	1801	TRUE	FALSE	POMERANIA	POMERANIA	58	TRUE	FEMALE	FALSE	FALSE	FALSE	FALSE	3	NOSE	3	2	BCC	FALSE	TRUE	FALSE	FALSE	TRUE	TRUE	PAT_948_1801_993	TRUE
PAT_962	1823	FALSE	FALSE	POMERANIA	POMERANIA	52	TRUE	MALE	TRUE	TRUE	FALSE	FALSE	3	FACE	3	3	BCC	TRUE	TRUE	TRUE	FALSE	FALSE	TRUE	PAT_962_1823_857	TRUE
PAT_21	982	FALSE	FALSE	GERMANY	GERMANY	56	FALSE	FEMALE	TRUE	FALSE	FALSE	FALSE	2	ARM	7	6	BCC	TRUE	UNK	FALSE	UNK	TRUE	FALSE	PAT_21_982_266	TRUE
PAT_839	1591	FALSE	FALSE	POMERANIA	ITALY	13	FALSE	FEMALE	TRUE	TRUE	TRUE	FALSE	1	FACE	4	3	NEV	FALSE	UNK	FALSE	UNK	FALSE	FALSE	PAT_839_1591_204	TRUE
PAT_257	395	FALSE	FALSE	POMERANIA	POMERANIA	85	FALSE	FEMALE	FALSE	TRUE	TRUE	TRUE	1	THIGH	20	15	BCC	TRUE	UNK	TRUE	UNK	TRUE	TRUE	PAT_257_395_866	TRUE
PAT_1217	762					35								FACE			NEV	FALSE	TRUE	FALSE	FALSE	FALSE	TRUE	PAT_1217_762_198	FALSE
PAT_397	798	FALSE	TRUE	GERMANY	GERMANY	59	TRUE	MALE	TRUE	FALSE	FALSE	FALSE	3	FOREARM	18	16	SCC	TRUE	TRUE	FALSE	FALSE	FALSE	FALSE	PAT_397_798_482	TRUE
PAT_1481	1674					60								FACE			ACK	TRUE	FALSE	FALSE	FALSE	FALSE	FALSE	PAT_1481_1674_735	FALSE
PAT_665	1262	FALSE	FALSE	UNK	UNK	30	FALSE	FEMALE	TRUE	TRUE	TRUE	TRUE	3	BACK	6	6	NEV	FALSE	UNK	FALSE	UNK	FALSE	TRUE	PAT_665_1262_774	TRUE
PAT_976	1837	FALSE	FALSE	POMERANIA	POMERANIA	85	TRUE	FEMALE	FALSE	FALSE	TRUE	TRUE	3	EAR	35	25	BCC	FALSE	TRUE	FALSE	TRUE	TRUE	TRUE	PAT_976_1837_861	TRUE
PAT_827	1600	TRUE	FALSE	GERMANY	GERMANY	67	FALSE	MALE	FALSE	FALSE	TRUE	TRUE	2	ARM	15	11	BCC	TRUE	UNK	FALSE	UNK	TRUE	TRUE	PAT_827_1600_1000	TRUE
PAT_1764	3335					73								CHEST			SEK	FALSE	TRUE	FALSE	FALSE	FALSE	TRUE	PAT_1764_3335_366	FALSE
PAT_645	1223	FALSE	FALSE	GERMANY	GERMANY	57	TRUE	FEMALE	TRUE	FALSE	FALSE	FALSE	3	CHEST	10	5	BCC	FALSE	TRUE	FALSE	TRUE	TRUE	TRUE	PAT_645_1223_124	TRUE
PAT_185	285	FALSE	TRUE	GERMANY	GERMANY	62	FALSE	MALE	FALSE	TRUE	TRUE	FALSE	2	ARM	11	9	BCC	TRUE	TRUE	TRUE	FALSE	TRUE	TRUE	PAT_185_285_862	TRUE
PAT_1333	1177					38								BACK			NEV	FALSE	TRUE	FALSE	FALSE	FALSE	TRUE	PAT_1333_1177_261	FALSE
PAT_1461	1600					52								FACE			SEK	FALSE	TRUE	FALSE	FALSE	FALSE	TRUE	PAT_1461_1600_867	FALSE
PAT_1658	2933					22								CHEST			NEV	FALSE	TRUE	FALSE	FALSE	FALSE	TRUE	PAT_1658_2933_322	FALSE
PAT_1013	82					43								BACK			ACK	TRUE	FALSE	FALSE	FALSE	FALSE	FALSE	PAT_1013_82_876	FALSE
PAT_2066	4417					53								FACE			SEK	FALSE	TRUE	FALSE	FALSE	FALSE	TRUE	PAT_2066_4417_201	FALSE
PAT_1027	128					38								FACE			ACK	FALSE	FALSE	FALSE	FALSE	FALSE	FALSE	PAT_1027_128_854	FALSE
PAT_1307	1092					58								FOREARM			ACK	TRUE	FALSE	FALSE	FALSE	FALSE	TRUE	PAT_1307_1092_878	FALSE
PAT_1593	2651					75								FOREARM			ACK	TRUE	FALSE	FALSE	FALSE	FALSE	FALSE	PAT_1593_2651_122	FALSE
PAT_375	763	FALSE	TRUE	ITALY	ITALY	52	TRUE	MALE	TRUE	TRUE	FALSE	FALSE	2	CHEST	9	5	BCC	TRUE	TRUE	TRUE	FALSE	TRUE	TRUE	PAT_375_763_732	TRUE
PAT_302	1633	TRUE	FALSE	GERMANY	GERMANY	64	TRUE	MALE	TRUE	TRUE	TRUE	TRUE	2	FACE	10	10	ACK	TRUE	FALSE	FALSE	FALSE	FALSE	FALSE	PAT_302_1633_845	FALSE
PAT_495	941	FALSE	FALSE	POMERANIA	POMERANIA	58	TRUE	MALE	FALSE	TRUE	TRUE	TRUE	2	BACK	14	11	MEL	FALSE	UNK	FALSE	TRUE	FALSE	FALSE	PAT_495_941_26	TRUE
PAT_535	1012	FALSE	FALSE	CZECH	GERMANY	56	FALSE	FEMALE	TRUE	TRUE	TRUE	TRUE	1	FOREARM	12	7	BCC	TRUE	UNK	FALSE	UNK	FALSE	TRUE	PAT_535_1012_145	TRUE
PAT_1583	2607					71								FACE			SEK	FALSE	FALSE	FALSE	FALSE	FALSE	FALSE	PAT_1583_2607_628	FALSE
PAT_121	184	FALSE	FALSE	POMERANIA	POMERANIA	68	FALSE	FEMALE	FALSE	TRUE	TRUE	FALSE	2	CHEST	8	6	BCC	FALSE	TRUE	TRUE	FALSE	TRUE	TRUE	PAT_121_184_502	TRUE
PAT_614	1166	FALSE	FALSE	UNK	UNK	56	FALSE	FEMALE	FALSE	TRUE	TRUE	TRUE	3	CHEST	18	6	MEL	FALSE	TRUE	FALSE	TRUE	FALSE	FALSE	PAT_614_1166_885	TRUE
PAT_524	987	FALSE	FALSE	UNK	ITALY	50	TRUE	MALE	TRUE	FALSE	FALSE	FALSE	2	BACK	8	7	BCC	TRUE	UNK	FALSE	UNK	FALSE	TRUE	PAT_524_987_738	TRUE
PAT_381	775	FALSE	TRUE	GERMANY	GERMANY	59	TRUE	MALE	FALSE	FALSE	FALSE	FALSE	3	BACK	18	18	BCC	TRUE	TRUE	TRUE	FALSE	TRUE	TRUE	PAT_381_775_566	TRUE
PAT_1774	3352					67								FACE			ACK	TRUE	FALSE	FALSE	FALSE	FALSE	TRUE	PAT_1774_3352_474	FALSE
PAT_375	763	FALSE	TRUE	ITALY	ITALY	52	TRUE	MALE	TRUE	TRUE	FALSE	FALSE	2	CHEST	9	5	BCC	TRUE	TRUE	TRUE	FALSE	TRUE	TRUE	PAT_375_763_980	TRUE
PAT_79	120	FALSE	FALSE	POMERANIA	POMERANIA	63	FALSE	FEMALE	FALSE	FALSE	TRUE	TRUE	2	FACE	7	5	BCC	FALSE	FALSE	FALSE	FALSE	FALSE	FALSE	PAT_79_120_739	TRUE
PAT_587	3431	FALSE	TRUE	GERMANY	ITALY	67	TRUE	MALE	FALSE	FALSE	TRUE	TRUE	3	FOREARM	13	12	ACK	TRUE	FALSE	FALSE	FALSE	FALSE	FALSE	PAT_587_3431_6	FALSE
PAT_666	1268	FALSE	FALSE	POMERANIA	POMERANIA	57	FALSE	MALE	TRUE	FALSE	TRUE	TRUE	3	FOREARM	14	11	BCC	TRUE	UNK	TRUE	UNK	TRUE	TRUE	PAT_666_1268_870	TRUE
PAT_691	3994	FALSE	TRUE	POMERANIA	GERMANY	56	TRUE	MALE	FALSE	FALSE	FALSE	TRUE	1	FOREARM	10	10	ACK	FALSE	FALSE	FALSE	TRUE	FALSE	TRUE	PAT_691_3994_671	FALSE
PAT_364	749	TRUE	FALSE	GERMANY	PORTUGAL	66	FALSE	FEMALE	TRUE	FALSE	FALSE	FALSE	2	BACK	20	16	BCC	TRUE	FALSE	TRUE	FALSE	TRUE	TRUE	PAT_364_749_377	TRUE
PAT_576	1089	FALSE	FALSE	ITALY	GERMANY	53	FALSE	FEMALE	FALSE	FALSE	TRUE	TRUE	3	THIGH	6	2	BCC	TRUE	UNK	FALSE	UNK	FALSE	TRUE	PAT_576_1089_435	TRUE
PAT_952	1807	TRUE	FALSE	ITALY	ITALY	57	TRUE	MALE	FALSE	FALSE	TRUE	TRUE	2	CHEST	5	5	BCC	FALSE	UNK	FALSE	UNK	FALSE	TRUE	PAT_952_1807_58	TRUE
PAT_1128	497					40								FACE			ACK	TRUE	TRUE	FALSE	TRUE	FALSE	FALSE	PAT_1128_497_322	FALSE
PAT_485	928	FALSE	FALSE	POMERANIA	POMERANIA	74	FALSE	FEMALE	FALSE	FALSE	TRUE	FALSE	2	ARM	14	9	BCC	TRUE	UNK	FALSE	UNK	FALSE	FALSE	PAT_485_928_796	TRUE
PAT_39	55	FALSE	TRUE	GERMANY	GERMANY	53	FALSE	MALE	TRUE	FALSE	FALSE	FALSE	2	CHEST	12	9	BCC	TRUE	UNK	FALSE	UNK	FALSE	TRUE	PAT_39_55_233	TRUE
PAT_340	714	FALSE	TRUE	ITALY	ITALY	54	FALSE	FEMALE	FALSE	TRUE	TRUE	TRUE	4	BACK	14	12	MEL	TRUE	TRUE	FALSE	TRUE	FALSE	TRUE	PAT_340_714_68	TRUE
PAT_1981	4023					79								CHEST			ACK	TRUE	FALSE	FALSE	FALSE	FALSE	TRUE	PAT_1981_4023_673	FALSE
PAT_315	673	FALSE	FALSE	POMERANIA	GERMANY	22	TRUE	FEMALE	TRUE	FALSE	FALSE	FALSE	3	CHEST	6	3	BCC	TRUE	FALSE	FALSE	FALSE	TRUE	TRUE	PAT_315_673_227	TRUE
PAT_1071	313					55								FACE			ACK	FALSE	FALSE	FALSE	FALSE	FALSE	FALSE	PAT_1071_313_789	FALSE
PAT_59	94	TRUE	FALSE	BRAZIL	BRAZIL	72	FALSE	FEMALE	FALSE	FALSE	TRUE	FALSE	2	FACE	18	15	ACK	TRUE	FALSE	FALSE	FALSE	FALSE	TRUE	PAT_59_94_849	TRUE
PAT_338	710	FALSE	FALSE	GERMANY	GERMANY	81	FALSE	FEMALE	TRUE	FALSE	TRUE	TRUE	1	THIGH	15	12	SCC	TRUE	TRUE	FALSE	TRUE	FALSE	FALSE	PAT_338_710_319	TRUE
PAT_1324	1145					67								FOREARM			ACK	TRUE	FALSE	FALSE	FALSE	FALSE	FALSE	PAT_1324_1145_309	FALSE
PAT_1914	3822					56								ARM			SEK	FALSE	FALSE	FALSE	FALSE	TRUE	TRUE	PAT_1914_3822_863	FALSE
PAT_672	1272	FALSE	TRUE	BRAZIL	BRAZIL	49	FALSE	MALE	FALSE	FALSE	TRUE	TRUE	3	FACE	10	5	NEV	FALSE	UNK	FALSE	UNK	FALSE	FALSE	PAT_672_1272_705	TRUE
PAT_2122	4642					62								ARM			ACK	FALSE	FALSE	FALSE	FALSE	FALSE	FALSE	PAT_2122_4642_680	FALSE
PAT_886	1684	FALSE	FALSE	GERMANY	UNK	70	FALSE	FEMALE	FALSE	FALSE	TRUE	TRUE	3	ARM	10	6	ACK	FALSE	TRUE	TRUE	TRUE	FALSE	TRUE	PAT_886_1684_297	TRUE
PAT_93	361	FALSE	TRUE			65	FALSE	MALE	FALSE	FALSE	TRUE	TRUE	4	FACE	8	6	SEK	FALSE	TRUE	FALSE	FALSE	FALSE	TRUE	PAT_93_361_203	FALSE
PAT_270	1386	FALSE	FALSE	POMERANIA	POMERANIA	90	FALSE	FEMALE	FALSE	TRUE	FALSE	FALSE	1	FACE	13	7	ACK	TRUE	TRUE	FALSE	FALSE	FALSE	FALSE	PAT_270_1386_755	FALSE
PAT_908	1726	FALSE	TRUE	GERMANY	GERMANY	63	TRUE	MALE	TRUE	TRUE	TRUE	TRUE	2	CHEST	22	25	SCC	FALSE	UNK	FALSE	UNK	FALSE	FALSE	PAT_908_1726_939	TRUE
PAT_666	1271	FALSE	FALSE	POMERANIA	POMERANIA	57	FALSE	MALE	TRUE	FALSE	TRUE	TRUE	3	BACK	9	9	BCC	TRUE	UNK	TRUE	UNK	FALSE	TRUE	PAT_666_1271_645	TRUE
PAT_115	1138	FALSE	FALSE	POMERANIA	POMERANIA	70	FALSE	MALE	FALSE	TRUE	FALSE	FALSE	2	BACK	10	8	MEL	FALSE	TRUE	FALSE	TRUE	FALSE	TRUE	PAT_115_1138_870	TRUE
PAT_585	1130	TRUE	TRUE	POMERANIA	POMERANIA	59	FALSE	MALE	FALSE	FALSE	FALSE	FALSE	3	ABDOMEN	5	5	ACK	TRUE	TRUE	FALSE	FALSE	TRUE	TRUE	PAT_585_1130_474	TRUE
PAT_464	1794	FALSE	FALSE	GERMANY	GERMANY	75	TRUE	FEMALE	TRUE	TRUE	FALSE	FALSE	3	NECK	25	13	BCC	FALSE	TRUE	TRUE	FALSE	FALSE	FALSE	PAT_464_1794_78	TRUE
PAT_380	773	FALSE	FALSE	NETHERLANDS	GERMANY	59	TRUE	MALE	FALSE	TRUE	TRUE	TRUE	2	BACK	21	20	BCC	TRUE	FALSE	FALSE	FALSE	FALSE	FALSE	PAT_380_773_542	TRUE
PAT_587	1117	FALSE	TRUE	GERMANY	ITALY	72	TRUE	MALE	FALSE	FALSE	TRUE	TRUE	3	BACK	13	12	BCC	TRUE	TRUE	FALSE	FALSE	FALSE	TRUE	PAT_587_1117_880	TRUE
PAT_1665	2978					69								CHEST			ACK	TRUE	FALSE	FALSE	FALSE	FALSE	FALSE	PAT_1665_2978_578	FALSE
PAT_500	947	FALSE	FALSE	GERMANY	BRAZIL	67	FALSE	FEMALE	FALSE	FALSE	TRUE	TRUE	3	EAR	13	8	SCC	TRUE	TRUE	TRUE	FALSE	TRUE	TRUE	PAT_500_947_77	TRUE
PAT_2011	4140					50								FOREARM			ACK	TRUE	FALSE	FALSE	FALSE	FALSE	TRUE	PAT_2011_4140_988	FALSE
PAT_600	1141	TRUE	FALSE	ITALY	ITALY	83	FALSE	FEMALE	FALSE	TRUE	TRUE	TRUE	2	NECK	10	7	SCC	TRUE	TRUE	FALSE	TRUE	FALSE	TRUE	PAT_600_1141_542	TRUE
PAT_1661	2956					56								FACE			ACK	TRUE	FALSE	FALSE	FALSE	FALSE	FALSE	PAT_1661_2956_357	FALSE
PAT_1428	1489					68								FOREARM			ACK	TRUE	FALSE	FALSE	FALSE	FALSE	FALSE	PAT_1428_1489_38	FALSE
PAT_1682	3050					48								FOREARM			SEK	FALSE	TRUE	FALSE	TRUE	FALSE	TRUE	PAT_1682_3050_600	FALSE
PAT_832	1569	FALSE	FALSE	PORTUGAL	GERMANY	63	FALSE	FEMALE	TRUE	TRUE	TRUE	TRUE	2	FACE	30	25	BCC	TRUE	UNK	FALSE	UNK	TRUE	TRUE	PAT_832_1569_413	TRUE
PAT_131	197	FALSE	FALSE	GERMANY	GERMANY	90	FALSE	FEMALE	TRUE	TRUE	TRUE	TRUE	2	FOREARM	17	15	SCC	TRUE	TRUE	TRUE	FALSE	TRUE	TRUE	PAT_131_197_974	TRUE
PAT_270	1382	FALSE	FALSE	POMERANIA	POMERANIA	90	FALSE	FEMALE	FALSE	TRUE	FALSE	FALSE	1	NECK	13	7	SEK	TRUE	TRUE	FALSE	FALSE	FALSE	TRUE	PAT_270_1382_561	FALSE
PAT_170	264	FALSE	FALSE	ITALY	ITALY	60	TRUE	FEMALE	TRUE	FALSE	TRUE	TRUE	2	FACE	4	3	BCC	TRUE	TRUE	FALSE	FALSE	FALSE	TRUE	PAT_170_264_785	TRUE
PAT_1364	1246					17								BACK			NEV	FALSE	TRUE	FALSE	FALSE	FALSE	TRUE	PAT_1364_1246_420	FALSE
PAT_192	295	FALSE	FALSE	ITALY	ITALY	74	TRUE	MALE	FALSE	FALSE	TRUE	TRUE	2	FACE	15	7	BCC	FALSE	TRUE	FALSE	TRUE	FALSE	TRUE	PAT_192_295_164	TRUE
PAT_93	142	FALSE	TRUE	UNK	UNK	90	FALSE	MALE	FALSE	FALSE	TRUE	TRUE	4	FOREARM	8	6	SCC	UNK	UNK	TRUE	UNK	FALSE	TRUE	PAT_93_142_269	TRUE
PAT_831	1570	FALSE	FALSE	ITALY	ITALY	72	FALSE	FEMALE	FALSE	FALSE	TRUE	TRUE	3	HAND	10	7	ACK	TRUE	TRUE	FALSE	TRUE	FALSE	TRUE	PAT_831_1570_991	TRUE
PAT_840	1595	FALSE	FALSE	POMERANIA	POMERANIA	50	FALSE	MALE	FALSE	FALSE	TRUE	TRUE	3	EAR	7	5	BCC	TRUE	UNK	TRUE	UNK	TRUE	TRUE	PAT_840_1595_981	TRUE
PAT_792	1498	FALSE	TRUE	BRAZIL	BRAZIL	58	TRUE	FEMALE	FALSE	FALSE	TRUE	TRUE	5	ARM	5	5	ACK	TRUE	FALSE	FALSE	FALSE	FALSE	TRUE	PAT_792_1498_936	TRUE
PAT_2155	4784					39								BACK			SEK	FALSE	TRUE	FALSE	FALSE	FALSE	FALSE	PAT_2155_4784_483	FALSE
PAT_291	446	FALSE	TRUE	BRAZIL	ITALY	58	FALSE	MALE	TRUE	FALSE	FALSE	FALSE	4	NOSE	10	10	BCC	TRUE	FALSE	TRUE	FALSE	TRUE	FALSE	PAT_291_446_704	TRUE
PAT_1392	1353					68								NECK			ACK	TRUE	FALSE	FALSE	FALSE	FALSE	FALSE	PAT_1392_1353_161	FALSE
PAT_551	1047	FALSE	TRUE	GERMANY	NETHERLANDS	66	TRUE	MALE	FALSE	TRUE	TRUE	FALSE	1	FACE	5	5	BCC	FALSE	TRUE	FALSE	FALSE	FALSE	TRUE	PAT_551_1047_567	TRUE
PAT_939	1791	FALSE	FALSE	UNK	UNK	84	FALSE	FEMALE	TRUE	FALSE	FALSE	FALSE	3	FACE	3	3	SEK	TRUE	UNK	FALSE	UNK	FALSE	TRUE	PAT_939_1791_329	TRUE
PAT_1057	242					47								FACE			ACK	TRUE	FALSE	FALSE	FALSE	FALSE	FALSE	PAT_1057_242_297	FALSE
PAT_1760	3326					46								FOREARM			ACK	TRUE	TRUE	FALSE	FALSE	FALSE	TRUE	PAT_1760_3326_525	FALSE
PAT_346	720	FALSE	TRUE	GERMANY	GERMANY	63	FALSE	MALE	TRUE	TRUE	TRUE	TRUE	3	CHEST	8	8	BCC	TRUE	FALSE	TRUE	FALSE	TRUE	TRUE	PAT_346_720_265	TRUE
PAT_259	399	FALSE	FALSE	POMERANIA	POMERANIA	92	FALSE	FEMALE	FALSE	TRUE	FALSE	FALSE	1	NOSE	5	3	SCC	TRUE	TRUE	FALSE	FALSE	FALSE	TRUE	PAT_259_399_801	TRUE
PAT_838	1587	FALSE	FALSE	POMERANIA	POMERANIA	53	FALSE	FEMALE	FALSE	TRUE	TRUE	TRUE	3	NECK	5	9	BCC	TRUE	UNK	FALSE	UNK	FALSE	TRUE	PAT_838_1587_73	TRUE
PAT_738	1397	FALSE	FALSE	POMERANIA	POMERANIA	58	TRUE	FEMALE	TRUE	TRUE	FALSE	TRUE	2	FACE	3	3	BCC	FALSE	FALSE	FALSE	FALSE	TRUE	TRUE	PAT_738_1397_966	TRUE
PAT_728	1533	FALSE	FALSE	POMERANIA	POMERANIA	57	TRUE	FEMALE	TRUE	FALSE	TRUE	TRUE	3	FOREARM	15	5	ACK	FALSE	FALSE	FALSE	FALSE	FALSE	FALSE	PAT_728_1533_952	FALSE
PAT_372	760	FALSE	FALSE	GERMANY	GERMANY	88	FALSE	FEMALE	TRUE	TRUE	FALSE	FALSE	2	EAR	13	10	BCC	TRUE	TRUE	TRUE	FALSE	TRUE	TRUE	PAT_372_760_267	TRUE
PAT_1922	3848					67								BACK			SEK	FALSE	FALSE	FALSE	FALSE	FALSE	TRUE	PAT_1922_3848_451	FALSE
PAT_286	1458	FALSE	FALSE	POMERANIA	POMERANIA	55	TRUE	FEMALE	TRUE	FALSE	FALSE	FALSE	2	ARM	5	5	ACK	TRUE	FALSE	FALSE	FALSE	FALSE	FALSE	PAT_286_1458_381	FALSE
PAT_161	250	FALSE	FALSE	GERMANY	GERMANY	86	FALSE	FEMALE	FALSE	TRUE	FALSE	FALSE	2	ARM	14	12	BCC	TRUE	FALSE	FALSE	FALSE	FALSE	FALSE	PAT_161_250_338	TRUE
PAT_349	724	FALSE	FALSE	UNK	UNK	79	FALSE	FEMALE	FALSE	FALSE	TRUE	TRUE	2	ARM	20	14	SCC	TRUE	UNK	FALSE	UNK	TRUE	FALSE	PAT_349_724_750	TRUE
PAT_522	986	FALSE	FALSE	ITALY	ITALY	53	FALSE	MALE	FALSE	FALSE	TRUE	TRUE	2	ARM	10	8	BCC	TRUE	TRUE	TRUE	FALSE	TRUE	TRUE	PAT_522_986_305	TRUE
PAT_793	1512	FALSE	FALSE	ITALY	ITALY	36	FALSE	MALE	FALSE	TRUE	TRUE	FALSE	4	BACK	7	4	NEV	TRUE	FALSE	FALSE	FALSE	FALSE	FALSE	PAT_793_1512_513	TRUE
PAT_462	896	FALSE	TRUE	POMERANIA	POMERANIA	62	TRUE	MALE	TRUE	TRUE	FALSE	FALSE	3	FACE	14	12	BCC	TRUE	UNK	TRUE	UNK	TRUE	TRUE	PAT_462_896_893	TRUE
PAT_895	1699	FALSE	FALSE	GERMANY	PORTUGAL	65	FALSE	FEMALE	FALSE	FALSE	FALSE	FALSE	2	ARM	15	10	MEL	FALSE	UNK	FALSE	UNK	FALSE	FALSE	PAT_895_1699_872	TRUE
PAT_545	1030	FALSE	FALSE	UNK	UNK	37	TRUE	MALE	TRUE	TRUE	TRUE	TRUE	2	ABDOMEN	10	5	BCC	TRUE	UNK	FALSE	UNK	FALSE	TRUE	PAT_545_1030_854	TRUE
PAT_145	216	FALSE	FALSE	POMERANIA	POMERANIA	68	FALSE	FEMALE	FALSE	TRUE	FALSE	TRUE	2	NOSE	8	5	BCC	TRUE	TRUE	TRUE	TRUE	TRUE	FALSE	PAT_145_216_158	TRUE
PAT_214	329	FALSE	FALSE	GERMANY	UNK	73	TRUE	MALE	TRUE	TRUE	FALSE	FALSE	2	FOREARM	15	10	BCC	TRUE	FALSE	TRUE	FALSE	TRUE	TRUE	PAT_214_329_70	TRUE
PAT_1124	489					55								BACK			ACK	TRUE	FALSE	FALSE	FALSE	FALSE	FALSE	PAT_1124_489_151	FALSE
PAT_513	964	TRUE	FALSE	BRAZIL	BRAZIL	67	TRUE	MALE	FALSE	TRUE	TRUE	TRUE	1	BACK	12	9	BCC	TRUE	FALSE	TRUE	FALSE	TRUE	TRUE	PAT_513_964_343	TRUE
PAT_439	859	FALSE	FALSE	GERMANY	GERMANY	66	FALSE	FEMALE	TRUE	TRUE	TRUE	TRUE	4	BACK	5	4	NEV	FALSE	UNK	FALSE	UNK	FALSE	FALSE	PAT_439_859_283	TRUE
PAT_108	162	FALSE	FALSE	POMERANIA	POMERANIA	68	TRUE	MALE	TRUE	TRUE	TRUE	TRUE	2	FACE	5	3	ACK	TRUE	TRUE	FALSE	FALSE	FALSE	TRUE	PAT_108_162_660	TRUE
PAT_1031	148					35								FOREARM			ACK	TRUE	FALSE	FALSE	FALSE	FALSE	FALSE	PAT_1031_148_29	FALSE
PAT_1826	3580					53								FOREARM			SEK	FALSE	FALSE	FALSE	FALSE	FALSE	FALSE	PAT_1826_3580_871	FALSE
PAT_354	1817	FALSE	FALSE	GERMANY	ITALY	65	FALSE	MALE	TRUE	TRUE	TRUE	TRUE	2	CHEST	6	4	SEK	TRUE	FALSE	FALSE	FALSE	FALSE	TRUE	PAT_354_1817_500	FALSE
PAT_1619	2774					32								ARM			SEK	FALSE	FALSE	FALSE	FALSE	FALSE	TRUE	PAT_1619_2774_616	FALSE
PAT_1993	4076					47								FACE			ACK	FALSE	TRUE	TRUE	FALSE	FALSE	FALSE	PAT_1993_4076_174	FALSE
PAT_1729	3235					69								EAR			ACK	TRUE	FALSE	FALSE	FALSE	FALSE	FALSE	PAT_1729_3235_909	FALSE
PAT_1145	534					55								HAND			ACK	TRUE	FALSE	FALSE	FALSE	FALSE	FALSE	PAT_1145_534_524	FALSE
PAT_510	959	FALSE	FALSE	GERMANY	GERMANY	62	TRUE	MALE	TRUE	TRUE	TRUE	TRUE	3	FACE	9	6	BCC	TRUE	TRUE	TRUE	TRUE	TRUE	FALSE	PAT_510_959_174	TRUE
PAT_974	1841	FALSE	FALSE	POMERANIA	POMERANIA	61	TRUE	FEMALE	FALSE	FALSE	FALSE	TRUE	3	HAND	4	3	BCC	TRUE	UNK	UNK	UNK	FALSE	TRUE	PAT_974_1841_693	TRUE
PAT_580	1104	FALSE	FALSE	GERMANY	GERMANY	57	FALSE	FEMALE	TRUE	FALSE	TRUE	TRUE	3	NECK	2	1	BCC	TRUE	TRUE	FALSE	TRUE	FALSE	TRUE	PAT_580_1104_684	TRUE
PAT_207	313	TRUE	FALSE	PORTUGAL	PORTUGAL	79	TRUE	MALE	FALSE	FALSE	TRUE	TRUE	3	CHEST	25	13	BCC	TRUE	TRUE	FALSE	FALSE	FALSE	TRUE	PAT_207_313_709	TRUE
PAT_1945	3923					56								CHEST			NEV	FALSE	TRUE	FALSE	FALSE	FALSE	TRUE	PAT_1945_3923_428	FALSE
PAT_1875	3689					54								FOREARM			ACK	TRUE	FALSE	FALSE	FALSE	FALSE	TRUE	PAT_1875_3689_646	FALSE
PAT_935	1781	FALSE	FALSE	POMERANIA	POMERANIA	61	TRUE	FEMALE	TRUE	TRUE	FALSE	TRUE	2	NOSE	8	6	BCC	TRUE	UNK	FALSE	UNK	FALSE	TRUE	PAT_935_1781_341	TRUE
PAT_493	3016	FALSE	TRUE	POMERANIA	POMERANIA	46	TRUE	MALE	TRUE	FALSE	FALSE	FALSE	2	ARM	7	5	ACK	TRUE	FALSE	FALSE	FALSE	FALSE	TRUE	PAT_493_3016_512	FALSE
PAT_177	275	FALSE	FALSE	GERMANY	GERMANY	51	FALSE	FEMALE	FALSE	TRUE	TRUE	TRUE	1	BACK	13	10	BCC	TRUE	FALSE	FALSE	FALSE	FALSE	TRUE	PAT_177_275_905	TRUE
PAT_2157	4789					60								FOREARM			ACK	FALSE	FALSE	FALSE	FALSE	FALSE	FALSE	PAT_2157_4789_969	FALSE
PAT_631	1227	FALSE	TRUE	UNK	ITALY	64	FALSE	MALE	TRUE	TRUE	TRUE	FALSE	2	FACE	0	0	BCC	TRUE	TRUE	TRUE	FALSE	TRUE	TRUE	PAT_631_1227_585	TRUE
PAT_1393	1355					65								FOREARM			ACK	TRUE	FALSE	FALSE	FALSE	FALSE	FALSE	PAT_1393_1355_270	FALSE
PAT_2010	4136					39								FOREARM			ACK	FALSE	FALSE	FALSE	FALSE	FALSE	TRUE	PAT_2010_4136_318	FALSE
PAT_806	1520	FALSE	FALSE	GERMANY	GERMANY	54	FALSE	MALE	TRUE	FALSE	TRUE	TRUE	2	FOREARM	5	5	BCC	FALSE	FALSE	FALSE	FALSE	FALSE	TRUE	PAT_806_1520_708	TRUE
PAT_923	1753	FALSE	FALSE	POMERANIA	POMERANIA	66	FALSE	FEMALE	TRUE	FALSE	FALSE	FALSE	2	NOSE	15	15	BCC	FALSE	TRUE	FALSE	TRUE	TRUE	TRUE	PAT_923_1753_706	TRUE
PAT_497	943	FALSE	FALSE	POMERANIA	POMERANIA	81	FALSE	FEMALE	FALSE	FALSE	FALSE	FALSE	2	BACK	35	33	SCC	TRUE	UNK	TRUE	UNK	TRUE	TRUE	PAT_497_943_580	TRUE
PAT_1334	1178					16								BACK			NEV	TRUE	TRUE	FALSE	FALSE	FALSE	TRUE	PAT_1334_1178_413	FALSE
PAT_521	984	FALSE	FALSE	GERMANY	GERMANY	32	TRUE	MALE	TRUE	FALSE	TRUE	TRUE	2	NOSE	5	5	BCC	TRUE	TRUE	TRUE	FALSE	TRUE	TRUE	PAT_521_984_412	TRUE
PAT_2125	4653					10								FOREARM			NEV	FALSE	TRUE	FALSE	TRUE	FALSE	FALSE	PAT_2125_4653_497	FALSE
PAT_771	1491	TRUE	TRUE	ITALY	ITALY	69	FALSE	MALE	FALSE	TRUE	TRUE	TRUE	3	FACE	6	3	BCC	TRUE	UNK	FALSE	UNK	FALSE	TRUE	PAT_771_1491_390	TRUE
PAT_1256	879					44								BACK			NEV	FALSE	FALSE	FALSE	TRUE	FALSE	FALSE	PAT_1256_879_199	FALSE
PAT_2009	4134					80								NECK			ACK	TRUE	FALSE	FALSE	FALSE	FALSE	FALSE	PAT_2009_4134_828	FALSE
PAT_679	1286	TRUE	FALSE	UNK	UNK	75	FALSE	MALE	TRUE	TRUE	TRUE	TRUE	2	LIP	6	5	SCC	FALSE	FALSE	FALSE	TRUE	FALSE	TRUE	PAT_679_1286_677	TRUE
PAT_1976	4000					53								FOREARM			ACK	TRUE	FALSE	FALSE	FALSE	TRUE	FALSE	PAT_1976_4000_701	FALSE
PAT_879	1676	FALSE	FALSE	UNK	ITALY	71	FALSE	MALE	FALSE	FALSE	FALSE	FALSE	3	FACE	6	4	BCC	TRUE	UNK	FALSE	UNK	TRUE	FALSE	PAT_879_1676_668	TRUE
PAT_561	1069	FALSE	TRUE	BRAZIL	BRAZIL	39	TRUE	MALE	FALSE	TRUE	TRUE	FALSE	2	CHEST	7	6	SCC	TRUE	TRUE	TRUE	FALSE	TRUE	TRUE	PAT_561_1069_418	TRUE
PAT_757	1431	FALSE	FALSE	GERMANY	GERMANY	77	FALSE	MALE	TRUE	FALSE	TRUE	TRUE	2	NECK	10	9	ACK	TRUE	TRUE	FALSE	TRUE	TRUE	TRUE	PAT_757_1431_696	TRUE
PAT_731	1387	FALSE	FALSE	POMERANIA	POMERANIA	66	FALSE	MALE	FALSE	FALSE	TRUE	TRUE	2	FOREARM	14	12	ACK	FALSE	FALSE	FALSE	FALSE	FALSE	TRUE	PAT_731_1387_634	TRUE
PAT_372	760	FALSE	FALSE	GERMANY	GERMANY	88	FALSE	FEMALE	TRUE	TRUE	FALSE	FALSE	2	EAR	13	10	BCC	TRUE	TRUE	TRUE	FALSE	TRUE	TRUE	PAT_372_760_355	TRUE
PAT_770	1451	FALSE	FALSE	BRAZIL	BRAZIL	79	TRUE	MALE	FALSE	FALSE	TRUE	TRUE	5	FACE	40	5	SCC	TRUE	TRUE	TRUE	FALSE	TRUE	TRUE	PAT_770_1451_136	TRUE
PAT_74	112	FALSE	FALSE	BRASIL	BRAZIL	56	FALSE	FEMALE	TRUE	FALSE	TRUE	TRUE	3	FACE	15	9	BCC	TRUE	FALSE	FALSE	FALSE	FALSE	FALSE	PAT_74_112_729	TRUE
PAT_1472	1639					63								FOREARM			ACK	TRUE	FALSE	FALSE	FALSE	FALSE	TRUE	PAT_1472_1639_87	FALSE
PAT_354	731	FALSE	FALSE	GERMANY	ITALY	65	FALSE	MALE	TRUE	TRUE	TRUE	TRUE	2	NECK	6	4	BCC	FALSE	TRUE	FALSE	FALSE	FALSE	TRUE	PAT_354_731_155	TRUE
PAT_1257	887					21								BACK			NEV	FALSE	FALSE	FALSE	FALSE	FALSE	FALSE	PAT_1257_887_828	FALSE
PAT_2048	4333					86								NECK			SEK	TRUE	FALSE	FALSE	FALSE	FALSE	TRUE	PAT_2048_4333_63	FALSE
PAT_1304	3507					55								BACK			NEV	FALSE	TRUE	FALSE	FALSE	FALSE	TRUE	PAT_1304_3507_308	FALSE
PAT_425	841	FALSE	TRUE	GERMANY	GERMANY	35	TRUE	MALE	FALSE	FALSE	FALSE	FALSE	2	FACE	60	40	NEV	FALSE	UNK	FALSE	UNK	FALSE	TRUE	PAT_425_841_644	TRUE
PAT_330	1438	FALSE	FALSE	ITALY	ITALY	72	FALSE	MALE	FALSE	FALSE	TRUE	TRUE	2	EAR	9	4	BCC	TRUE	TRUE	FALSE	TRUE	TRUE	FALSE	PAT_330_1438_323	TRUE
PAT_264	405	FALSE	FALSE	POMERANIA	POMERANIA	83	FALSE	FEMALE	FALSE	FALSE	FALSE	FALSE	2	NECK	17	15	BCC	FALSE	UNK	FALSE	UNK	FALSE	TRUE	PAT_264_405_118	TRUE
PAT_1881	3711					44								HAND			ACK	FALSE	FALSE	FALSE	FALSE	FALSE	FALSE	PAT_1881_3711_217	FALSE
PAT_1818	3570					60								HAND			ACK	FALSE	FALSE	FALSE	FALSE	FALSE	FALSE	PAT_1818_3570_577	FALSE
PAT_128	194	FALSE	FALSE	POMERANIA	POMERANIA	56	TRUE	FEMALE	FALSE	FALSE	FALSE	FALSE	2	CHEST	9	6	BCC	TRUE	TRUE	FALSE	FALSE	FALSE	TRUE	PAT_128_194_144	TRUE
PAT_666	1269	FALSE	FALSE	POMERANIA	POMERANIA	57	FALSE	MALE	TRUE	FALSE	TRUE	TRUE	3	ARM	20	8	BCC	TRUE	UNK	TRUE	UNK	TRUE	TRUE	PAT_666_1269_65	TRUE
PAT_1554	4170					82								FACE			SEK	FALSE	FALSE	FALSE	FALSE	FALSE	TRUE	PAT_1554_4170_992	FALSE
PAT_307	659	FALSE	FALSE	ITALY	ITALY	77	FALSE	FEMALE	FALSE	FALSE	FALSE	FALSE	2	LIP	10	3	SCC	TRUE	FALSE	TRUE	FALSE	FALSE	TRUE	PAT_307_659_85	TRUE
PAT_1139	523					45								HAND			ACK	TRUE	FALSE	FALSE	FALSE	FALSE	FALSE	PAT_1139_523_682	FALSE
PAT_106	158	FALSE	FALSE	POMERANIA	POMERANIA	71	FALSE	FEMALE	TRUE	TRUE	TRUE	FALSE	1	FOREARM	15	8	BCC	TRUE	TRUE	TRUE	FALSE	TRUE	FALSE	PAT_106_158_249	TRUE
PAT_1063	269					65								FOREARM			ACK	TRUE	FALSE	FALSE	FALSE	FALSE	FALSE	PAT_1063_269_755	FALSE
PAT_817	1537	FALSE	TRUE	GERMANY	GERMANY	85	FALSE	MALE	TRUE	TRUE	TRUE	TRUE	2	THIGH	11	10	BCC	FALSE	TRUE	FALSE	TRUE	FALSE	TRUE	PAT_817_1537_643	TRUE
PAT_255	388	FALSE	FALSE	GERMANY	GERMANY	68	TRUE	MALE	FALSE	TRUE	FALSE	FALSE	2	FOREARM	11	8	BCC	TRUE	TRUE	FALSE	FALSE	TRUE	TRUE	PAT_255_388_77	TRUE
PAT_390	790	FALSE	TRUE	UNK	UNK	43	TRUE	MALE	TRUE	TRUE	FALSE	FALSE	3	FACE	4	4	SCC	TRUE	TRUE	FALSE	FALSE	FALSE	TRUE	PAT_390_790_505	TRUE
PAT_1068	285					62								ABDOMEN			SEK	FALSE	TRUE	FALSE	FALSE	FALSE	TRUE	PAT_1068_285_845	FALSE
PAT_1947	3926					39								FOREARM			NEV	FALSE	TRUE	FALSE	FALSE	FALSE	TRUE	PAT_1947_3926_165	FALSE
PAT_92	141	FALSE	FALSE	ITALY	ITALY	69	TRUE	MALE	FALSE	TRUE	TRUE	TRUE	4	FOREARM	25	23	ACK	TRUE	UNK	TRUE	UNK	TRUE	FALSE	PAT_92_141_551	TRUE
PAT_1733	3239					29								NECK			NEV	FALSE	FALSE	FALSE	FALSE	FALSE	TRUE	PAT_1733_3239_934	FALSE
PAT_531	1004	FALSE	FALSE	ITALY	ITALY	62	TRUE	MALE	FALSE	TRUE	TRUE	TRUE	2	FACE	10	7	BCC	TRUE	FALSE	FALSE	FALSE	FALSE	TRUE	PAT_531_1004_189	TRUE
PAT_1364	1246					17								BACK			NEV	FALSE	TRUE	FALSE	FALSE	FALSE	TRUE	PAT_1364_1246_927	FALSE
PAT_981	1848	TRUE	FALSE	POMERANIA	POMERANIA	67	TRUE	FEMALE	FALSE	FALSE	TRUE	TRUE	3	NOSE	3	3	BCC	FALSE	UNK	FALSE	UNK	FALSE	FALSE	PAT_981_1848_486	TRUE
PAT_1402	1377					66								ARM			ACK	TRUE	TRUE	FALSE	FALSE	FALSE	FALSE	PAT_1402_1377_959	FALSE
PAT_233	354	FALSE	FALSE	POMERANIA	POMERANIA	58	TRUE	FEMALE	TRUE	TRUE	FALSE	FALSE	2	ARM	9	4	MEL	FALSE	TRUE	FALSE	TRUE	FALSE	TRUE	PAT_233_354_935	TRUE
PAT_1042	187					40								HAND			ACK	FALSE	FALSE	FALSE	FALSE	FALSE	FALSE	PAT_1042_187_746	FALSE
PAT_1813	3562					81								ARM			SEK	FALSE	TRUE	FALSE	FALSE	FALSE	TRUE	PAT_1813_3562_195	FALSE
PAT_1141	526					55								FACE			ACK	TRUE	FALSE	FALSE	FALSE	FALSE	FALSE	PAT_1141_526_416	FALSE
PAT_689	1306	TRUE	TRUE	GERMANY	GERMANY	55	TRUE	MALE	FALSE	FALSE	TRUE	TRUE	2	ARM	10	7	SCC	TRUE	FALSE	FALSE	FALSE	FALSE	TRUE	PAT_689_1306_772	TRUE
PAT_1769	3342					77								FOREARM			ACK	TRUE	FALSE	FALSE	FALSE	FALSE	TRUE	PAT_1769_3342_63	FALSE
PAT_853	1642	FALSE	TRUE	ITALY	ITALY	77	FALSE	FEMALE	FALSE	TRUE	TRUE	TRUE	3	FACE	2	6	BCC	FALSE	FALSE	FALSE	FALSE	FALSE	TRUE	PAT_853_1642_497	TRUE
PAT_108	161	FALSE	FALSE	POMERANIA	POMERANIA	68	TRUE	MALE	TRUE	TRUE	TRUE	TRUE	2	FOREARM	11	7	SCC	TRUE	TRUE	TRUE	TRUE	TRUE	TRUE	PAT_108_161_423	TRUE
PAT_1956	3949					60								FACE			SEK	FALSE	FALSE	FALSE	FALSE	FALSE	FALSE	PAT_1956_3949_217	FALSE
PAT_1476	1657					68								CHEST			ACK	TRUE	FALSE	FALSE	FALSE	FALSE	TRUE	PAT_1476_1657_788	FALSE
PAT_1109	436					36								CHEST			NEV	FALSE	TRUE	FALSE	FALSE	FALSE	TRUE	PAT_1109_436_141	FALSE
PAT_211	319	FALSE	FALSE	GERMANY	GERMANY	72	FALSE	MALE	TRUE	FALSE	FALSE	FALSE	3	CHEST	20	18	BCC	TRUE	TRUE	FALSE	FALSE	TRUE	TRUE	PAT_211_319_777	TRUE
PAT_1393	1356					65								BACK			SEK	FALSE	FALSE	FALSE	FALSE	FALSE	TRUE	PAT_1393_1356_371	FALSE
PAT_319	679	TRUE	FALSE	GERMANY	GERMANY	62	FALSE	FEMALE	TRUE	TRUE	TRUE	TRUE	2	FACE	10	6	BCC	TRUE	TRUE	FALSE	FALSE	FALSE	TRUE	PAT_319_679_533	TRUE
PAT_766	1444	FALSE	FALSE	ITALY	ITALY	63	TRUE	MALE	FALSE	FALSE	FALSE	FALSE	3	EAR	6	6	BCC	FALSE	FALSE	FALSE	FALSE	FALSE	FALSE	PAT_766_1444_52	TRUE
PAT_408	811	FALSE	TRUE	POMERANIA	POMERANIA	62	TRUE	MALE	TRUE	FALSE	TRUE	TRUE	2	FOREARM	8	7	ACK	FALSE	FALSE	FALSE	FALSE	FALSE	TRUE	PAT_408_811_808	TRUE
PAT_1639	2879					31								FACE			NEV	TRUE	TRUE	FALSE	FALSE	FALSE	TRUE	PAT_1639_2879_744	FALSE
PAT_645	1222	FALSE	FALSE	GERMANY	GERMANY	57	TRUE	FEMALE	TRUE	FALSE	FALSE	FALSE	3	HAND	9	9	BCC	FALSE	TRUE	FALSE	FALSE	TRUE	TRUE	PAT_645_1222_140	TRUE
PAT_179	278	FALSE	FALSE	POMERANIA	POMERANIA	64	TRUE	MALE	TRUE	FALSE	TRUE	TRUE	2	FOREARM	14	10	BCC	TRUE	TRUE	FALSE	FALSE	TRUE	TRUE	PAT_179_278_331	TRUE
PAT_726	1371	FALSE	FALSE	POMERANIA	POMERANIA	56	FALSE	FEMALE	FALSE	FALSE	FALSE	FALSE	2	FACE	12	11	BCC	TRUE	TRUE	FALSE	FALSE	FALSE	TRUE	PAT_726_1371_543	TRUE
PAT_82	125	FALSE	FALSE	POMERANIA	POMERANIA	71	TRUE	MALE	FALSE	TRUE	FALSE	FALSE	2	ARM	15	13	BCC	TRUE	TRUE	TRUE	FALSE	TRUE	TRUE	PAT_82_125_525	TRUE
PAT_975	4734	FALSE	TRUE	POMERANIA	POMERANIA	21	TRUE	MALE	TRUE	FALSE	TRUE	TRUE	2	BACK	20	10	NEV	FALSE	TRUE	FALSE	FALSE	FALSE	TRUE	PAT_975_4734_783	FALSE
PAT_109	868	TRUE	TRUE	ITALY	ITALY	82	TRUE	MALE	FALSE	TRUE	FALSE	FALSE	2	EAR	6	6	MEL	FALSE	TRUE	FALSE	TRUE	FALSE	FALSE	PAT_109_868_723	TRUE
PAT_286	1459	FALSE	FALSE	POMERANIA	POMERANIA	55	TRUE	FEMALE	TRUE	FALSE	FALSE	FALSE	2	BACK	5	5	NEV	FALSE	FALSE	FALSE	FALSE	FALSE	TRUE	PAT_286_1459_926	FALSE
PAT_851	4519	FALSE	FALSE	POMERANIA	POMERANIA	77	FALSE	FEMALE	TRUE	TRUE	TRUE	TRUE	3	FACE	25	10	ACK	TRUE	FALSE	FALSE	FALSE	FALSE	FALSE	PAT_851_4519_488	FALSE
PAT_1243	836					57								FOREARM			ACK	TRUE	TRUE	FALSE	FALSE	FALSE	FALSE	PAT_1243_836_47	FALSE
PAT_1329	1168					57								THIGH			SEK	FALSE	TRUE	FALSE	FALSE	FALSE	FALSE	PAT_1329_1168_620	FALSE
PAT_115	176	FALSE	FALSE	POMERANIA	POMERANIA	69	FALSE	MALE	FALSE	TRUE	FALSE	FALSE	2	FACE	10	8	BCC	FALSE	TRUE	FALSE	TRUE	FALSE	TRUE	PAT_115_176_455	TRUE
PAT_1439	1521					59								FACE			ACK	FALSE	FALSE	FALSE	FALSE	FALSE	TRUE	PAT_1439_1521_868	FALSE
PAT_2043	4308					72								FOREARM			ACK	FALSE	FALSE	FALSE	FALSE	FALSE	FALSE	PAT_2043_4308_681	FALSE
PAT_827	1599	TRUE	FALSE	GERMANY	GERMANY	67	FALSE	MALE	FALSE	FALSE	TRUE	TRUE	2	FOREARM	21	13	BCC	TRUE	UNK	FALSE	UNK	FALSE	TRUE	PAT_827_1599_248	TRUE
PAT_1181	659					55								FOREARM			ACK	TRUE	TRUE	FALSE	FALSE	FALSE	FALSE	PAT_1181_659_231	FALSE
PAT_1326	1156					59								ABDOMEN			NEV	FALSE	TRUE	FALSE	FALSE	FALSE	TRUE	PAT_1326_1156_139	FALSE
PAT_1074	322					45								ARM			ACK	TRUE	FALSE	FALSE	FALSE	FALSE	FALSE	PAT_1074_322_174	FALSE
PAT_503	949	FALSE	TRUE	POMERANIA	POMERANIA	88	TRUE	MALE	TRUE	TRUE	TRUE	TRUE	2	FACE	9	7	SCC	TRUE	FALSE	FALSE	FALSE	TRUE	TRUE	PAT_503_949_409	TRUE
PAT_691	1310	FALSE	TRUE	POMERANIA	GERMANY	56	TRUE	MALE	FALSE	FALSE	FALSE	TRUE	1	FOREARM	20	15	BCC	TRUE	UNK	TRUE	UNK	TRUE	TRUE	PAT_691_1310_780	TRUE
PAT_514	967	TRUE	TRUE	GERMANY	GERMANY	64	TRUE	MALE	TRUE	TRUE	TRUE	TRUE	3	FACE	10	8	BCC	TRUE	TRUE	TRUE	FALSE	FALSE	TRUE	PAT_514_967_908	TRUE
PAT_217	333	FALSE	TRUE	POMERANIA	POMERANIA	75	FALSE	MALE	FALSE	TRUE	TRUE	TRUE	1	FACE	8	5	BCC	FALSE	UNK	FALSE	UNK	FALSE	TRUE	PAT_217_333_61	TRUE
PAT_467	904	FALSE	FALSE	POMERANIA	POMERANIA	46	TRUE	FEMALE	FALSE	FALSE	TRUE	FALSE	2	BACK	10	5	BCC	TRUE	TRUE	FALSE	FALSE	FALSE	TRUE	PAT_467_904_235	TRUE
PAT_101	1041	TRUE	TRUE	GERMANY	GERMANY	59	FALSE	MALE	FALSE	FALSE	TRUE	TRUE	2	NECK	20	15	BCC	TRUE	TRUE	TRUE	FALSE	TRUE	TRUE	PAT_101_1041_651	TRUE
PAT_1347	1226					64								NECK			ACK	TRUE	FALSE	FALSE	FALSE	FALSE	FALSE	PAT_1347_1226_928	FALSE
PAT_2050	4350					71								FOREARM			ACK	FALSE	FALSE	FALSE	FALSE	FALSE	FALSE	PAT_2050_4350_36	FALSE
PAT_73	111	TRUE	FALSE	ITALY	BRAZIL	86	FALSE	FEMALE	FALSE	FALSE	TRUE	TRUE	2	NOSE	13	10	BCC	TRUE	UNK	FALSE	UNK	FALSE	TRUE	PAT_73_111_435	TRUE
PAT_858	1633	FALSE	FALSE	ITALY	ITALY	73	FALSE	FEMALE	TRUE	FALSE	TRUE	TRUE	2	FACE	5	5	BCC	TRUE	UNK	FALSE	UNK	FALSE	TRUE	PAT_858_1633_926	TRUE
PAT_652	1231	FALSE	TRUE	GERMANY	GERMANY	59	TRUE	MALE	FALSE	TRUE	TRUE	TRUE	2	BACK	1	1	BCC	TRUE	UNK	TRUE	UNK	TRUE	FALSE	PAT_652_1231_516	TRUE
PAT_115	175	FALSE	FALSE	POMERANIA	POMERANIA	69	FALSE	MALE	FALSE	TRUE	FALSE	FALSE	2	FACE	10	4	BCC	TRUE	TRUE	TRUE	FALSE	TRUE	TRUE	PAT_115_175_283	TRUE
PAT_1330	1172					24								CHEST			NEV	FALSE	FALSE	FALSE	FALSE	FALSE	TRUE	PAT_1330_1172_722	FALSE
PAT_2061	4395					69								FACE			ACK	TRUE	TRUE	FALSE	TRUE	FALSE	FALSE	PAT_2061_4395_587	FALSE
PAT_1374	1286					54								CHEST			ACK	TRUE	FALSE	FALSE	FALSE	TRUE	TRUE	PAT_1374_1286_939	FALSE
PAT_930	1760	FALSE	TRUE	POMERANIA	POMERANIA	72	TRUE	MALE	TRUE	TRUE	TRUE	TRUE	2	FOREARM	10	8	BCC	TRUE	UNK	TRUE	UNK	TRUE	TRUE	PAT_930_1760_560	TRUE
PAT_2071	4433					57								FACE			ACK	FALSE	TRUE	FALSE	FALSE	FALSE	TRUE	PAT_2071_4433_848	FALSE
PAT_673	3928	FALSE	FALSE	NETHERLANDS	FRANCE	70	TRUE	FEMALE	TRUE	TRUE	TRUE	TRUE	2	FACE	13	9	ACK	TRUE	TRUE	FALSE	FALSE	TRUE	FALSE	PAT_673_3928_888	FALSE
PAT_597	1139	TRUE	TRUE	ITALY	ITALY	89	FALSE	FEMALE	TRUE	FALSE	TRUE	TRUE	1	FACE	10	8	BCC	TRUE	UNK	FALSE	UNK	FALSE	TRUE	PAT_597_1139_181	TRUE
PAT_999	20					40								ARM			ACK	TRUE	FALSE	FALSE	FALSE	TRUE	FALSE	PAT_999_20_540	FALSE
PAT_1762	3332					62								NECK			ACK	TRUE	TRUE	FALSE	FALSE	FALSE	FALSE	PAT_1762_3332_245	FALSE
PAT_235	360	FALSE	TRUE	POMERANIA	POMERANIA	55	TRUE	FEMALE	FALSE	TRUE	FALSE	FALSE	2	NOSE	5	5	BCC	FALSE	UNK	FALSE	UNK	FALSE	TRUE	PAT_235_360_50	TRUE
PAT_1070	304					63								FOREARM			ACK	TRUE	FALSE	FALSE	FALSE	FALSE	FALSE	PAT_1070_304_845	FALSE
PAT_490	933	FALSE	FALSE	POMERANIA	POMERANIA	45	TRUE	MALE	TRUE	FALSE	FALSE	FALSE	2	EAR	5	4	SCC	TRUE	TRUE	FALSE	FALSE	FALSE	TRUE	PAT_490_933_352	TRUE
PAT_304	4186	FALSE	FALSE	BRAZIL	GERMANY	81	FALSE	MALE	FALSE	TRUE	TRUE	TRUE	2	SCALP	8	8	ACK	FALSE	FALSE	FALSE	FALSE	FALSE	FALSE	PAT_304_4186_458	FALSE
PAT_655	1245	FALSE	FALSE	GERMANY	GERMANY	75	FALSE	FEMALE	TRUE	FALSE	TRUE	TRUE	2	CHEST	9	7	SCC	TRUE	UNK	FALSE	UNK	FALSE	TRUE	PAT_655_1245_807	TRUE
PAT_1652	2915					53								ABDOMEN			SEK	FALSE	TRUE	FALSE	FALSE	FALSE	TRUE	PAT_1652_2915_65	FALSE
PAT_1397	1361					61								FACE			SEK	FALSE	TRUE	FALSE	FALSE	FALSE	FALSE	PAT_1397_1361_183	FALSE
PAT_2143	4736					82								FOREARM			ACK	FALSE	FALSE	FALSE	FALSE	FALSE	TRUE	PAT_2143_4736_227	FALSE
PAT_1526	1792					59								FOREARM			ACK	TRUE	FALSE	FALSE	FALSE	FALSE	FALSE	PAT_1526_1792_482	FALSE
PAT_38	1002	FALSE	FALSE	GERMANY	GERMANY	53	TRUE	MALE	TRUE	TRUE	TRUE	FALSE	1	FACE	4	3	BCC	TRUE	TRUE	TRUE	FALSE	TRUE	TRUE	PAT_38_1002_34	TRUE
PAT_677	1349	FALSE	FALSE	ITALY	ITALY	75	TRUE	MALE	FALSE	TRUE	TRUE	TRUE	2	FOREARM	11	7	SCC	FALSE	TRUE	FALSE	TRUE	FALSE	TRUE	PAT_677_1349_541	TRUE
PAT_191	294	TRUE	FALSE	POMERANIA	POMERANIA	85	FALSE	FEMALE	FALSE	TRUE	TRUE	TRUE	2	NOSE	13	3	BCC	TRUE	TRUE	TRUE	FALSE	TRUE	TRUE	PAT_191_294_629	TRUE
PAT_171	265	FALSE	TRUE	GERMANY	NETHERLANDS	78	FALSE	FEMALE	FALSE	FALSE	TRUE	TRUE	2	FOREARM	20	15	BCC	TRUE	UNK	TRUE	UNK	TRUE	TRUE	PAT_171_265_757	TRUE
PAT_801	1518	FALSE	FALSE	ITALY	ITALY	43	FALSE	FEMALE	FALSE	TRUE	TRUE	TRUE	4	NECK	20	8	MEL	FALSE	TRUE	FALSE	FALSE	FALSE	FALSE	PAT_801_1518_78	TRUE
PAT_333	1468	FALSE	FALSE	ITALY	GERMANY	51	FALSE	FEMALE	TRUE	TRUE	TRUE	TRUE	3	BACK	8	5	NEV	FALSE	TRUE	FALSE	TRUE	FALSE	FALSE	PAT_333_1468_620	TRUE
PAT_1145	534					55								HAND			ACK	TRUE	FALSE	FALSE	FALSE	FALSE	FALSE	PAT_1145_534_529	FALSE
PAT_354	1814	FALSE	FALSE	GERMANY	ITALY	65	FALSE	MALE	TRUE	TRUE	TRUE	TRUE	2	FACE	6	4	SEK	FALSE	FALSE	FALSE	FALSE	FALSE	TRUE	PAT_354_1814_726	FALSE
PAT_1588	2629					42								FACE			NEV	TRUE	TRUE	FALSE	FALSE	FALSE	TRUE	PAT_1588_2629_296	FALSE
PAT_224	1340	TRUE	FALSE	GERMANY	POMERANIA	71	TRUE	MALE	FALSE	TRUE	FALSE	FALSE	2	EAR	30	20	ACK	TRUE	TRUE	TRUE	FALSE	TRUE	FALSE	PAT_224_1340_551	TRUE
PAT_1550	1886					64								FOREARM			ACK	TRUE	FALSE	FALSE	FALSE	TRUE	TRUE	PAT_1550_1886_849	FALSE
PAT_397	797	FALSE	TRUE	GERMANY	GERMANY	59	TRUE	MALE	TRUE	FALSE	FALSE	FALSE	3	FACE	9	10	SCC	TRUE	TRUE	FALSE	FALSE	FALSE	FALSE	PAT_397_797_742	TRUE
PAT_289	442	TRUE	FALSE	POMERANIA	POMERANIA	56	TRUE	MALE	FALSE	TRUE	FALSE	FALSE	2	NOSE	6	4	ACK	FALSE	FALSE	TRUE	FALSE	FALSE	FALSE	PAT_289_442_43	TRUE
PAT_1035	165					47								FACE			ACK	FALSE	FALSE	FALSE	FALSE	FALSE	FALSE	PAT_1035_165_800	FALSE
PAT_87	133	FALSE	FALSE	POMERANIA	POMERANIA	57	FALSE	FEMALE	TRUE	TRUE	FALSE	FALSE	3	CHEST	17	15	SEK	FALSE	TRUE	FALSE	FALSE	FALSE	TRUE	PAT_87_133_391	FALSE
PAT_46	879	FALSE	FALSE	POMERANIA	POMERANIA	55	FALSE	FEMALE	TRUE	TRUE	TRUE	TRUE	3	CHEST	10	10	BCC	TRUE	TRUE	FALSE	TRUE	FALSE	FALSE	PAT_46_879_225	TRUE
PAT_654	1244	FALSE	FALSE	GERMANY	GERMANY	22	FALSE	FEMALE	FALSE	TRUE	TRUE	TRUE	3	FACE	25	12	BCC	TRUE	UNK	TRUE	UNK	TRUE	TRUE	PAT_654_1244_16	TRUE
PAT_996	6					50								CHEST			ACK	FALSE	FALSE	FALSE	FALSE	FALSE	FALSE	PAT_996_6_886	FALSE
PAT_1036	169					45								FOREARM			ACK	FALSE	FALSE	FALSE	FALSE	FALSE	FALSE	PAT_1036_169_687	FALSE
PAT_1350	1230					20								BACK			NEV	FALSE	FALSE	FALSE	FALSE	FALSE	TRUE	PAT_1350_1230_878	FALSE
PAT_63	98	FALSE	FALSE	BRAZIL	NORWAY	35	FALSE	FEMALE	FALSE	TRUE	TRUE	TRUE	2	FACE	11	7	BCC	FALSE	FALSE	FALSE	FALSE	FALSE	TRUE	PAT_63_98_187	TRUE
PAT_90	219	FALSE	FALSE	POMERANIA	POMERANIA	74	FALSE	FEMALE	FALSE	TRUE	TRUE	TRUE	3	THIGH	6	6	SEK	FALSE	FALSE	FALSE	FALSE	FALSE	TRUE	PAT_90_219_648	FALSE
PAT_1122	479					72								ARM			SEK	TRUE	TRUE	FALSE	FALSE	FALSE	TRUE	PAT_1122_479_664	FALSE
PAT_378	770	TRUE	TRUE	BRAZIL	BRAZIL	71	FALSE	MALE	FALSE	TRUE	FALSE	FALSE	2	FACE	7	6	BCC	TRUE	FALSE	TRUE	FALSE	TRUE	TRUE	PAT_378_770_302	TRUE
PAT_1648	2904					31								ABDOMEN			NEV	FALSE	TRUE	FALSE	FALSE	FALSE	FALSE	PAT_1648_2904_523	FALSE
PAT_194	298	FALSE	FALSE	UNK	UNK	63	FALSE	FEMALE	FALSE	TRUE	TRUE	TRUE	4	NECK	6	4	SEK	FALSE	TRUE	FALSE	TRUE	FALSE	FALSE	PAT_194_298_945	TRUE
PAT_1265	908					55								FACE			ACK	TRUE	FALSE	FALSE	FALSE	FALSE	FALSE	PAT_1265_908_754	FALSE
PAT_108	162	FALSE	FALSE	POMERANIA	POMERANIA	68	TRUE	MALE	TRUE	TRUE	TRUE	TRUE	2	FACE	5	3	ACK	TRUE	TRUE	FALSE	FALSE	FALSE	TRUE	PAT_108_162_526	TRUE
PAT_381	775	FALSE	TRUE	GERMANY	GERMANY	59	TRUE	MALE	FALSE	FALSE	FALSE	FALSE	3	BACK	18	18	BCC	TRUE	TRUE	TRUE	FALSE	TRUE	TRUE	PAT_381_775_253	TRUE
PAT_1197	713					54								FACE			NEV	FALSE	TRUE	FALSE	FALSE	FALSE	FALSE	PAT_1197_713_520	FALSE
PAT_2016	4160					67								EAR			SEK	TRUE	FALSE	FALSE	FALSE	FALSE	TRUE	PAT_2016_4160_868	FALSE
PAT_467	904	FALSE	FALSE	POMERANIA	POMERANIA	46	TRUE	FEMALE	FALSE	FALSE	TRUE	FALSE	2	BACK	10	5	BCC	TRUE	TRUE	FALSE	FALSE	FALSE	TRUE	PAT_467_904_776	TRUE
PAT_723	1396	FALSE	FALSE	GERMANY	GERMANY	63	FALSE	FEMALE	TRUE	FALSE	TRUE	TRUE	2	FACE	9	5	BCC	TRUE	UNK	FALSE	UNK	FALSE	TRUE	PAT_723_1396_338	TRUE
PAT_1866	3660					77								FACE			ACK	TRUE	FALSE	TRUE	FALSE	FALSE	FALSE	PAT_1866_3660_115	FALSE
PAT_753	1427	FALSE	FALSE	GERMANY	GERMANY	61	FALSE	FEMALE	FALSE	TRUE	TRUE	TRUE	3	FACE	5	5	ACK	FALSE	TRUE	FALSE	TRUE	FALSE	TRUE	PAT_753_1427_658	TRUE
PAT_1719	3203					83								NOSE			SEK	TRUE	FALSE	FALSE	FALSE	FALSE	TRUE	PAT_1719_3203_18	FALSE
PAT_279	429	FALSE	TRUE	POMERANIA	POMERANIA	51	TRUE	MALE	FALSE	TRUE	FALSE	FALSE	2	CHEST	23	13	BCC	TRUE	FALSE	TRUE	FALSE	TRUE	TRUE	PAT_279_429_142	TRUE
PAT_1329	1167					57								THIGH			SEK	FALSE	TRUE	FALSE	FALSE	FALSE	TRUE	PAT_1329_1167_230	FALSE
PAT_539	1023	TRUE	TRUE	ITALY	ITALY	65	TRUE	MALE	TRUE	TRUE	TRUE	TRUE	2	FACE	6	5	ACK	TRUE	TRUE	FALSE	FALSE	FALSE	TRUE	PAT_539_1023_878	TRUE
PAT_1903	3791					23								FACE			NEV	FALSE	TRUE	FALSE	FALSE	FALSE	TRUE	PAT_1903_3791_14	FALSE
PAT_1215	752					32								FOREARM			NEV	TRUE	TRUE	FALSE	FALSE	FALSE	FALSE	PAT_1215_752_707	FALSE
PAT_270	416	FALSE	FALSE	POMERANIA	POMERANIA	90	FALSE	FEMALE	FALSE	TRUE	FALSE	FALSE	1	FACE	7	5	BCC	TRUE	FALSE	FALSE	FALSE	FALSE	TRUE	PAT_270_416_398	TRUE
PAT_179	277	FALSE	FALSE	POMERANIA	POMERANIA	64	TRUE	MALE	TRUE	FALSE	TRUE	TRUE	2	BACK	10	9	BCC	TRUE	TRUE	FALSE	FALSE	TRUE	TRUE	PAT_179_277_436	TRUE
PAT_974	1842	FALSE	FALSE	POMERANIA	POMERANIA	61	TRUE	FEMALE	FALSE	FALSE	FALSE	TRUE	3	HAND	5	4	SCC	TRUE	UNK	TRUE	UNK	FALSE	TRUE	PAT_974_1842_574	TRUE
PAT_35	48	FALSE	TRUE	ITALY	ITALY	55	FALSE	MALE	FALSE	TRUE	TRUE	TRUE	2	FACE	5	4	BCC	FALSE	UNK	FALSE	UNK	FALSE	TRUE	PAT_35_48_43	TRUE
PAT_527	1359	TRUE	TRUE	GERMANY	GERMANY	60	TRUE	MALE	TRUE	FALSE	TRUE	TRUE	1	ARM	15	10	SCC	TRUE	UNK	FALSE	UNK	FALSE	TRUE	PAT_527_1359_165	TRUE
PAT_319	680	TRUE	FALSE	GERMANY	GERMANY	62	FALSE	FEMALE	TRUE	TRUE	TRUE	TRUE	2	CHEST	11	6	SCC	TRUE	TRUE	FALSE	FALSE	TRUE	TRUE	PAT_319_680_166	TRUE
PAT_1112	455					52								FACE			ACK	TRUE	FALSE	FALSE	FALSE	FALSE	FALSE	PAT_1112_455_845	FALSE
PAT_1715	3186					67								FOREARM			ACK	TRUE	FALSE	FALSE	FALSE	FALSE	FALSE	PAT_1715_3186_948	FALSE
PAT_1369	1269					62								FOREARM			ACK	TRUE	FALSE	FALSE	FALSE	FALSE	TRUE	PAT_1369_1269_370	FALSE
PAT_301	649	FALSE	FALSE	ITALY	ITALY	75	FALSE	FEMALE	TRUE	FALSE	TRUE	TRUE	2	CHEST	24	18	BCC	TRUE	UNK	TRUE	UNK	TRUE	TRUE	PAT_301_649_533	TRUE
PAT_247	1293	FALSE	FALSE	GERMANY	GERMANY	58	TRUE	MALE	FALSE	TRUE	FALSE	FALSE	3	FACE	6	4	BCC	FALSE	UNK	FALSE	UNK	FALSE	TRUE	PAT_247_1293_449	TRUE
PAT_645	1224	FALSE	FALSE	GERMANY	GERMANY	57	TRUE	FEMALE	TRUE	FALSE	FALSE	FALSE	3	FACE	11	10	BCC	FALSE	TRUE	FALSE	TRUE	TRUE	TRUE	PAT_645_1224_768	TRUE
PAT_995	1867	FALSE	FALSE	UNK	UNK	49	FALSE	FEMALE	FALSE	FALSE	FALSE	FALSE	2	THIGH	23	20	MEL	FALSE	TRUE	FALSE	TRUE	FALSE	TRUE	PAT_995_1867_165	TRUE
PAT_416	826	FALSE	FALSE	GERMANY	GERMANY	84	FALSE	MALE	TRUE	TRUE	FALSE	FALSE	2	CHEST	20	10	BCC	TRUE	TRUE	FALSE	FALSE	TRUE	TRUE	PAT_416_826_123	TRUE
PAT_1014	85					41								FOREARM			ACK	TRUE	FALSE	FALSE	FALSE	FALSE	FALSE	PAT_1014_85_22	FALSE
PAT_872	1707	FALSE	FALSE	GERMANY	GERMANY	71	FALSE	FEMALE	FALSE	FALSE	FALSE	TRUE	2	EAR	20	10	BCC	TRUE	UNK	FALSE	UNK	FALSE	TRUE	PAT_872_1707_638	TRUE
PAT_919	1744	FALSE	FALSE	POMERANIA	POMERANIA	65	FALSE	FEMALE	FALSE	FALSE	TRUE	FALSE	2	NOSE	13	10	BCC	FALSE	TRUE	FALSE	TRUE	TRUE	TRUE	PAT_919_1744_318	TRUE
PAT_858	1631	FALSE	FALSE	ITALY	ITALY	73	FALSE	FEMALE	TRUE	FALSE	TRUE	TRUE	2	FACE	25	20	BCC	TRUE	UNK	TRUE	UNK	TRUE	TRUE	PAT_858_1631_427	TRUE
PAT_1971	3984					76								CHEST			SEK	FALSE	TRUE	FALSE	FALSE	FALSE	TRUE	PAT_1971_3984_534	FALSE
PAT_822	1550	FALSE	FALSE	UNK	UNK	72	FALSE	MALE	FALSE	FALSE	TRUE	TRUE	3	FACE	13	10	BCC	TRUE	TRUE	FALSE	FALSE	FALSE	TRUE	PAT_822_1550_826	TRUE
PAT_38	1003	FALSE	FALSE	GERMANY	GERMANY	53	TRUE	MALE	TRUE	TRUE	TRUE	FALSE	1	ARM	9	6	ACK	TRUE	FALSE	FALSE	FALSE	FALSE	FALSE	PAT_38_1003_68	TRUE
PAT_20	30	FALSE	FALSE	GERMANY	GERMANY	66	FALSE	FEMALE	TRUE	FALSE	FALSE	FALSE	2	FOREARM	6	5	SCC	TRUE	UNK	FALSE	UNK	FALSE	TRUE	PAT_20_30_44	TRUE
PAT_48	74	FALSE	FALSE	BRAZIL	BRAZIL	73	FALSE	FEMALE	FALSE	TRUE	TRUE	TRUE	3	ARM	10	7	SCC	FALSE	TRUE	FALSE	FALSE	FALSE	TRUE	PAT_48_74_402	TRUE
PAT_112	168	TRUE	FALSE	POMERANIA	POMERANIA	69	FALSE	MALE	TRUE	FALSE	FALSE	FALSE	1	EAR	11	11	BCC	TRUE	UNK	TRUE	UNK	TRUE	TRUE	PAT_112_168_360	TRUE
PAT_388	1590	FALSE	FALSE	ITALY	ITALY	51	FALSE	FEMALE	TRUE	FALSE	FALSE	FALSE	1	BACK	12	8	BCC	FALSE	FALSE	FALSE	FALSE	FALSE	FALSE	PAT_388_1590_518	TRUE
PAT_746	1407	FALSE	FALSE	GERMANY	GERMANY	71	FALSE	FEMALE	TRUE	TRUE	TRUE	TRUE	3	BACK	20	17	MEL	TRUE	TRUE	FALSE	TRUE	FALSE	TRUE	PAT_746_1407_708	TRUE
PAT_65	101	FALSE	FALSE	BRASIL	GERMANY	61	FALSE	FEMALE	FALSE	TRUE	TRUE	TRUE	2	ARM	10	10	ACK	FALSE	FALSE	FALSE	FALSE	FALSE	FALSE	PAT_65_101_847	TRUE
PAT_69	1053	FALSE	FALSE	GERMANY	GERMANY	66	FALSE	FEMALE	FALSE	TRUE	FALSE	FALSE	2	ARM	11	10	ACK	TRUE	FALSE	TRUE	FALSE	FALSE	TRUE	PAT_69_1053_540	TRUE
PAT_1119	472					60								HAND			ACK	TRUE	TRUE	FALSE	FALSE	FALSE	FALSE	PAT_1119_472_513	FALSE
PAT_517	972	FALSE	FALSE	POMERANIA	POMERANIA	94	FALSE	FEMALE	TRUE	TRUE	TRUE	TRUE	2	NOSE	8	7	BCC	TRUE	UNK	TRUE	UNK	TRUE	TRUE	PAT_517_972_845	TRUE
PAT_44	63	FALSE	FALSE	NETHERLANDS	GERMANY	60	FALSE	FEMALE	FALSE	TRUE	FALSE	FALSE	1	FOOT	10	8	ACK	TRUE	UNK	TRUE	FALSE	FALSE	TRUE	PAT_44_63_151	TRUE
PAT_2126	4654					45								ARM			ACK	TRUE	TRUE	FALSE	FALSE	FALSE	FALSE	PAT_2126_4654_644	FALSE
PAT_712	1335	FALSE	FALSE	ITALY	ITALY	65	FALSE	FEMALE	TRUE	TRUE	TRUE	TRUE	3	NECK	6	5	SCC	TRUE	UNK	FALSE	UNK	FALSE	TRUE	PAT_712_1335_359	TRUE
PAT_1849	3629					45								HAND			ACK	TRUE	FALSE	FALSE	FALSE	FALSE	FALSE	PAT_1849_3629_214	FALSE
PAT_708	1333	FALSE	TRUE	POMERANIA	POMERANIA	70	FALSE	MALE	FALSE	TRUE	TRUE	TRUE	2	BACK	15	10	BCC	TRUE	UNK	FALSE	UNK	FALSE	TRUE	PAT_708_1333_222	TRUE
PAT_860	1641	FALSE	TRUE	GERMANY	GERMANY	57	TRUE	FEMALE	TRUE	FALSE	TRUE	TRUE	3	HAND	14	13	SCC	FALSE	TRUE	TRUE	TRUE	FALSE	TRUE	PAT_860_1641_440	TRUE
PAT_1420	1460					84								ARM			SEK	TRUE	FALSE	FALSE	FALSE	FALSE	TRUE	PAT_1420_1460_733	FALSE
PAT_2065	4413					88								BACK			SEK	FALSE	TRUE	FALSE	FALSE	FALSE	TRUE	PAT_2065_4413_298	FALSE
PAT_882	1678	FALSE	FALSE	POMERANIA	POMERANIA	92	FALSE	FEMALE	FALSE	FALSE	FALSE	FALSE	2	ARM	20	15	SCC	TRUE	UNK	FALSE	UNK	TRUE	FALSE	PAT_882_1678_192	TRUE
PAT_532	3216	FALSE	FALSE	GERMANY	GERMANY	83	FALSE	FEMALE	FALSE	TRUE	TRUE	TRUE	2	FACE	4	3	SEK	FALSE	TRUE	FALSE	FALSE	FALSE	TRUE	PAT_532_3216_633	FALSE
PAT_394	794	FALSE	TRUE	POLAND	ITALY	74	FALSE	MALE	TRUE	TRUE	TRUE	TRUE	2	EAR	7	5	BCC	FALSE	UNK	FALSE	UNK	FALSE	TRUE	PAT_394_794_235	TRUE
PAT_590	1121	FALSE	FALSE	BRAZIL	BRAZIL	57	TRUE	FEMALE	FALSE	FALSE	TRUE	TRUE	5	ARM	19	18	SCC	TRUE	TRUE	TRUE	FALSE	FALSE	TRUE	PAT_590_1121_504	TRUE
PAT_1933	3883					53								FOREARM			SEK	TRUE	FALSE	FALSE	FALSE	FALSE	TRUE	PAT_1933_3883_413	FALSE
PAT_1565	2432					45								HAND			ACK	TRUE	FALSE	FALSE	FALSE	FALSE	TRUE	PAT_1565_2432_808	FALSE
PAT_1904	3794					26								CHEST			NEV	FALSE	TRUE	FALSE	FALSE	FALSE	TRUE	PAT_1904_3794_215	FALSE
PAT_279	1393	FALSE	TRUE	POMERANIA	POMERANIA	52	TRUE	MALE	FALSE	TRUE	FALSE	FALSE	2	BACK	12	6	BCC	TRUE	FALSE	TRUE	FALSE	TRUE	TRUE	PAT_279_1393_118	TRUE
PAT_211	319	FALSE	FALSE	GERMANY	GERMANY	72	FALSE	MALE	TRUE	FALSE	FALSE	FALSE	3	CHEST	20	18	BCC	TRUE	TRUE	FALSE	FALSE	TRUE	TRUE	PAT_211_319_810	TRUE
PAT_864	1645	FALSE	FALSE	POMERANIA	POMERANIA	55	FALSE	FEMALE	FALSE	FALSE	TRUE	TRUE	3	BACK	16	13	BCC	TRUE	TRUE	FALSE	FALSE	TRUE	TRUE	PAT_864_1645_639	TRUE
PAT_1783	3415					75								BACK			SEK	FALSE	FALSE	FALSE	FALSE	FALSE	TRUE	PAT_1783_3415_640	FALSE
PAT_1699	3126					34								ARM			NEV	FALSE	FALSE	FALSE	FALSE	FALSE	TRUE	PAT_1699_3126_673	FALSE
PAT_1364	1246					17								BACK			NEV	FALSE	TRUE	FALSE	FALSE	FALSE	TRUE	PAT_1364_1246_447	FALSE
PAT_512	962	FALSE	FALSE	BRAZIL	GERMANY	67	TRUE	MALE	FALSE	FALSE	TRUE	TRUE	2	FACE	10	5	BCC	FALSE	UNK	FALSE	UNK	FALSE	TRUE	PAT_512_962_998	TRUE
PAT_924	1757	FALSE	FALSE	GERMANY	GERMANY	64	FALSE	FEMALE	TRUE	FALSE	TRUE	TRUE	3	THIGH	5	5	SCC	FALSE	FALSE	FALSE	FALSE	TRUE	TRUE	PAT_924_1757_784	TRUE
PAT_809	1528	FALSE	FALSE	GERMANY	GERMANY	66	FALSE	FEMALE	FALSE	TRUE	TRUE	TRUE	3	FACE	6	6	ACK	TRUE	FALSE	FALSE	FALSE	FALSE	FALSE	PAT_809_1528_118	TRUE
PAT_1483	1678					82								FOREARM			ACK	TRUE	FALSE	FALSE	FALSE	FALSE	FALSE	PAT_1483_1678_850	FALSE
PAT_400	801	FALSE	FALSE	POMERANIA	POMERANIA	76	FALSE	FEMALE	FALSE	TRUE	FALSE	FALSE	2	ARM	8	7	SCC	FALSE	UNK	FALSE	UNK	FALSE	TRUE	PAT_400_801_376	TRUE
PAT_2102	4575					66								FACE			ACK	FALSE	FALSE	FALSE	FALSE	FALSE	FALSE	PAT_2102_4575_616	FALSE
PAT_326	690	FALSE	FALSE	POMERANIA	POMERANIA	58	TRUE	FEMALE	TRUE	TRUE	FALSE	FALSE	3	FACE	5	4	BCC	TRUE	FALSE	FALSE	FALSE	FALSE	TRUE	PAT_326_690_797	TRUE
PAT_40	1026	FALSE	FALSE	GERMANY	GERMANY	43	FALSE	FEMALE	TRUE	FALSE	FALSE	FALSE	1	BACK	11	8	BCC	TRUE	FALSE	FALSE	FALSE	FALSE	TRUE	PAT_40_1026_312	TRUE
PAT_957	1814	FALSE	FALSE	POMERANIA	POMERANIA	32	FALSE	FEMALE	TRUE	TRUE	FALSE	FALSE	2	BACK	7	3	NEV	FALSE	UNK	FALSE	UNK	FALSE	FALSE	PAT_957_1814_77	TRUE
PAT_452	882	FALSE	FALSE	ITALY	ITALY	73	TRUE	FEMALE	TRUE	TRUE	TRUE	TRUE	3	ARM	9	8	BCC	TRUE	TRUE	TRUE	FALSE	TRUE	FALSE	PAT_452_882_896	TRUE
PAT_948	1801	TRUE	FALSE	POMERANIA	POMERANIA	58	TRUE	FEMALE	FALSE	FALSE	FALSE	FALSE	3	NOSE	3	2	BCC	FALSE	TRUE	FALSE	FALSE	TRUE	TRUE	PAT_948_1801_721	TRUE
PAT_57	90	FALSE	FALSE	BRAZIL	BRAZIL	75	FALSE	FEMALE	FALSE	FALSE	TRUE	TRUE	2	BACK	6	6	ACK	TRUE	FALSE	FALSE	FALSE	FALSE	FALSE	PAT_57_90_910	TRUE
PAT_975	1834	FALSE	TRUE	POMERANIA	POMERANIA	21	TRUE	MALE	TRUE	FALSE	TRUE	TRUE	2	BACK	20	10	MEL	FALSE	TRUE	FALSE	FALSE	FALSE	FALSE	PAT_975_1834_152	TRUE
PAT_128	194	FALSE	FALSE	POMERANIA	POMERANIA	56	TRUE	FEMALE	FALSE	FALSE	FALSE	FALSE	2	CHEST	9	6	BCC	TRUE	TRUE	FALSE	FALSE	FALSE	TRUE	PAT_128_194_28	TRUE
PAT_155	240	FALSE	FALSE	PORTUGAL	PORTUGAL	84	FALSE	FEMALE	FALSE	TRUE	TRUE	TRUE	2	FOREARM	15	10	SCC	TRUE	UNK	TRUE	UNK	TRUE	TRUE	PAT_155_240_211	TRUE
PAT_2107	4595					69								FOREARM			ACK	TRUE	TRUE	FALSE	FALSE	FALSE	FALSE	PAT_2107_4595_381	FALSE
PAT_53	82	FALSE	FALSE	BRAZIL	BRAZIL	78	FALSE	MALE	FALSE	TRUE	TRUE	FALSE	1	BACK	10	7	BCC	TRUE	TRUE	FALSE	FALSE	FALSE	TRUE	PAT_53_82_940	TRUE
PAT_596	1146	FALSE	FALSE	GERMANY	NETHERLANDS	64	TRUE	MALE	FALSE	TRUE	TRUE	TRUE	4	CHEST	1	1	BCC	TRUE	TRUE	FALSE	FALSE	FALSE	TRUE	PAT_596_1146_316	TRUE
PAT_713	1336	FALSE	FALSE	POMERANIA	POMERANIA	75	TRUE	MALE	TRUE	TRUE	TRUE	TRUE	2	FOREARM	15	15	SCC	TRUE	UNK	FALSE	UNK	FALSE	TRUE	PAT_713_1336_159	TRUE
PAT_153	1200	FALSE	FALSE	POMERANIA	POMERANIA	71	FALSE	FEMALE	TRUE	TRUE	TRUE	FALSE	2	FACE	9	5	BCC	FALSE	TRUE	FALSE	FALSE	FALSE	TRUE	PAT_153_1200_541	TRUE
PAT_1874	3687					38								BACK			SEK	FALSE	FALSE	FALSE	FALSE	FALSE	FALSE	PAT_1874_3687_799	FALSE
PAT_230	351	FALSE	FALSE	POMERANIA	POMERANIA	73	FALSE	FEMALE	FALSE	FALSE	FALSE	FALSE	2	FOREARM	9	6	ACK	TRUE	FALSE	FALSE	FALSE	FALSE	FALSE	PAT_230_351_720	TRUE
PAT_328	1738	FALSE	FALSE		ITALY	81	FALSE	MALE	FALSE	FALSE	TRUE	TRUE	4	FOREARM	10	7	ACK	TRUE	FALSE	FALSE	FALSE	FALSE	FALSE	PAT_328_1738_890	FALSE
PAT_1498	1716					68								FOREARM			ACK	TRUE	FALSE	FALSE	FALSE	FALSE	FALSE	PAT_1498_1716_626	FALSE
PAT_366	752	FALSE	FALSE	GERMANY	ITALY	71	TRUE	MALE	TRUE	TRUE	FALSE	FALSE	3	CHEST	14	10	BCC	TRUE	TRUE	TRUE	FALSE	TRUE	TRUE	PAT_366_752_782	TRUE
PAT_433	852	FALSE	TRUE	GERMANY	GERMANY	30	FALSE	MALE	FALSE	TRUE	FALSE	FALSE	2	NECK	20	20	MEL	FALSE	UNK	FALSE	UNK	FALSE	UNK	PAT_433_852_20	TRUE
PAT_1709	3159					63								CHEST			SEK	FALSE	FALSE	FALSE	FALSE	FALSE	TRUE	PAT_1709_3159_935	FALSE
PAT_431	850	FALSE	FALSE	GERMANY	GERMANY	70	FALSE	FEMALE	FALSE	TRUE	FALSE	FALSE	2	FACE	10	7	BCC	TRUE	UNK	TRUE	UNK	TRUE	TRUE	PAT_431_850_472	TRUE
PAT_1611	2725					26								BACK			NEV	FALSE	TRUE	FALSE	FALSE	FALSE	TRUE	PAT_1611_2725_680	FALSE
PAT_849	1612	FALSE	FALSE	BRAZIL	GERMANY	63	TRUE	MALE	FALSE	TRUE	TRUE	TRUE	2	NECK	15	7	BCC	FALSE	TRUE	FALSE	TRUE	TRUE	TRUE	PAT_849_1612_143	TRUE
PAT_1399	1367					65								FACE			ACK	TRUE	FALSE	FALSE	FALSE	FALSE	FALSE	PAT_1399_1367_121	FALSE
PAT_1704	3142					65								HAND			ACK	TRUE	FALSE	FALSE	FALSE	FALSE	FALSE	PAT_1704_3142_702	FALSE
PAT_227	347	FALSE	FALSE	GERMANY	GERMANY	82	TRUE	MALE	FALSE	TRUE	TRUE	TRUE	2	FACE	8	5	SCC	TRUE	FALSE	TRUE	FALSE	TRUE	TRUE	PAT_227_347_19	TRUE
PAT_1799	3457					54								FACE			ACK	TRUE	FALSE	FALSE	FALSE	FALSE	FALSE	PAT_1799_3457_209	FALSE
PAT_430	847	FALSE	FALSE	GERMANY	GERMANY	75	FALSE	FEMALE	TRUE	TRUE	TRUE	TRUE	2	FACE	20	15	BCC	TRUE	TRUE	FALSE	FALSE	TRUE	TRUE	PAT_430_847_315	TRUE
PAT_903	1719	FALSE	FALSE	ITALY	ITALY	66	FALSE	FEMALE	FALSE	FALSE	TRUE	TRUE	2	FACE	8	7	BCC	TRUE	UNK	FALSE	UNK	FALSE	TRUE	PAT_903_1719_943	TRUE
PAT_749	1414	FALSE	TRUE	BRAZIL	BRAZIL	39	TRUE	MALE	FALSE	FALSE	TRUE	TRUE	2	FOREARM	10	10	ACK	FALSE	FALSE	FALSE	FALSE	FALSE	FALSE	PAT_749_1414_770	TRUE
PAT_1065	277					52								CHEST			ACK	TRUE	FALSE	FALSE	FALSE	FALSE	FALSE	PAT_1065_277_768	FALSE
PAT_202	307	FALSE	FALSE	ITALY	UNK	77	FALSE	FEMALE	FALSE	TRUE	TRUE	TRUE	3	NOSE	4	3	BCC	TRUE	TRUE	FALSE	FALSE	TRUE	TRUE	PAT_202_307_424	TRUE
PAT_1812	3492					54								FOREARM			ACK	TRUE	FALSE	FALSE	FALSE	FALSE	FALSE	PAT_1812_3492_670	FALSE
PAT_1554	2393					81								FACE			SEK	FALSE	FALSE	FALSE	FALSE	FALSE	TRUE	PAT_1554_2393_96	FALSE
PAT_1369	1270					62								FOREARM			ACK	TRUE	FALSE	FALSE	FALSE	FALSE	TRUE	PAT_1369_1270_496	FALSE
PAT_761	1435	FALSE	FALSE	GERMANY	GERMANY	80	FALSE	FEMALE	TRUE	TRUE	TRUE	TRUE	3	FACE	15	10	BCC	TRUE	UNK	FALSE	UNK	TRUE	TRUE	PAT_761_1435_561	TRUE
PAT_1738	3260					73								FACE			ACK	TRUE	FALSE	FALSE	FALSE	FALSE	FALSE	PAT_1738_3260_304	FALSE
PAT_1019	110					48								ARM			ACK	TRUE	FALSE	FALSE	FALSE	FALSE	FALSE	PAT_1019_110_194	FALSE
PAT_49	75	FALSE	FALSE	PORTUGAL	NETHERLANDS	69	FALSE	MALE	FALSE	FALSE	TRUE	TRUE	3	FOREARM	20	13	SCC	TRUE	UNK	FALSE	UNK	TRUE	FALSE	PAT_49_75_326	TRUE
PAT_999	20					40								ARM			ACK	TRUE	FALSE	FALSE	FALSE	TRUE	FALSE	PAT_999_20_583	FALSE
PAT_1733	3239					29								NECK			NEV	FALSE	FALSE	FALSE	FALSE	FALSE	TRUE	PAT_1733_3239_389	FALSE
PAT_247	378	FALSE	FALSE	GERMANY	GERMANY	57	TRUE	MALE	FALSE	TRUE	FALSE	FALSE	3	FOREARM	12	10	BCC	TRUE	UNK	TRUE	UNK	TRUE	TRUE	PAT_247_378_484	TRUE
PAT_456	887	FALSE	FALSE	GERMANY	GERMANY	53	TRUE	FEMALE	TRUE	TRUE	FALSE	FALSE	2	BACK	16	10	BCC	TRUE	TRUE	FALSE	FALSE	FALSE	TRUE	PAT_456_887_499	TRUE
PAT_637	1434	TRUE	TRUE	BRAZIL	BRAZIL	69	FALSE	MALE	FALSE	TRUE	TRUE	TRUE	2	BACK	7	7	SCC	FALSE	FALSE	FALSE	FALSE	FALSE	TRUE	PAT_637_1434_570	TRUE
PAT_571	1097	FALSE	FALSE	POMERANIA	POMERANIA	47	FALSE	FEMALE	FALSE	TRUE	FALSE	FALSE	3	FACE	19	10	ACK	TRUE	FALSE	FALSE	FALSE	FALSE	FALSE	PAT_571_1097_652	TRUE
PAT_1198	715					45								ABDOMEN			SEK	FALSE	TRUE	FALSE	FALSE	FALSE	TRUE	PAT_1198_715_648	FALSE
PAT_1731	3237					60								CHEST			NEV	FALSE	TRUE	FALSE	FALSE	FALSE	TRUE	PAT_1731_3237_197	FALSE
PAT_1593	2652					75								FACE			SEK	FALSE	FALSE	FALSE	FALSE	FALSE	FALSE	PAT_1593_2652_422	FALSE
PAT_388	2452	FALSE	FALSE	ITALY	ITALY	50	FALSE	FEMALE	TRUE	FALSE	FALSE	FALSE	1	HAND	25	11	ACK	TRUE	FALSE	FALSE	FALSE	FALSE	TRUE	PAT_388_2452_548	FALSE
PAT_202	916	FALSE	FALSE	ITALY		78	FALSE	FEMALE	FALSE	TRUE	TRUE	TRUE	3	FOREARM	11	6	ACK	TRUE	FALSE	FALSE	FALSE	FALSE	FALSE	PAT_202_916_612	FALSE
PAT_1170	608					41								FOREARM			ACK	TRUE	FALSE	FALSE	FALSE	FALSE	FALSE	PAT_1170_608_367	FALSE
PAT_1065	275					52								FACE			ACK	FALSE	FALSE	FALSE	FALSE	FALSE	FALSE	PAT_1065_275_136	FALSE
PAT_704	1323	FALSE	FALSE	POMERANIA	POMERANIA	82	FALSE	MALE	FALSE	FALSE	TRUE	TRUE	2	FOREARM	6	6	ACK	TRUE	FALSE	FALSE	FALSE	FALSE	FALSE	PAT_704_1323_974	TRUE
PAT_753	1428	FALSE	FALSE	GERMANY	GERMANY	61	FALSE	FEMALE	FALSE	TRUE	TRUE	TRUE	3	NOSE	4	4	BCC	TRUE	UNK	FALSE	UNK	TRUE	TRUE	PAT_753_1428_451	TRUE
PAT_715	4072	FALSE	TRUE	POMERANIA	POMERANIA	80	TRUE	MALE	FALSE	TRUE	TRUE	TRUE	2	HAND	3	2	ACK	FALSE	FALSE	FALSE	FALSE	FALSE	TRUE	PAT_715_4072_827	FALSE
PAT_639	3674	FALSE	TRUE	GERMANY	NETHERLANDS	66	FALSE	FEMALE	TRUE	TRUE	TRUE	TRUE	2	ARM	8	7	ACK	FALSE	FALSE	FALSE	FALSE	FALSE	TRUE	PAT_639_3674_452	FALSE
PAT_1072	318					57								FACE			SEK	FALSE	TRUE	FALSE	FALSE	FALSE	FALSE	PAT_1072_318_856	FALSE
PAT_349	724	FALSE	FALSE	UNK	UNK	79	FALSE	FEMALE	FALSE	FALSE	TRUE	TRUE	2	ARM	20	14	SCC	TRUE	UNK	FALSE	UNK	TRUE	FALSE	PAT_349_724_133	TRUE
PAT_1420	1461					84								ARM			SEK	TRUE	FALSE	FALSE	FALSE	FALSE	TRUE	PAT_1420_1461_93	FALSE
PAT_237	362	FALSE	FALSE	POMERANIA	POMERANIA	77	FALSE	MALE	TRUE	FALSE	FALSE	FALSE	2	EAR	6	6	BCC	TRUE	FALSE	TRUE	FALSE	TRUE	FALSE	PAT_237_362_909	TRUE
PAT_646	1225	FALSE	TRUE	ITALY	UNK	71	FALSE	MALE	TRUE	TRUE	TRUE	TRUE	2	EAR	25	18	BCC	TRUE	UNK	TRUE	UNK	TRUE	TRUE	PAT_646_1225_590	TRUE
PAT_630	1196	TRUE	TRUE	GERMANY	GERMANY	63	TRUE	MALE	TRUE	TRUE	TRUE	TRUE	2	ARM	9	9	SCC	TRUE	UNK	FALSE	UNK	TRUE	TRUE	PAT_630_1196_710	TRUE
PAT_2041	4298					67								FOREARM			ACK	TRUE	FALSE	FALSE	FALSE	FALSE	FALSE	PAT_2041_4298_408	FALSE
PAT_1600	2685					69								FOREARM			ACK	TRUE	FALSE	FALSE	FALSE	FALSE	TRUE	PAT_1600_2685_445	FALSE
PAT_1460	1598					62								FACE			SEK	FALSE	TRUE	FALSE	FALSE	FALSE	TRUE	PAT_1460_1598_708	FALSE
PAT_2131	4683					69								FOREARM			ACK	FALSE	TRUE	FALSE	TRUE	FALSE	TRUE	PAT_2131_4683_112	FALSE
PAT_492	1782	FALSE	TRUE	POMERANIA	POMERANIA	71	FALSE	MALE	FALSE	FALSE	FALSE	FALSE	2	FOREARM	5	4	ACK	FALSE	TRUE	TRUE	FALSE	FALSE	TRUE	PAT_492_1782_752	TRUE
PAT_757	4220	FALSE	FALSE	GERMANY	GERMANY	77	FALSE	MALE	TRUE	FALSE	TRUE	TRUE	2	NECK	10	9	ACK	FALSE	FALSE	FALSE	FALSE	FALSE	FALSE	PAT_757_4220_942	FALSE
PAT_412	817	FALSE	FALSE	POMERANIA	POMERANIA	46	TRUE	MALE	FALSE	TRUE	FALSE	TRUE	2	FACE	10	9	BCC	FALSE	TRUE	FALSE	FALSE	FALSE	TRUE	PAT_412_817_232	TRUE
PAT_1070	308					63								FACE			SEK	FALSE	TRUE	FALSE	FALSE	FALSE	TRUE	PAT_1070_308_751	FALSE
PAT_365	750	FALSE	TRUE	GERMANY	GERMANY	70	FALSE	MALE	FALSE	TRUE	TRUE	TRUE	2	BACK	21	21	SCC	TRUE	TRUE	TRUE	FALSE	FALSE	TRUE	PAT_365_750_854	TRUE
PAT_2011	4140					50								FOREARM			ACK	TRUE	FALSE	FALSE	FALSE	FALSE	TRUE	PAT_2011_4140_787	FALSE
PAT_330	696	FALSE	FALSE	ITALY	ITALY	71	FALSE	MALE	FALSE	FALSE	TRUE	TRUE	2	EAR	10	6	BCC	FALSE	FALSE	FALSE	FALSE	FALSE	TRUE	PAT_330_696_894	TRUE
PAT_582	1363	TRUE	TRUE	POMERANIA	POMERANIA	60	FALSE	FEMALE	FALSE	FALSE	TRUE	FALSE	1	FACE	13	10	BCC	TRUE	UNK	FALSE	UNK	FALSE	TRUE	PAT_582_1363_358	TRUE
PAT_1280	972					60								FOREARM			ACK	TRUE	FALSE	FALSE	FALSE	FALSE	FALSE	PAT_1280_972_727	FALSE
PAT_393	793	FALSE	FALSE	BRAZIL	BRAZIL	57	FALSE	FEMALE	FALSE	TRUE	TRUE	TRUE	3	NECK	7	5	ACK	TRUE	FALSE	FALSE	FALSE	TRUE	TRUE	PAT_393_793_852	TRUE
PAT_61	299	TRUE	FALSE	ITALY	ITALY	50	FALSE	FEMALE	FALSE	TRUE	TRUE	TRUE	3	FOOT	5	3	NEV	FALSE	TRUE	FALSE	FALSE	FALSE	TRUE	PAT_61_299_74	FALSE
PAT_432	851	FALSE	FALSE	GERMANY	GERMANY	55	FALSE	FEMALE	FALSE	TRUE	FALSE	FALSE	2	NOSE	7	5	BCC	TRUE	TRUE	TRUE	FALSE	TRUE	TRUE	PAT_432_851_560	TRUE
PAT_2106	4590					60								FOREARM			ACK	FALSE	FALSE	FALSE	FALSE	FALSE	FALSE	PAT_2106_4590_227	FALSE
PAT_85	129	FALSE	FALSE	UNK	UNK	71	FALSE	FEMALE	FALSE	TRUE	FALSE	FALSE	3	CHEST	4	3	ACK	FALSE	TRUE	FALSE	FALSE	FALSE	TRUE	PAT_85_129_225	TRUE
PAT_1790	3427					67								FACE			ACK	TRUE	FALSE	FALSE	FALSE	FALSE	FALSE	PAT_1790_3427_355	FALSE
PAT_180	279	FALSE	TRUE	GERMANY	GERMANY	54	FALSE	FEMALE	FALSE	TRUE	FALSE	FALSE	3	FOREARM	15	13	BCC	TRUE	TRUE	FALSE	FALSE	TRUE	TRUE	PAT_180_279_377	TRUE
PAT_219	336	FALSE	FALSE	GERMANY	GERMANY	85	TRUE	FEMALE	TRUE	FALSE	TRUE	TRUE	2	SCALP	30	25	SCC	TRUE	UNK	FALSE	UNK	FALSE	TRUE	PAT_219_336_376	TRUE
PAT_1286	999					73								FACE			SEK	FALSE	FALSE	FALSE	FALSE	FALSE	TRUE	PAT_1286_999_824	FALSE
PAT_529	994	TRUE	TRUE	GERMANY	GERMANY	75	TRUE	MALE	TRUE	FALSE	TRUE	TRUE	1	EAR	5	4	BCC	TRUE	FALSE	TRUE	FALSE	TRUE	TRUE	PAT_529_994_419	TRUE
PAT_188	289	FALSE	FALSE	BRAZIL	BRAZIL	57	FALSE	MALE	TRUE	FALSE	TRUE	TRUE	4	CHEST	12	10	BCC	TRUE	TRUE	TRUE	FALSE	FALSE	TRUE	PAT_188_289_908	TRUE
PAT_356	736	FALSE	TRUE	GERMANY	UNK	58	TRUE	MALE	TRUE	FALSE	FALSE	FALSE	2	FOREARM	15	12	BCC	TRUE	TRUE	FALSE	TRUE	FALSE	TRUE	PAT_356_736_188	TRUE
PAT_1432	1497					52								FOREARM			ACK	TRUE	FALSE	FALSE	FALSE	FALSE	FALSE	PAT_1432_1497_328	FALSE
PAT_951	1836	FALSE	FALSE	POMERANIA	POMERANIA	52	FALSE	MALE	FALSE	FALSE	TRUE	TRUE	2	FOREARM	10	10	ACK	TRUE	FALSE	FALSE	FALSE	FALSE	TRUE	PAT_951_1836_991	TRUE
PAT_1448	1551					23								BACK			NEV	TRUE	TRUE	FALSE	TRUE	FALSE	FALSE	PAT_1448_1551_366	FALSE
PAT_911	1728	FALSE	TRUE	GERMANY	GERMANY	55	TRUE	MALE	TRUE	FALSE	FALSE	FALSE	2	NECK	8	6	BCC	FALSE	UNK	FALSE	UNK	FALSE	TRUE	PAT_911_1728_101	TRUE
PAT_697	1317	FALSE	FALSE	UNK	UNK	70	FALSE	FEMALE	TRUE	FALSE	TRUE	TRUE	2	BACK	14	13	BCC	TRUE	UNK	FALSE	UNK	FALSE	TRUE	PAT_697_1317_892	TRUE
PAT_1832	3597					65								BACK			SEK	FALSE	FALSE	FALSE	FALSE	FALSE	FALSE	PAT_1832_3597_594	FALSE
PAT_856	1626	FALSE	TRUE	UNK	UNK	51	TRUE	MALE	TRUE	TRUE	TRUE	TRUE	3	CHEST	10	9	BCC	TRUE	FALSE	TRUE	FALSE	TRUE	TRUE	PAT_856_1626_523	TRUE
PAT_1914	3821					56								CHEST			NEV	FALSE	TRUE	FALSE	FALSE	FALSE	TRUE	PAT_1914_3821_427	FALSE
PAT_835	1577	TRUE	FALSE	ITALY	ITALY	69	FALSE	MALE	TRUE	FALSE	TRUE	TRUE	2	FACE	8	7	BCC	TRUE	UNK	FALSE	UNK	TRUE	TRUE	PAT_835_1577_938	TRUE
PAT_1914	3823					56								BACK			NEV	FALSE	TRUE	FALSE	FALSE	TRUE	TRUE	PAT_1914_3823_180	FALSE
PAT_1978	4004					75								BACK			SEK	TRUE	TRUE	FALSE	TRUE	TRUE	TRUE	PAT_1978_4004_82	FALSE
PAT_627	1188	FALSE	FALSE	POMERANIA	POMERANIA	32	FALSE	FEMALE	TRUE	FALSE	TRUE	TRUE	2	THIGH	7	7	NEV	TRUE	TRUE	FALSE	TRUE	FALSE	FALSE	PAT_627_1188_755	TRUE
PAT_531	3079	FALSE	FALSE	ITALY	ITALY	62	TRUE	MALE	FALSE	TRUE	TRUE	TRUE	2	HAND	10	7	ACK	TRUE	FALSE	FALSE	FALSE	FALSE	FALSE	PAT_531_3079_652	FALSE
PAT_1720	3208					77								FACE			ACK	TRUE	FALSE	FALSE	FALSE	FALSE	FALSE	PAT_1720_3208_130	FALSE
PAT_115	177	FALSE	FALSE	POMERANIA	POMERANIA	69	FALSE	MALE	FALSE	TRUE	FALSE	FALSE	2	FOREARM	18	18	BCC	TRUE	TRUE	TRUE	FALSE	TRUE	TRUE	PAT_115_177_575	TRUE
PAT_570	1085	FALSE	FALSE	POMERANIA	POMERANIA	43	TRUE	MALE	FALSE	FALSE	TRUE	TRUE	2	FACE	15	13	BCC	TRUE	TRUE	FALSE	FALSE	TRUE	TRUE	PAT_570_1085_429	TRUE
PAT_337	706	FALSE	FALSE	GERMANY	GERMANY	50	TRUE	MALE	TRUE	TRUE	FALSE	FALSE	2	CHEST	35	27	BCC	TRUE	FALSE	TRUE	FALSE	FALSE	TRUE	PAT_337_706_254	TRUE
PAT_1597	2666					28								ABDOMEN			NEV	FALSE	TRUE	FALSE	FALSE	FALSE	TRUE	PAT_1597_2666_130	FALSE
PAT_923	1753	FALSE	FALSE	POMERANIA	POMERANIA	66	FALSE	FEMALE	TRUE	FALSE	FALSE	FALSE	2	NOSE	15	15	BCC	FALSE	TRUE	FALSE	TRUE	TRUE	TRUE	PAT_923_1753_496	TRUE
PAT_1682	3052					48								CHEST			NEV	FALSE	FALSE	FALSE	FALSE	FALSE	TRUE	PAT_1682_3052_873	FALSE
PAT_207	1280	TRUE	FALSE	PORTUGAL	PORTUGAL	80	TRUE	MALE	FALSE	FALSE	TRUE	TRUE	3	FACE	15	12	BCC	TRUE	FALSE	FALSE	FALSE	TRUE	TRUE	PAT_207_1280_15	TRUE
PAT_242	368	TRUE	TRUE	GERMANY	GERMANY	45	FALSE	FEMALE	TRUE	TRUE	TRUE	TRUE	2	CHEST	20	16	BCC	FALSE	UNK	FALSE	UNK	FALSE	TRUE	PAT_242_368_261	TRUE
PAT_806	1519	FALSE	FALSE	GERMANY	GERMANY	54	FALSE	MALE	TRUE	FALSE	TRUE	TRUE	2	FACE	8	8	BCC	TRUE	FALSE	FALSE	FALSE	FALSE	TRUE	PAT_806_1519_527	TRUE
PAT_1491	1703					80								FOREARM			ACK	TRUE	FALSE	FALSE	FALSE	TRUE	TRUE	PAT_1491_1703_637	FALSE
PAT_1379	4145					31								THIGH			NEV	FALSE	TRUE	FALSE	FALSE	FALSE	FALSE	PAT_1379_4145_486	FALSE
PAT_703	1329	FALSE	TRUE	GERMANY	GERMANY	67	FALSE	FEMALE	TRUE	FALSE	FALSE	FALSE	1	FOREARM	6	6	BCC	FALSE	TRUE	FALSE	FALSE	FALSE	TRUE	PAT_703_1329_112	TRUE
PAT_468	905	FALSE	TRUE	POMERANIA	UNK	40	FALSE	MALE	TRUE	FALSE	TRUE	FALSE	2	CHEST	4	2	BCC	TRUE	TRUE	TRUE	FALSE	TRUE	TRUE	PAT_468_905_765	TRUE
PAT_1449	1554					67								FOREARM			ACK	TRUE	FALSE	FALSE	FALSE	FALSE	FALSE	PAT_1449_1554_932	FALSE
PAT_1666	2985					61								FOREARM			ACK	TRUE	FALSE	FALSE	FALSE	FALSE	FALSE	PAT_1666_2985_968	FALSE
PAT_305	655	FALSE	FALSE	ITALY	ITALY	79	FALSE	MALE	FALSE	FALSE	TRUE	TRUE	2	FACE	5	4	BCC	TRUE	FALSE	TRUE	FALSE	FALSE	TRUE	PAT_305_655_30	TRUE
PAT_493	1862	FALSE	TRUE	POMERANIA	POMERANIA	47	TRUE	MALE	TRUE	FALSE	FALSE	FALSE	2	EAR	7	5	BCC	TRUE	FALSE	TRUE	FALSE	TRUE	TRUE	PAT_493_1862_360	TRUE
PAT_401	4594	FALSE	FALSE	ITALY	ITALY	80	FALSE	FEMALE	FALSE	FALSE	TRUE	TRUE	3	FOREARM	5	4	ACK	TRUE	FALSE	TRUE	FALSE	FALSE	FALSE	PAT_401_4594_970	FALSE
PAT_36	49	FALSE	FALSE	GERMANY	GERMANY	46	TRUE	MALE	FALSE	TRUE	FALSE	FALSE	2	FACE	6	5	BCC	FALSE	UNK	FALSE	UNK	FALSE	TRUE	PAT_36_49_935	TRUE
PAT_204	310	FALSE	TRUE	GERMANY	POMERANIA	62	FALSE	MALE	TRUE	TRUE	TRUE	TRUE	2	NOSE	5	4	BCC	TRUE	UNK	TRUE	UNK	TRUE	TRUE	PAT_204_310_975	TRUE
PAT_788	1503	FALSE	FALSE	ITALY	ITALY	60	TRUE	FEMALE	FALSE	FALSE	TRUE	FALSE	4	FACE	17	7	BCC	FALSE	TRUE	FALSE	FALSE	FALSE	TRUE	PAT_788_1503_168	TRUE
PAT_217	963	FALSE	TRUE	POMERANIA	POMERANIA	76	FALSE	MALE	FALSE	TRUE	TRUE	TRUE	1	FOREARM	6	5	ACK	TRUE	FALSE	FALSE	FALSE	TRUE	FALSE	PAT_217_963_806	FALSE
PAT_1298	1050					43								FACE			NEV	FALSE	TRUE	FALSE	FALSE	FALSE	TRUE	PAT_1298_1050_519	FALSE
PAT_514	969	TRUE	TRUE	GERMANY	GERMANY	64	TRUE	MALE	TRUE	TRUE	TRUE	TRUE	3	FACE	7	6	BCC	FALSE	TRUE	FALSE	FALSE	FALSE	TRUE	PAT_514_969_187	TRUE
PAT_86	1109	FALSE	FALSE	POMERANIA	POMERANIA	53	FALSE	FEMALE	TRUE	FALSE	TRUE	TRUE	2	HAND	7	6	BCC	TRUE	TRUE	TRUE	FALSE	TRUE	TRUE	PAT_86_1109_306	TRUE
PAT_1585	2619					57								FOREARM			SEK	TRUE	FALSE	FALSE	FALSE	FALSE	TRUE	PAT_1585_2619_396	FALSE
PAT_812	1625	FALSE	FALSE	GERMANY	GERMANY	61	FALSE	FEMALE	FALSE	FALSE	TRUE	TRUE	2	NECK	9	8	BCC	FALSE	UNK	FALSE	UNK	FALSE	TRUE	PAT_812_1625_430	TRUE
PAT_86	1082	FALSE	FALSE	POMERANIA	POMERANIA	53	FALSE	FEMALE	TRUE	FALSE	TRUE	TRUE	2	FOREARM	20	15	ACK	TRUE	TRUE	TRUE	FALSE	TRUE	TRUE	PAT_86_1082_41	TRUE
PAT_886	4635	FALSE	FALSE	GERMANY		70	FALSE	FEMALE	FALSE	FALSE	TRUE	TRUE	3	ARM	10	6	ACK	TRUE	TRUE	FALSE	TRUE	FALSE	FALSE	PAT_886_4635_304	FALSE
PAT_1451	1562					36								CHEST			NEV	FALSE	TRUE	FALSE	FALSE	FALSE	TRUE	PAT_1451_1562_545	FALSE
PAT_791	1487	FALSE	FALSE	GERMANY	GERMANY	27	FALSE	FEMALE	FALSE	TRUE	TRUE	TRUE	3	ABDOMEN	5	4	NEV	FALSE	UNK	FALSE	UNK	FALSE	FALSE	PAT_791_1487_906	TRUE
PAT_223	341	FALSE	FALSE	GERMANY	BRAZIL	73	FALSE	FEMALE	TRUE	TRUE	TRUE	TRUE	3	NOSE	4	3	BCC	TRUE	TRUE	FALSE	FALSE	TRUE	TRUE	PAT_223_341_187	TRUE
PAT_267	1061	FALSE	FALSE	POMERANIA	POMERANIA	79	FALSE	MALE	FALSE	FALSE	FALSE	FALSE	2	FACE	10	8	BCC	TRUE	FALSE	FALSE	FALSE	FALSE	TRUE	PAT_267_1061_152	TRUE
PAT_1314	1108					61								FACE			SEK	TRUE	TRUE	FALSE	FALSE	FALSE	TRUE	PAT_1314_1108_442	FALSE
PAT_15	23	FALSE	TRUE	GERMANY	GERMANY	56	FALSE	FEMALE	TRUE	TRUE	FALSE	TRUE	2	CHEST	9	8	BCC	TRUE	UNK	FALSE	UNK	TRUE	FALSE	PAT_15_23_240	TRUE
PAT_2006	4123					17								BACK			NEV	FALSE	TRUE	FALSE	FALSE	FALSE	TRUE	PAT_2006_4123_719	FALSE
PAT_196	300	FALSE	FALSE	ITALY	ITALY	68	FALSE	FEMALE	TRUE	TRUE	TRUE	TRUE	3	ARM	12	11	BCC	TRUE	UNK	FALSE	UNK	FALSE	TRUE	PAT_196_300_749	TRUE
PAT_499	945	FALSE	FALSE	GERMANY	GERMANY	74	TRUE	MALE	FALSE	FALSE	TRUE	TRUE	2	ARM	12	10	BCC	TRUE	UNK	FALSE	UNK	UNK	TRUE	PAT_499_945_878	TRUE
PAT_1575	2516					75								FACE			ACK	TRUE	FALSE	FALSE	FALSE	FALSE	FALSE	PAT_1575_2516_23	FALSE
PAT_230	1008	FALSE	FALSE	POMERANIA	POMERANIA	73	FALSE	FEMALE	FALSE	FALSE	FALSE	FALSE	2	FOREARM	9	6	ACK	TRUE	TRUE	FALSE	FALSE	TRUE	FALSE	PAT_230_1008_673	FALSE
PAT_470	908	FALSE	FALSE	GERMANY	GERMANY	49	TRUE	MALE	TRUE	FALSE	FALSE	TRUE	2	FACE	16	10	BCC	TRUE	UNK	FALSE	UNK	FALSE	TRUE	PAT_470_908_103	TRUE
PAT_1403	1392					50								NOSE			ACK	FALSE	FALSE	FALSE	FALSE	FALSE	FALSE	PAT_1403_1392_407	FALSE
PAT_813	1619	FALSE	FALSE	ITALY	ITALY	74	FALSE	FEMALE	TRUE	FALSE	TRUE	TRUE	2	NOSE	12	8	BCC	TRUE	UNK	TRUE	UNK	TRUE	TRUE	PAT_813_1619_543	TRUE
PAT_905	1721	FALSE	FALSE	POMERANIA	POMERANIA	76	TRUE	MALE	FALSE	TRUE	TRUE	FALSE	3	NOSE	3	3	BCC	TRUE	TRUE	FALSE	FALSE	TRUE	TRUE	PAT_905_1721_327	TRUE
PAT_294	638	FALSE	FALSE	BRAZIL	BRAZIL	78	TRUE	MALE	FALSE	TRUE	TRUE	TRUE	4	FACE	12	11	BCC	TRUE	TRUE	FALSE	FALSE	TRUE	TRUE	PAT_294_638_564	TRUE
PAT_621	1182	FALSE	FALSE	UNK	UNK	34	FALSE	MALE	FALSE	FALSE	TRUE	TRUE	3	ABDOMEN	10	10	NEV	FALSE	UNK	FALSE	UNK	FALSE	FALSE	PAT_621_1182_456	TRUE
PAT_220	1343	FALSE	FALSE	GERMANY	GERMANY	68	FALSE	FEMALE	TRUE	FALSE	TRUE	TRUE	2	LIP	30	10	NEV	FALSE	UNK	UNK	UNK	FALSE	FALSE	PAT_220_1343_489	TRUE
PAT_1460	1598					62								FACE			SEK	FALSE	TRUE	FALSE	FALSE	FALSE	TRUE	PAT_1460_1598_746	FALSE
PAT_537	1014	TRUE	TRUE	BRAZIL	BRAZIL	62	TRUE	MALE	FALSE	FALSE	TRUE	TRUE	2	HAND	8	7	SCC	FALSE	FALSE	TRUE	FALSE	FALSE	TRUE	PAT_537_1014_961	TRUE
PAT_388	4500	FALSE	FALSE	ITALY	ITALY	51	FALSE	FEMALE	TRUE	FALSE	FALSE	FALSE	1	HAND	25	11	ACK	TRUE	FALSE	FALSE	FALSE	FALSE	FALSE	PAT_388_4500_67	FALSE
PAT_311	666	TRUE	FALSE	ITALY	GERMANY	66	FALSE	FEMALE	FALSE	TRUE	TRUE	TRUE	2	CHEST	8	6	SCC	TRUE	FALSE	FALSE	FALSE	FALSE	TRUE	PAT_311_666_191	TRUE
PAT_382	776	FALSE	TRUE	POMERANIA	GERMANY	36	TRUE	FEMALE	FALSE	TRUE	FALSE	FALSE	1	CHEST	7	5	BCC	FALSE	UNK	FALSE	UNK	FALSE	TRUE	PAT_382_776_986	TRUE
PAT_735	1391	FALSE	FALSE	POMERANIA	POMERANIA	68	TRUE	MALE	FALSE	FALSE	TRUE	TRUE	2	FOREARM	10	10	ACK	TRUE	TRUE	FALSE	FALSE	TRUE	TRUE	PAT_735_1391_683	TRUE
PAT_221	339	FALSE	FALSE	POMERANIA	POMERANIA	66	FALSE	FEMALE	TRUE	TRUE	FALSE	FALSE	3	FACE	9	6	BCC	TRUE	TRUE	FALSE	FALSE	FALSE	TRUE	PAT_221_339_951	TRUE
PAT_1591	2648					31								BACK			NEV	FALSE	TRUE	FALSE	FALSE	FALSE	TRUE	PAT_1591_2648_855	FALSE
PAT_286	1459	FALSE	FALSE	POMERANIA	POMERANIA	55	TRUE	FEMALE	TRUE	FALSE	FALSE	FALSE	2	BACK	5	5	NEV	FALSE	FALSE	FALSE	FALSE	FALSE	TRUE	PAT_286_1459_666	FALSE
PAT_1065	278					52								BACK			ACK	TRUE	FALSE	FALSE	FALSE	FALSE	FALSE	PAT_1065_278_954	FALSE
PAT_924	1757	FALSE	FALSE	GERMANY	GERMANY	64	FALSE	FEMALE	TRUE	FALSE	TRUE	TRUE	3	THIGH	5	5	SCC	FALSE	FALSE	FALSE	FALSE	TRUE	TRUE	PAT_924_1757_704	TRUE
PAT_846	1607	FALSE	FALSE	UNK	GERMANY	63	TRUE	FEMALE	TRUE	FALSE	TRUE	TRUE	2	ARM	19	12	ACK	TRUE	TRUE	FALSE	FALSE	FALSE	FALSE	PAT_846_1607_895	TRUE
PAT_168	262	TRUE	TRUE	GERMANY	GERMANY	50	TRUE	MALE	FALSE	TRUE	FALSE	FALSE	2	FACE	12	12	BCC	TRUE	TRUE	TRUE	FALSE	TRUE	TRUE	PAT_168_262_74	TRUE
PAT_1171	615					47								THIGH			ACK	TRUE	FALSE	TRUE	FALSE	FALSE	FALSE	PAT_1171_615_468	FALSE
PAT_1477	1660					40								SCALP			NEV	FALSE	FALSE	FALSE	FALSE	FALSE	TRUE	PAT_1477_1660_226	FALSE
PAT_776	1466	FALSE	FALSE	GERMANY	GERMANY	51	FALSE	FEMALE	TRUE	TRUE	TRUE	TRUE	2	NECK	7	5	BCC	FALSE	UNK	FALSE	UNK	FALSE	TRUE	PAT_776_1466_241	TRUE
PAT_356	735	FALSE	TRUE	GERMANY	UNK	58	TRUE	MALE	TRUE	FALSE	FALSE	FALSE	2	EAR	15	10	BCC	TRUE	TRUE	TRUE	FALSE	TRUE	TRUE	PAT_356_735_568	TRUE
PAT_109	868	TRUE	TRUE	ITALY	ITALY	82	TRUE	MALE	FALSE	TRUE	FALSE	FALSE	2	EAR	6	6	MEL	FALSE	TRUE	FALSE	TRUE	FALSE	FALSE	PAT_109_868_113	TRUE
PAT_755	1430	FALSE	FALSE	POMERANIA	POMERANIA	70	FALSE	MALE	FALSE	TRUE	TRUE	TRUE	2	FACE	5	5	ACK	TRUE	FALSE	TRUE	FALSE	TRUE	TRUE	PAT_755_1430_681	TRUE
PAT_549	1043	FALSE	FALSE	BRAZIL	BRAZIL	85	FALSE	MALE	FALSE	FALSE	TRUE	FALSE	2	NECK	30	24	SCC	TRUE	TRUE	FALSE	FALSE	FALSE	TRUE	PAT_549_1043_36	TRUE
PAT_917	1735	FALSE	TRUE	GERMANY	ITALY	59	TRUE	FEMALE	FALSE	TRUE	FALSE	FALSE	2	BACK	4	3	NEV	FALSE	UNK	FALSE	UNK	FALSE	FALSE	PAT_917_1735_936	TRUE
PAT_1074	322					45								ARM			ACK	TRUE	FALSE	FALSE	FALSE	FALSE	FALSE	PAT_1074_322_242	FALSE
PAT_2034	4268					65								FOREARM			ACK	TRUE	FALSE	FALSE	FALSE	FALSE	FALSE	PAT_2034_4268_141	FALSE
PAT_8	15	FALSE	FALSE	GERMANY	GERMANY	53	TRUE	MALE	TRUE	FALSE	TRUE	TRUE	2	CHEST	11	7	BCC	TRUE	UNK	TRUE	UNK	TRUE	TRUE	PAT_8_15_820	TRUE
PAT_86	1109	FALSE	FALSE	POMERANIA	POMERANIA	53	FALSE	FEMALE	TRUE	FALSE	TRUE	TRUE	2	HAND	7	6	BCC	TRUE	TRUE	TRUE	FALSE	TRUE	TRUE	PAT_86_1109_164	TRUE
PAT_540	1016	TRUE	TRUE	GERMANY	NETHERLANDS	70	TRUE	FEMALE	TRUE	TRUE	TRUE	TRUE	1	NOSE	7	5	BCC	TRUE	TRUE	TRUE	FALSE	TRUE	TRUE	PAT_540_1016_644	TRUE
PAT_166	3672	FALSE	TRUE	GERMANY	GERMANY	59	FALSE	MALE	FALSE	TRUE	FALSE	FALSE	2	CHEST	12	11	SEK	FALSE	TRUE	FALSE	FALSE	FALSE	FALSE	PAT_166_3672_759	FALSE
PAT_749	1415	FALSE	TRUE	BRAZIL	BRAZIL	39	TRUE	MALE	FALSE	FALSE	TRUE	TRUE	2	ARM	20	10	ACK	FALSE	FALSE	FALSE	FALSE	FALSE	FALSE	PAT_749_1415_164	TRUE
PAT_1402	1377					66								ARM			ACK	TRUE	TRUE	FALSE	FALSE	FALSE	FALSE	PAT_1402_1377_799	FALSE
PAT_1479	1669					39								ARM			ACK	TRUE	FALSE	FALSE	FALSE	FALSE	FALSE	PAT_1479_1669_376	FALSE
PAT_744	1405	FALSE	FALSE	GERMANY	GERMANY	90	FALSE	MALE	FALSE	TRUE	TRUE	TRUE	2	FACE	16	5	BCC	TRUE	TRUE	FALSE	FALSE	FALSE	TRUE	PAT_744_1405_742	TRUE
PAT_1942	3917					55								CHEST			SEK	FALSE	FALSE	FALSE	FALSE	TRUE	TRUE	PAT_1942_3917_379	FALSE
PAT_677	1349	FALSE	FALSE	ITALY	ITALY	75	TRUE	MALE	FALSE	TRUE	TRUE	TRUE	2	FOREARM	11	7	SCC	FALSE	TRUE	FALSE	TRUE	FALSE	TRUE	PAT_677_1349_851	TRUE
PAT_71	108	FALSE	FALSE	POMERANIA	POMERANIA	57	TRUE	FEMALE	TRUE	TRUE	TRUE	TRUE	3	CHEST	15	13	ACK	TRUE	FALSE	FALSE	FALSE	FALSE	FALSE	PAT_71_108_56	TRUE
PAT_337	706	FALSE	FALSE	GERMANY	GERMANY	50	TRUE	MALE	TRUE	TRUE	FALSE	FALSE	2	CHEST	35	27	BCC	TRUE	FALSE	TRUE	FALSE	FALSE	TRUE	PAT_337_706_944	TRUE
PAT_388	787	FALSE	FALSE	ITALY	ITALY	50	FALSE	FEMALE	TRUE	FALSE	FALSE	FALSE	1	CHEST	8	5	BCC	TRUE	FALSE	FALSE	FALSE	FALSE	TRUE	PAT_388_787_818	TRUE
PAT_287	440	FALSE	FALSE	POMERANIA	POMERANIA	70	TRUE	FEMALE	TRUE	TRUE	TRUE	TRUE	2	FOREARM	10	9	ACK	FALSE	TRUE	FALSE	FALSE	FALSE	TRUE	PAT_287_440_729	TRUE
PAT_1764	3335					73								CHEST			SEK	FALSE	TRUE	FALSE	FALSE	FALSE	TRUE	PAT_1764_3335_803	FALSE
PAT_771	1489	TRUE	TRUE	ITALY	ITALY	69	FALSE	MALE	FALSE	TRUE	TRUE	TRUE	3	HAND	10	9	SCC	TRUE	TRUE	FALSE	TRUE	FALSE	TRUE	PAT_771_1489_345	TRUE
PAT_814	1532	FALSE	TRUE	POMERANIA	POMERANIA	63	TRUE	MALE	FALSE	TRUE	TRUE	TRUE	2	CHEST	40	20	BCC	TRUE	TRUE	TRUE	FALSE	TRUE	TRUE	PAT_814_1532_265	TRUE
PAT_2021	4180					39								FACE			ACK	TRUE	TRUE	FALSE	FALSE	FALSE	FALSE	PAT_2021_4180_381	FALSE
PAT_419	2768	FALSE	FALSE	POMERANIA	POMERANIA	80	FALSE	FEMALE	TRUE	FALSE	FALSE	FALSE	2	FACE	7	5	SEK	FALSE	FALSE	FALSE	FALSE	FALSE	TRUE	PAT_419_2768_910	FALSE
PAT_664	1263	FALSE	FALSE	ITALY	GERMANY	69	FALSE	FEMALE	TRUE	FALSE	TRUE	TRUE	2	BACK	13	9	SCC	TRUE	TRUE	FALSE	TRUE	TRUE	TRUE	PAT_664_1263_781	TRUE
PAT_1591	2648					31								BACK			NEV	FALSE	TRUE	FALSE	FALSE	FALSE	TRUE	PAT_1591_2648_723	FALSE
PAT_1641	2886					70								FACE			SEK	FALSE	TRUE	FALSE	FALSE	FALSE	TRUE	PAT_1641_2886_284	FALSE
PAT_1322	1137					70								CHEST			ACK	TRUE	FALSE	FALSE	FALSE	FALSE	FALSE	PAT_1322_1137_201	FALSE
PAT_413	819	FALSE	TRUE	ITALY	POMERANIA	58	FALSE	MALE	TRUE	TRUE	TRUE	TRUE	2	HAND	13	10	BCC	TRUE	FALSE	FALSE	FALSE	FALSE	TRUE	PAT_413_819_550	TRUE
PAT_1404	1393					52								FACE			SEK	FALSE	TRUE	FALSE	FALSE	FALSE	TRUE	PAT_1404_1393_540	FALSE
PAT_253	384	FALSE	TRUE	AUSTRIA	GERMANY	47	TRUE	MALE	TRUE	TRUE	FALSE	FALSE	2	FACE	10	10	BCC	TRUE	TRUE	FALSE	FALSE	TRUE	TRUE	PAT_253_384_607	TRUE
PAT_837	1582	FALSE	FALSE	ITALY	ITALY	53	TRUE	FEMALE	TRUE	FALSE	TRUE	TRUE	3	CHEST	22	22	BCC	FALSE	UNK	FALSE	UNK	FALSE	TRUE	PAT_837_1582_714	TRUE
PAT_522	986	FALSE	FALSE	ITALY	ITALY	53	FALSE	MALE	FALSE	FALSE	TRUE	TRUE	2	ARM	10	8	BCC	TRUE	TRUE	TRUE	FALSE	TRUE	TRUE	PAT_522_986_800	TRUE
PAT_53	1370	FALSE	FALSE	BRAZIL	BRAZIL	80	FALSE	MALE	FALSE	TRUE	TRUE	FALSE	1	CHEST	20	18	BCC	TRUE	TRUE	FALSE	FALSE	FALSE	TRUE	PAT_53_1370_288	TRUE
PAT_938	1789	FALSE	FALSE	POMERANIA	POMERANIA	75	FALSE	MALE	FALSE	FALSE	FALSE	FALSE	2	CHEST	4	3	BCC	TRUE	UNK	FALSE	UNK	FALSE	TRUE	PAT_938_1789_693	TRUE
PAT_854	1635	FALSE	FALSE	ITALY	GERMANY	55	TRUE	MALE	TRUE	FALSE	TRUE	TRUE	3	FACE	14	12	BCC	TRUE	UNK	FALSE	UNK	FALSE	TRUE	PAT_854_1635_103	TRUE
PAT_1690	3082					74								CHEST			ACK	TRUE	FALSE	FALSE	FALSE	FALSE	FALSE	PAT_1690_3082_117	FALSE
PAT_595	1142	FALSE	TRUE	GERMANY	GERMANY	76	TRUE	MALE	FALSE	FALSE	TRUE	TRUE	2	EAR	5	3	ACK	TRUE	FALSE	FALSE	FALSE	FALSE	FALSE	PAT_595_1142_142	TRUE
PAT_1993	4077					47								FACE			ACK	FALSE	TRUE	TRUE	FALSE	FALSE	FALSE	PAT_1993_4077_139	FALSE
PAT_835	1578	TRUE	FALSE	ITALY	ITALY	69	FALSE	MALE	TRUE	FALSE	TRUE	TRUE	2	BACK	14	11	BCC	TRUE	FALSE	FALSE	FALSE	FALSE	TRUE	PAT_835_1578_592	TRUE
PAT_492	1784	FALSE	TRUE	POMERANIA	POMERANIA	71	FALSE	MALE	FALSE	FALSE	FALSE	FALSE	2	FOREARM	7	5	ACK	FALSE	TRUE	TRUE	FALSE	FALSE	TRUE	PAT_492_1784_50	TRUE
PAT_492	4723	FALSE	TRUE	POMERANIA	POMERANIA	71	FALSE	MALE	FALSE	FALSE	FALSE	FALSE	2	HAND	7	5	ACK	FALSE	TRUE	FALSE	FALSE	FALSE	TRUE	PAT_492_4723_890	FALSE
PAT_528	992	FALSE	FALSE	GERMANY	GERMANY	75	FALSE	FEMALE	FALSE	FALSE	TRUE	TRUE	2	ARM	10	8	ACK	FALSE	FALSE	FALSE	FALSE	FALSE	FALSE	PAT_528_992_124	TRUE
PAT_709	1331	FALSE	TRUE	UNK	UNK	61	FALSE	MALE	FALSE	FALSE	TRUE	TRUE	2	FACE	10	9	BCC	TRUE	UNK	FALSE	UNK	FALSE	TRUE	PAT_709_1331_253	TRUE
PAT_1392	1352					68								NECK			SEK	FALSE	FALSE	FALSE	FALSE	FALSE	TRUE	PAT_1392_1352_778	FALSE
PAT_1547	4232					57								HAND			ACK	FALSE	FALSE	TRUE	FALSE	FALSE	FALSE	PAT_1547_4232_115	FALSE
PAT_184	284	FALSE	FALSE	ITALY	ITALY	71	FALSE	MALE	FALSE	FALSE	TRUE	TRUE	3	ARM	5	3	ACK	FALSE	TRUE	FALSE	FALSE	FALSE	TRUE	PAT_184_284_721	TRUE
PAT_640	1210	FALSE	TRUE	GERMANY	GERMANY	57	TRUE	MALE	TRUE	FALSE	TRUE	FALSE	2	FOREARM	5	5	BCC	TRUE	UNK	TRUE	UNK	TRUE	TRUE	PAT_640_1210_293	TRUE
PAT_1067	284					55								FACE			ACK	TRUE	FALSE	FALSE	FALSE	FALSE	FALSE	PAT_1067_284_533	FALSE
PAT_354	1814	FALSE	FALSE	GERMANY	ITALY	65	FALSE	MALE	TRUE	TRUE	TRUE	TRUE	2	FACE	6	4	SEK	FALSE	FALSE	FALSE	FALSE	FALSE	TRUE	PAT_354_1814_619	FALSE
PAT_1708	3153					73								FACE			ACK	TRUE	TRUE	FALSE	FALSE	FALSE	FALSE	PAT_1708_3153_799	FALSE
PAT_224	1340	TRUE	FALSE	GERMANY	POMERANIA	71	TRUE	MALE	FALSE	TRUE	FALSE	FALSE	2	EAR	30	20	ACK	TRUE	TRUE	TRUE	FALSE	TRUE	FALSE	PAT_224_1340_142	TRUE
PAT_198	302	FALSE	FALSE	GERMANY	GERMANY	53	FALSE	FEMALE	TRUE	TRUE	TRUE	TRUE	2	CHEST	7	7	BCC	TRUE	TRUE	FALSE	FALSE	FALSE	FALSE	PAT_198_302_44	TRUE
PAT_407	810	FALSE	TRUE	POMERANIA	POMERANIA	47	TRUE	MALE	FALSE	TRUE	FALSE	FALSE	2	FACE	7	5	BCC	FALSE	UNK	FALSE	UNK	FALSE	TRUE	PAT_407_810_390	TRUE
PAT_63	99	FALSE	FALSE	BRAZIL	NORWAY	35	FALSE	FEMALE	FALSE	TRUE	TRUE	TRUE	2	NECK	5	5	BCC	TRUE	TRUE	TRUE	FALSE	TRUE	TRUE	PAT_63_99_189	TRUE
PAT_138	205	TRUE	TRUE	POMERANIA	POMERANIA	61	FALSE	MALE	FALSE	FALSE	FALSE	FALSE	2	FACE	19	8	BCC	TRUE	UNK	TRUE	UNK	TRUE	TRUE	PAT_138_205_296	TRUE
PAT_90	138	FALSE	FALSE	POMERANIA	POMERANIA	73	FALSE	FEMALE	FALSE	TRUE	TRUE	TRUE	3	FACE	7	6	BCC	TRUE	TRUE	TRUE	FALSE	TRUE	FALSE	PAT_90_138_369	TRUE
PAT_297	4307	FALSE	FALSE	ITALY	ITALY	62	FALSE	FEMALE	TRUE	TRUE	TRUE	TRUE	3	CHEST	5	4	NEV	FALSE	FALSE	FALSE	FALSE	FALSE	TRUE	PAT_297_4307_924	FALSE
PAT_1439	1522					69								FACE			SEK	FALSE	FALSE	FALSE	FALSE	FALSE	TRUE	PAT_1439_1522_211	FALSE
PAT_705	1326	FALSE	TRUE	GERMANY	GERMANY	58	TRUE	FEMALE	TRUE	TRUE	TRUE	TRUE	1	FOREARM	9	7	SCC	TRUE	TRUE	FALSE	FALSE	FALSE	TRUE	PAT_705_1326_82	TRUE
PAT_1805	3477					55								FOREARM			ACK	TRUE	FALSE	FALSE	FALSE	FALSE	TRUE	PAT_1805_3477_772	FALSE
PAT_1273	953					32								BACK			NEV	FALSE	TRUE	FALSE	FALSE	FALSE	TRUE	PAT_1273_953_510	FALSE
PAT_715	4073	FALSE	TRUE	POMERANIA	POMERANIA	80	TRUE	MALE	FALSE	TRUE	TRUE	TRUE	2	HAND	3	2	ACK	FALSE	FALSE	FALSE	FALSE	FALSE	TRUE	PAT_715_4073_115	FALSE
PAT_1572	2495					72								FOREARM			ACK	TRUE	FALSE	FALSE	FALSE	FALSE	FALSE	PAT_1572_2495_335	FALSE
PAT_68	105	FALSE	FALSE	ITALY	ITALY	59	FALSE	FEMALE	FALSE	TRUE	TRUE	FALSE	2	FACE	8	7	BCC	FALSE	TRUE	FALSE	FALSE	FALSE	TRUE	PAT_68_105_871	TRUE
PAT_577	1107	FALSE	FALSE	ITALY	ITALY	33	FALSE	FEMALE	FALSE	TRUE	TRUE	TRUE	2	BACK	7	6	NEV	FALSE	UNK	FALSE	UNK	FALSE	FALSE	PAT_577_1107_61	TRUE
PAT_1506	1735					71								FACE			ACK	FALSE	FALSE	FALSE	FALSE	FALSE	FALSE	PAT_1506_1735_733	FALSE
PAT_154	237	TRUE	TRUE	ITALY	ITALY	78	TRUE	MALE	TRUE	TRUE	FALSE	FALSE	3	ARM	9	7	BCC	TRUE	TRUE	FALSE	FALSE	FALSE	TRUE	PAT_154_237_625	TRUE
PAT_1252	866					65								BACK			SEK	TRUE	TRUE	FALSE	FALSE	FALSE	TRUE	PAT_1252_866_852	FALSE
PAT_1689	3075					42								ARM			ACK	TRUE	FALSE	FALSE	FALSE	FALSE	TRUE	PAT_1689_3075_38	FALSE
PAT_1415	1439					77								FOREARM			ACK	FALSE	FALSE	FALSE	FALSE	FALSE	FALSE	PAT_1415_1439_295	FALSE
PAT_63	99	FALSE	FALSE	BRAZIL	NORWAY	35	FALSE	FEMALE	FALSE	TRUE	TRUE	TRUE	2	NECK	5	5	BCC	TRUE	TRUE	TRUE	FALSE	TRUE	TRUE	PAT_63_99_736	TRUE
PAT_464	899	FALSE	FALSE	GERMANY	GERMANY	74	TRUE	FEMALE	TRUE	TRUE	FALSE	FALSE	3	LIP	7	5	BCC	TRUE	UNK	TRUE	UNK	TRUE	TRUE	PAT_464_899_646	TRUE
PAT_330	695	FALSE	FALSE	ITALY	ITALY	71	FALSE	MALE	FALSE	FALSE	TRUE	TRUE	2	NOSE	7	5	BCC	FALSE	FALSE	FALSE	FALSE	FALSE	TRUE	PAT_330_695_90	TRUE
PAT_1707	3148					75								CHEST			ACK	TRUE	FALSE	FALSE	FALSE	FALSE	FALSE	PAT_1707_3148_835	FALSE
PAT_181	832	FALSE	FALSE			59	FALSE	MALE	TRUE	FALSE	FALSE	FALSE	4	FACE	11	10	SEK	FALSE	TRUE	FALSE	FALSE	FALSE	TRUE	PAT_181_832_158	FALSE
PAT_961	1818	FALSE	FALSE	UNK	UNK	71	TRUE	MALE	FALSE	TRUE	TRUE	TRUE	4	THIGH	21	20	ACK	TRUE	FALSE	FALSE	FALSE	FALSE	TRUE	PAT_961_1818_992	TRUE
PAT_126	191	TRUE	FALSE	ITALY	GERMANY	48	TRUE	MALE	FALSE	FALSE	FALSE	FALSE	1	FACE	10	5	BCC	TRUE	TRUE	FALSE	FALSE	TRUE	FALSE	PAT_126_191_304	TRUE
PAT_683	1296	TRUE	FALSE	POMERANIA	POLAND	74	TRUE	MALE	FALSE	TRUE	TRUE	TRUE	2	LIP	6	5	BCC	TRUE	UNK	FALSE	UNK	FALSE	TRUE	PAT_683_1296_237	TRUE
PAT_108	424	FALSE	FALSE	POMERANIA	POMERANIA	69	TRUE	MALE	TRUE	TRUE	TRUE	TRUE	2	HAND	5	3	ACK	TRUE	TRUE	FALSE	FALSE	FALSE	TRUE	PAT_108_424_944	FALSE
PAT_558	1072	FALSE	FALSE	GERMANY	GERMANY	57	TRUE	FEMALE	FALSE	TRUE	TRUE	TRUE	3	NOSE	9	12	BCC	TRUE	TRUE	TRUE	FALSE	TRUE	TRUE	PAT_558_1072_486	TRUE
PAT_834	4490	FALSE	FALSE	GERMANY	GERMANY	81	FALSE	MALE	TRUE	TRUE	TRUE	FALSE	2	ARM	10	9	ACK	FALSE	FALSE	FALSE	FALSE	FALSE	FALSE	PAT_834_4490_317	FALSE
PAT_1503	1728					41								BACK			NEV	FALSE	FALSE	FALSE	FALSE	FALSE	FALSE	PAT_1503_1728_65	FALSE
PAT_927	1759	FALSE	FALSE	GERMANY	GERMANY	64	TRUE	FEMALE	FALSE	TRUE	FALSE	FALSE	2	CHEST	9	6	BCC	TRUE	TRUE	TRUE	TRUE	FALSE	TRUE	PAT_927_1759_749	TRUE
PAT_97	151	FALSE	FALSE	GERMANY	GERMANY	47	TRUE	MALE	FALSE	FALSE	TRUE	FALSE	2	CHEST	22	15	BCC	TRUE	TRUE	FALSE	FALSE	TRUE	TRUE	PAT_97_151_503	TRUE
PAT_876	1664	FALSE	FALSE	ITALY	GERMANY	57	FALSE	FEMALE	TRUE	TRUE	TRUE	FALSE	2	EAR	9	7	BCC	TRUE	UNK	FALSE	UNK	TRUE	TRUE	PAT_876_1664_579	TRUE
PAT_690	1309	FALSE	FALSE	NETHERLANDS	UNK	58	FALSE	FEMALE	TRUE	TRUE	TRUE	TRUE	3	NOSE	17	14	BCC	TRUE	TRUE	TRUE	TRUE	TRUE	TRUE	PAT_690_1309_217	TRUE
PAT_122	185	FALSE	FALSE	POMERANIA	POMERANIA	79	FALSE	FEMALE	FALSE	FALSE	FALSE	FALSE	1	NECK	14	10	BCC	TRUE	UNK	FALSE	UNK	FALSE	TRUE	PAT_122_185_957	TRUE
PAT_1881	3717					44								FACE			NEV	FALSE	FALSE	FALSE	FALSE	FALSE	TRUE	PAT_1881_3717_785	FALSE
PAT_884	1683	TRUE	TRUE	ITALY	ITALY	50	TRUE	MALE	FALSE	TRUE	TRUE	TRUE	3	BACK	25	15	MEL	FALSE	UNK	FALSE	TRUE	FALSE	FALSE	PAT_884_1683_538	TRUE
PAT_2011	4141					50								HAND			ACK	TRUE	FALSE	FALSE	FALSE	FALSE	TRUE	PAT_2011_4141_862	FALSE
PAT_463	897	FALSE	FALSE	POMERANIA	POMERANIA	67	FALSE	FEMALE	TRUE	TRUE	TRUE	TRUE	2	FACE	7	7	BCC	TRUE	TRUE	TRUE	FALSE	TRUE	TRUE	PAT_463_897_440	TRUE
PAT_824	1561	FALSE	FALSE	GERMANY	GERMANY	83	TRUE	MALE	TRUE	FALSE	TRUE	FALSE	2	FOREARM	11	9	ACK	TRUE	FALSE	FALSE	FALSE	FALSE	TRUE	PAT_824_1561_796	TRUE
PAT_1586	2624					68								ARM			SEK	TRUE	FALSE	FALSE	FALSE	FALSE	FALSE	PAT_1586_2624_615	FALSE
PAT_859	1638	FALSE	FALSE	GERMANY	GERMANY	81	FALSE	FEMALE	TRUE	TRUE	FALSE	FALSE	3	ARM	11	8	SCC	TRUE	UNK	FALSE	UNK	FALSE	FALSE	PAT_859_1638_598	TRUE
PAT_535	1011	FALSE	FALSE	CZECH	GERMANY	56	FALSE	FEMALE	TRUE	TRUE	TRUE	TRUE	1	FOREARM	10	5	BCC	FALSE	UNK	FALSE	UNK	FALSE	TRUE	PAT_535_1011_567	TRUE
PAT_793	1512	FALSE	FALSE	ITALY	ITALY	36	FALSE	MALE	FALSE	TRUE	TRUE	FALSE	4	BACK	7	4	NEV	TRUE	FALSE	FALSE	FALSE	FALSE	FALSE	PAT_793_1512_382	TRUE
PAT_153	233	FALSE	FALSE	POMERANIA	POMERANIA	70	FALSE	FEMALE	TRUE	TRUE	TRUE	FALSE	2	EAR	12	12	BCC	TRUE	UNK	TRUE	UNK	TRUE	TRUE	PAT_153_233_45	TRUE
PAT_1736	3246					70								FOREARM			ACK	TRUE	FALSE	FALSE	FALSE	FALSE	TRUE	PAT_1736_3246_166	FALSE
PAT_338	709	FALSE	FALSE	GERMANY	GERMANY	81	FALSE	FEMALE	TRUE	FALSE	TRUE	TRUE	1	FACE	4	3	SCC	FALSE	UNK	FALSE	UNK	FALSE	TRUE	PAT_338_709_306	TRUE
PAT_950	1804	FALSE	TRUE	POMERANIA	POMERANIA	53	TRUE	MALE	TRUE	TRUE	FALSE	FALSE	4	FACE	7	6	BCC	TRUE	FALSE	FALSE	FALSE	TRUE	TRUE	PAT_950_1804_64	TRUE
PAT_246	377	FALSE	TRUE	POMERANIA	POMERANIA	33	TRUE	MALE	TRUE	TRUE	TRUE	TRUE	2	ARM	11	10	ACK	FALSE	FALSE	FALSE	FALSE	FALSE	FALSE	PAT_246_377_159	TRUE
PAT_796	1509	TRUE	FALSE	ITALY	ITALY	83	FALSE	MALE	FALSE	FALSE	TRUE	TRUE	2	FOREARM	12	15	BCC	TRUE	TRUE	FALSE	FALSE	FALSE	FALSE	PAT_796_1509_459	TRUE
PAT_1608	2720					46								NECK			ACK	TRUE	FALSE	FALSE	FALSE	FALSE	FALSE	PAT_1608_2720_196	FALSE
PAT_819	1541	FALSE	FALSE	ITALY	ITALY	77	FALSE	FEMALE	FALSE	TRUE	TRUE	TRUE	3	EAR	15	10	SEK	TRUE	UNK	FALSE	UNK	TRUE	TRUE	PAT_819_1541_727	TRUE
PAT_621	3591	FALSE	FALSE			34	FALSE	MALE	FALSE	FALSE	TRUE	TRUE	3	ABDOMEN	15	12	NEV	FALSE	FALSE	FALSE	TRUE	FALSE	FALSE	PAT_621_3591_171	FALSE
PAT_16	24	FALSE	TRUE	POMERANIA	POMERANIA	51	FALSE	MALE	TRUE	TRUE	TRUE	TRUE	2	LIP	7	8	BCC	FALSE	UNK	FALSE	UNK	FALSE	TRUE	PAT_16_24_691	TRUE
PAT_834	1572	FALSE	FALSE	GERMANY	GERMANY	81	FALSE	MALE	TRUE	TRUE	TRUE	FALSE	2	FACE	9	8	SCC	FALSE	FALSE	FALSE	FALSE	FALSE	TRUE	PAT_834_1572_973	TRUE
PAT_72	110	FALSE	FALSE	POMERANIA	POMERANIA	36	FALSE	FEMALE	TRUE	FALSE	TRUE	TRUE	2	BACK	8	6	NEV	FALSE	TRUE	FALSE	FALSE	FALSE	FALSE	PAT_72_110_647	TRUE
PAT_152	230	FALSE	FALSE	GERMANY	GERMANY	68	FALSE	MALE	FALSE	TRUE	TRUE	TRUE	2	BACK	15	10	BCC	TRUE	FALSE	TRUE	FALSE	TRUE	FALSE	PAT_152_230_934	TRUE
PAT_356	4511	FALSE	TRUE	GERMANY		68	TRUE	MALE	TRUE	FALSE	FALSE	FALSE	2	BACK	15	12	ACK	TRUE	FALSE	FALSE	FALSE	TRUE	FALSE	PAT_356_4511_960	FALSE
PAT_1388	3513					29								ARM			NEV	FALSE	FALSE	FALSE	FALSE	FALSE	TRUE	PAT_1388_3513_146	FALSE
PAT_1406	1397					62								FOREARM			ACK	TRUE	FALSE	FALSE	FALSE	FALSE	FALSE	PAT_1406_1397_669	FALSE
PAT_75	114	FALSE	FALSE	GERMANY	GERMANY	50	TRUE	MALE	TRUE	FALSE	TRUE	TRUE	2	NECK	15	10	BCC	TRUE	UNK	TRUE	UNK	TRUE	TRUE	PAT_75_114_73	TRUE
PAT_50	76	FALSE	FALSE	GERMANY	BRAZIL	81	FALSE	FEMALE	TRUE	FALSE	TRUE	TRUE	2	BACK	7	18	BCC	TRUE	TRUE	FALSE	FALSE	TRUE	TRUE	PAT_50_76_296	TRUE
PAT_600	1141	TRUE	FALSE	ITALY	ITALY	83	FALSE	FEMALE	FALSE	TRUE	TRUE	TRUE	2	NECK	10	7	SCC	TRUE	TRUE	FALSE	TRUE	FALSE	TRUE	PAT_600_1141_988	TRUE
PAT_624	1180	FALSE	FALSE	ITALY	ITALY	75	FALSE	FEMALE	TRUE	TRUE	TRUE	TRUE	2	FACE	9	6	BCC	TRUE	UNK	TRUE	UNK	TRUE	TRUE	PAT_624_1180_803	TRUE
PAT_691	1311	FALSE	TRUE	POMERANIA	GERMANY	56	TRUE	MALE	FALSE	FALSE	FALSE	TRUE	1	FOREARM	20	15	BCC	FALSE	FALSE	FALSE	TRUE	FALSE	TRUE	PAT_691_1311_2	TRUE
PAT_1770	3344					33								FACE			NEV	FALSE	TRUE	FALSE	FALSE	FALSE	FALSE	PAT_1770_3344_274	FALSE
PAT_362	744	TRUE	TRUE	ITALY	ITALY	83	FALSE	MALE	TRUE	FALSE	FALSE	FALSE	2	FACE	6	3	BCC	TRUE	FALSE	TRUE	FALSE	FALSE	TRUE	PAT_362_744_283	TRUE
PAT_198	853	FALSE	FALSE	GERMANY	GERMANY	54	FALSE	FEMALE	TRUE	TRUE	TRUE	TRUE	2	HAND	7	7	NEV	FALSE	TRUE	FALSE	FALSE	FALSE	FALSE	PAT_198_853_778	FALSE
PAT_649	1233	TRUE	FALSE	BRAZIL	BRAZIL	67	TRUE	FEMALE	FALSE	FALSE	TRUE	TRUE	6	ARM	15	15	SEK	FALSE	FALSE	FALSE	FALSE	FALSE	TRUE	PAT_649_1233_229	TRUE
PAT_386	1554	TRUE	FALSE	POMERANIA	POMERANIA	67	FALSE	MALE	TRUE	FALSE	TRUE	TRUE	2	FOREARM	15	10	BCC	TRUE	TRUE	FALSE	TRUE	TRUE	FALSE	PAT_386_1554_362	TRUE
PAT_641	1211	FALSE	FALSE	GERMANY	UNK	20	FALSE	FEMALE	TRUE	FALSE	TRUE	FALSE	2	BACK	5	3	NEV	TRUE	FALSE	FALSE	FALSE	FALSE	TRUE	PAT_641_1211_321	TRUE
PAT_966	1826	FALSE	FALSE	POMERANIA	POMERANIA	46	FALSE	FEMALE	FALSE	FALSE	FALSE	FALSE	3	FOREARM	32	30	ACK	TRUE	FALSE	FALSE	FALSE	FALSE	FALSE	PAT_966_1826_587	TRUE
PAT_1521	1778					43								FACE			SEK	TRUE	TRUE	FALSE	FALSE	FALSE	TRUE	PAT_1521_1778_763	FALSE
PAT_800	1514	TRUE	FALSE	GERMANY	GERMANY	66	TRUE	MALE	FALSE	FALSE	TRUE	TRUE	2	EAR	4	3	SCC	TRUE	UNK	FALSE	UNK	FALSE	TRUE	PAT_800_1514_512	TRUE
PAT_1618	2771					70								FACE			SEK	FALSE	TRUE	FALSE	FALSE	FALSE	TRUE	PAT_1618_2771_628	FALSE
PAT_601	1147	TRUE	FALSE	ITALY	PORTUGAL	84	TRUE	FEMALE	FALSE	FALSE	TRUE	TRUE	4	CHEST	15	10	BCC	TRUE	TRUE	FALSE	FALSE	TRUE	TRUE	PAT_601_1147_943	TRUE
PAT_994	1866	FALSE	FALSE	POMERANIA	POMERANIA	52	TRUE	FEMALE	TRUE	TRUE	TRUE	FALSE	3	THIGH	11	8	BCC	TRUE	TRUE	FALSE	FALSE	TRUE	FALSE	PAT_994_1866_913	TRUE
PAT_277	426	FALSE	FALSE	POMERANIA	POMERANIA	65	FALSE	FEMALE	TRUE	TRUE	FALSE	FALSE	2	FACE	7	6	SCC	TRUE	TRUE	TRUE	FALSE	TRUE	TRUE	PAT_277_426_825	TRUE
PAT_557	1058	FALSE	FALSE	UNK	UNK	65	FALSE	FEMALE	FALSE	FALSE	TRUE	TRUE	2	NOSE	9	7	BCC	FALSE	UNK	FALSE	UNK	FALSE	TRUE	PAT_557_1058_309	TRUE
PAT_67	104	FALSE	TRUE	BRAZIL	BRAZIL	37	TRUE	MALE	FALSE	TRUE	TRUE	TRUE	5	FACE	18	14	BCC	TRUE	TRUE	TRUE	FALSE	TRUE	TRUE	PAT_67_104_730	TRUE
PAT_403	804	FALSE	FALSE	ITALY	ITALY	58	FALSE	MALE	FALSE	FALSE	TRUE	TRUE	4	ARM	6	4	NEV	FALSE	UNK	FALSE	UNK	FALSE	TRUE	PAT_403_804_994	TRUE
PAT_465	901	FALSE	FALSE	POMERANIA	POMERANIA	14	FALSE	FEMALE	TRUE	FALSE	FALSE	FALSE	2	FOOT	3	3	NEV	FALSE	TRUE	FALSE	TRUE	FALSE	FALSE	PAT_465_901_106	TRUE
PAT_526	3205	FALSE	TRUE	ITALY	GERMANY	59	TRUE	MALE	FALSE	TRUE	FALSE	TRUE	2	BACK	7	5	ACK	TRUE	FALSE	FALSE	FALSE	FALSE	FALSE	PAT_526_3205_611	FALSE
PAT_1414	1431					75								FACE			ACK	FALSE	FALSE	FALSE	FALSE	FALSE	FALSE	PAT_1414_1431_754	FALSE
PAT_1130	501					42								FOREARM			ACK	TRUE	FALSE	FALSE	FALSE	FALSE	FALSE	PAT_1130_501_181	FALSE
PAT_841	1603	FALSE	TRUE	POMERANIA	POMERANIA	54	FALSE	MALE	FALSE	FALSE	TRUE	TRUE	3	FACE	6	5	BCC	TRUE	UNK	FALSE	UNK	TRUE	TRUE	PAT_841_1603_667	TRUE
PAT_1022	115					39								FACE			ACK	TRUE	FALSE	FALSE	FALSE	FALSE	FALSE	PAT_1022_115_132	FALSE
PAT_1020	111					41								CHEST			ACK	FALSE	FALSE	FALSE	FALSE	FALSE	FALSE	PAT_1020_111_593	FALSE
PAT_1709	3159					63								CHEST			SEK	FALSE	FALSE	FALSE	FALSE	FALSE	TRUE	PAT_1709_3159_144	FALSE
PAT_1735	3242					21								SCALP			NEV	FALSE	TRUE	FALSE	FALSE	FALSE	TRUE	PAT_1735_3242_27	FALSE
PAT_926	1758	FALSE	FALSE	POMERANIA	POMERANIA	67	FALSE	FEMALE	FALSE	FALSE	TRUE	TRUE	3	FACE	21	17	BCC	TRUE	UNK	FALSE	UNK	FALSE	FALSE	PAT_926_1758_714	TRUE
PAT_154	235	TRUE	TRUE	ITALY	ITALY	78	TRUE	MALE	TRUE	TRUE	FALSE	FALSE	3	FACE	5	5	BCC	TRUE	TRUE	TRUE	FALSE	TRUE	FALSE	PAT_154_235_162	TRUE
PAT_831	1570	FALSE	FALSE	ITALY	ITALY	72	FALSE	FEMALE	FALSE	FALSE	TRUE	TRUE	3	HAND	10	7	ACK	TRUE	TRUE	FALSE	TRUE	FALSE	TRUE	PAT_831_1570_637	TRUE
PAT_1249	862					52								BACK			NEV	FALSE	TRUE	FALSE	FALSE	FALSE	TRUE	PAT_1249_862_658	FALSE
PAT_759	1433	FALSE	FALSE	GERMANY	GERMANY	74	FALSE	MALE	FALSE	FALSE	TRUE	FALSE	2	BACK	15	15	NEV	FALSE	FALSE	FALSE	FALSE	FALSE	TRUE	PAT_759_1433_914	TRUE
PAT_183	283	FALSE	FALSE	UNK	UNK	76	FALSE	MALE	TRUE	FALSE	FALSE	FALSE	3	CHEST	9	7	SCC	TRUE	FALSE	FALSE	FALSE	FALSE	FALSE	PAT_183_283_602	TRUE
PAT_764	1448	FALSE	FALSE	ITALY	ITALY	69	FALSE	MALE	FALSE	FALSE	TRUE	FALSE	3	BACK	4	4	BCC	TRUE	FALSE	FALSE	FALSE	TRUE	FALSE	PAT_764_1448_499	TRUE
PAT_934	1778	FALSE	FALSE	POMERANIA	POMERANIA	68	TRUE	MALE	FALSE	FALSE	TRUE	TRUE	2	FOREARM	15	10	SCC	FALSE	UNK	FALSE	UNK	FALSE	FALSE	PAT_934_1778_140	TRUE
PAT_1531	1800					64								FOREARM			ACK	TRUE	FALSE	FALSE	FALSE	FALSE	FALSE	PAT_1531_1800_683	FALSE
PAT_2144	4738					35								BACK			NEV	FALSE	FALSE	FALSE	FALSE	FALSE	TRUE	PAT_2144_4738_120	FALSE
PAT_1370	1274					57								CHEST			ACK	TRUE	FALSE	FALSE	FALSE	FALSE	FALSE	PAT_1370_1274_515	FALSE
PAT_251	382	FALSE	FALSE	ITALY	ITALY	91	FALSE	FEMALE	FALSE	TRUE	FALSE	FALSE	2	FACE	10	8	BCC	TRUE	TRUE	TRUE	FALSE	TRUE	TRUE	PAT_251_382_164	TRUE
PAT_862	1643	FALSE	FALSE	GERMANY	GERMANY	57	FALSE	FEMALE	FALSE	TRUE	TRUE	TRUE	3	NOSE	2	1	ACK	TRUE	TRUE	FALSE	FALSE	FALSE	FALSE	PAT_862_1643_386	TRUE
PAT_1418	1447					86								BACK			SEK	FALSE	TRUE	FALSE	FALSE	FALSE	TRUE	PAT_1418_1447_360	FALSE
PAT_56	86	FALSE	FALSE	GERMANY	GERMANY	70	FALSE	FEMALE	FALSE	TRUE	TRUE	TRUE	2	ARM	24	20	SCC	TRUE	TRUE	TRUE	FALSE	TRUE	FALSE	PAT_56_86_802	TRUE
PAT_2103	4581					18								THIGH			NEV	TRUE	TRUE	FALSE	TRUE	FALSE	TRUE	PAT_2103_4581_72	FALSE
PAT_1846	3622					48								EAR			NEV	FALSE	FALSE	FALSE	FALSE	FALSE	TRUE	PAT_1846_3622_35	FALSE
PAT_1365	1253					48								ARM			ACK	TRUE	FALSE	FALSE	FALSE	FALSE	FALSE	PAT_1365_1253_912	FALSE
PAT_1509	1742					80								FACE			ACK	FALSE	FALSE	FALSE	FALSE	FALSE	FALSE	PAT_1509_1742_422	FALSE
PAT_625	1184	FALSE	FALSE	GERMANY	GERMANY	64	FALSE	FEMALE	TRUE	FALSE	TRUE	TRUE	2	FACE	5	5	SEK	TRUE	TRUE	FALSE	FALSE	TRUE	FALSE	PAT_625_1184_994	TRUE
PAT_522	985	FALSE	FALSE	ITALY	ITALY	53	FALSE	MALE	FALSE	FALSE	TRUE	TRUE	2	FACE	7	5	ACK	TRUE	TRUE	TRUE	FALSE	TRUE	TRUE	PAT_522_985_991	TRUE
PAT_43	1017	FALSE	FALSE	GERMANY	GERMANY	77	FALSE	FEMALE	FALSE	TRUE	FALSE	FALSE	2	FACE	4	3	BCC	FALSE	UNK	FALSE	UNK	FALSE	TRUE	PAT_43_1017_483	TRUE
PAT_1349	1229					58								FOOT			NEV	FALSE	FALSE	FALSE	FALSE	FALSE	TRUE	PAT_1349_1229_828	FALSE
PAT_1374	1284					54								FACE			ACK	TRUE	FALSE	FALSE	FALSE	TRUE	FALSE	PAT_1374_1284_208	FALSE
PAT_609	1159	TRUE	TRUE	POMERANIA	POMERANIA	61	TRUE	MALE	FALSE	FALSE	FALSE	FALSE	2	NECK	14	8	BCC	FALSE	TRUE	FALSE	FALSE	TRUE	TRUE	PAT_609_1159_932	TRUE
PAT_1090	376					45								FACE			ACK	TRUE	FALSE	FALSE	FALSE	FALSE	FALSE	PAT_1090_376_384	FALSE
PAT_370	2558	TRUE	TRUE	GERMANY	GERMANY	62	TRUE	MALE	TRUE	TRUE	FALSE	FALSE	3	FOREARM	11	8	ACK	TRUE	FALSE	FALSE	FALSE	TRUE	FALSE	PAT_370_2558_175	FALSE
PAT_225	345	TRUE	FALSE	PORTUGAL	SPAIN	68	FALSE	MALE	FALSE	TRUE	TRUE	TRUE	4	CHEST	10	8	ACK	TRUE	FALSE	FALSE	FALSE	FALSE	FALSE	PAT_225_345_903	TRUE
PAT_1371	1276					53								CHEST			ACK	TRUE	FALSE	FALSE	FALSE	FALSE	FALSE	PAT_1371_1276_145	FALSE
PAT_71	108	FALSE	FALSE	POMERANIA	POMERANIA	57	TRUE	FEMALE	TRUE	TRUE	TRUE	TRUE	3	CHEST	15	13	ACK	TRUE	FALSE	FALSE	FALSE	FALSE	FALSE	PAT_71_108_617	TRUE
PAT_475	913	FALSE	FALSE	GERMANY	GERMANY	52	FALSE	FEMALE	TRUE	FALSE	TRUE	TRUE	2	NOSE	4	4	BCC	TRUE	TRUE	TRUE	FALSE	TRUE	TRUE	PAT_475_913_874	TRUE
PAT_1273	952					32								NECK			NEV	FALSE	TRUE	FALSE	FALSE	FALSE	TRUE	PAT_1273_952_89	FALSE
PAT_1712	3173					66								FOREARM			ACK	TRUE	FALSE	FALSE	FALSE	FALSE	TRUE	PAT_1712_3173_684	FALSE
PAT_212	327	TRUE	FALSE	BRAZIL	BRAZIL	70	FALSE	FEMALE	FALSE	TRUE	FALSE	FALSE	2	FACE	12	9	BCC	TRUE	TRUE	FALSE	FALSE	FALSE	TRUE	PAT_212_327_532	TRUE
PAT_1340	1208					62								FOREARM			SEK	FALSE	TRUE	FALSE	FALSE	FALSE	TRUE	PAT_1340_1208_931	FALSE
PAT_1420	1460					84								ARM			SEK	TRUE	FALSE	FALSE	FALSE	FALSE	TRUE	PAT_1420_1460_951	FALSE
PAT_935	1786	FALSE	FALSE	POMERANIA	POMERANIA	61	TRUE	FEMALE	TRUE	TRUE	FALSE	TRUE	2	EAR	9	6	SCC	FALSE	UNK	FALSE	UNK	FALSE	FALSE	PAT_935_1786_482	TRUE
PAT_258	397	FALSE	FALSE	GERMANY	POMERANIA	62	TRUE	MALE	FALSE	FALSE	FALSE	FALSE	2	CHEST	1.2	1.2	BCC	TRUE	FALSE	TRUE	FALSE	TRUE	TRUE	PAT_258_397_198	TRUE
PAT_168	260	TRUE	TRUE	GERMANY	GERMANY	50	TRUE	MALE	FALSE	TRUE	FALSE	FALSE	2	CHEST	16	10	BCC	FALSE	TRUE	FALSE	FALSE	FALSE	TRUE	PAT_168_260_654	TRUE
PAT_439	2887	FALSE	FALSE	GERMANY	GERMANY	36	FALSE	FEMALE	TRUE	TRUE	TRUE	TRUE	4	BACK	5	4	NEV	FALSE	FALSE	FALSE	FALSE	FALSE	FALSE	PAT_439_2887_834	FALSE
PAT_596	1146	FALSE	FALSE	GERMANY	NETHERLANDS	64	TRUE	MALE	FALSE	TRUE	TRUE	TRUE	4	CHEST	1	1	BCC	TRUE	TRUE	FALSE	FALSE	FALSE	TRUE	PAT_596_1146_294	TRUE
PAT_314	672	FALSE	TRUE	GERMANY	GERMANY	73	TRUE	MALE	FALSE	FALSE	TRUE	TRUE	2	CHEST	5	3	BCC	TRUE	FALSE	FALSE	FALSE	FALSE	TRUE	PAT_314_672_909	TRUE
PAT_255	388	FALSE	FALSE	GERMANY	GERMANY	68	TRUE	MALE	FALSE	TRUE	FALSE	FALSE	2	FOREARM	11	8	BCC	TRUE	TRUE	FALSE	FALSE	TRUE	TRUE	PAT_255_388_231	TRUE
PAT_809	1527	FALSE	FALSE	GERMANY	GERMANY	66	FALSE	FEMALE	FALSE	TRUE	TRUE	TRUE	3	NECK	5	4	SCC	TRUE	UNK	FALSE	UNK	FALSE	TRUE	PAT_809_1527_202	TRUE
PAT_224	343	TRUE	FALSE	GERMANY	POMERANIA	70	TRUE	MALE	FALSE	TRUE	FALSE	FALSE	2	NOSE	3	3	BCC	TRUE	TRUE	FALSE	FALSE	FALSE	TRUE	PAT_224_343_782	TRUE
PAT_959	1813	FALSE	FALSE	POMERANIA	POMERANIA	46	TRUE	MALE	FALSE	FALSE	FALSE	FALSE	2	CHEST	4	4	BCC	FALSE	UNK	FALSE	UNK	FALSE	TRUE	PAT_959_1813_1000	TRUE
PAT_1551	1889					53								FOREARM			ACK	TRUE	FALSE	FALSE	FALSE	FALSE	TRUE	PAT_1551_1889_948	FALSE
PAT_1944	3921					42								FACE			SEK	FALSE	TRUE	FALSE	FALSE	FALSE	TRUE	PAT_1944_3921_281	FALSE
PAT_1741	3273					44								HAND			ACK	TRUE	FALSE	FALSE	FALSE	FALSE	TRUE	PAT_1741_3273_34	FALSE
PAT_1065	276					52								FACE			ACK	FALSE	FALSE	FALSE	FALSE	FALSE	FALSE	PAT_1065_276_231	FALSE
PAT_2034	4269					65								FOREARM			ACK	FALSE	FALSE	FALSE	FALSE	FALSE	FALSE	PAT_2034_4269_670	FALSE
PAT_448	875	FALSE	FALSE	POMERANIA	POMERANIA	66	TRUE	FEMALE	FALSE	TRUE	TRUE	TRUE	2	NOSE	5	4	SCC	FALSE	UNK	FALSE	UNK	FALSE	FALSE	PAT_448_875_81	TRUE
PAT_773	1459	FALSE	FALSE	ITALY	ITALY	55	FALSE	MALE	TRUE	TRUE	TRUE	TRUE	3	FACE	7	5	BCC	TRUE	UNK	FALSE	UNK	TRUE	TRUE	PAT_773_1459_554	TRUE
PAT_1415	1437					77								CHEST			SEK	FALSE	FALSE	FALSE	FALSE	FALSE	FALSE	PAT_1415_1437_527	FALSE
PAT_1735	3241					21								SCALP			NEV	FALSE	TRUE	FALSE	FALSE	FALSE	TRUE	PAT_1735_3241_207	FALSE
PAT_2053	4360					78								FACE			SEK	FALSE	FALSE	FALSE	FALSE	FALSE	TRUE	PAT_2053_4360_281	FALSE
PAT_90	139	FALSE	FALSE	POMERANIA	POMERANIA	73	FALSE	FEMALE	FALSE	TRUE	TRUE	TRUE	3	FACE	6	6	BCC	FALSE	UNK	FALSE	UNK	FALSE	TRUE	PAT_90_139_57	TRUE
PAT_827	1598	TRUE	FALSE	GERMANY	GERMANY	67	FALSE	MALE	FALSE	FALSE	TRUE	TRUE	2	HAND	20	15	BCC	TRUE	UNK	FALSE	UNK	FALSE	TRUE	PAT_827_1598_85	TRUE
PAT_1780	3380					61								ABDOMEN			SEK	FALSE	FALSE	FALSE	FALSE	FALSE	TRUE	PAT_1780_3380_542	FALSE
PAT_1529	1798					59								FACE			SEK	TRUE	TRUE	FALSE	FALSE	FALSE	TRUE	PAT_1529_1798_206	FALSE
PAT_954	1808	FALSE	FALSE	POMERANIA	POMERANIA	52	TRUE	FEMALE	FALSE	FALSE	TRUE	TRUE	2	FACE	10	7	BCC	TRUE	UNK	TRUE	UNK	TRUE	TRUE	PAT_954_1808_415	TRUE
PAT_471	909	FALSE	FALSE	POMERANIA	POMERANIA	13	FALSE	FEMALE	FALSE	FALSE	FALSE	FALSE	2	THIGH	89	27	NEV	FALSE	UNK	UNK	UNK	FALSE	TRUE	PAT_471_909_394	TRUE
PAT_1288	1003					39								NECK			NEV	FALSE	TRUE	FALSE	FALSE	FALSE	TRUE	PAT_1288_1003_553	FALSE
PAT_337	706	FALSE	FALSE	GERMANY	GERMANY	50	TRUE	MALE	TRUE	TRUE	FALSE	FALSE	2	CHEST	35	27	BCC	TRUE	FALSE	TRUE	FALSE	FALSE	TRUE	PAT_337_706_598	TRUE
PAT_817	4471	FALSE	TRUE	GERMANY	GERMANY	85	FALSE	MALE	TRUE	TRUE	TRUE	TRUE	2	NECK	11	10	ACK	TRUE	TRUE	FALSE	FALSE	FALSE	FALSE	PAT_817_4471_179	FALSE
PAT_1892	3760					39								FACE			ACK	FALSE	FALSE	FALSE	TRUE	FALSE	FALSE	PAT_1892_3760_713	FALSE
PAT_1326	1156					59								ABDOMEN			NEV	FALSE	TRUE	FALSE	FALSE	FALSE	TRUE	PAT_1326_1156_163	FALSE
PAT_771	1488	TRUE	TRUE	ITALY	ITALY	69	FALSE	MALE	FALSE	TRUE	TRUE	TRUE	3	ARM	7	7	SCC	TRUE	TRUE	FALSE	TRUE	FALSE	TRUE	PAT_771_1488_922	TRUE
PAT_379	1531	FALSE	FALSE	POMERANIA	POMERANIA	60	TRUE	MALE	FALSE	TRUE	FALSE	FALSE	1	CHEST	22	15	BCC	TRUE	TRUE	TRUE	FALSE	TRUE	TRUE	PAT_379_1531_17	TRUE
PAT_2065	4412					88								CHEST			SEK	FALSE	TRUE	FALSE	FALSE	FALSE	TRUE	PAT_2065_4412_407	FALSE
PAT_921	1750	FALSE	TRUE	GERMANY	GERMANY	62	FALSE	MALE	FALSE	TRUE	TRUE	TRUE	2	NOSE	5	3	ACK	TRUE	FALSE	FALSE	FALSE	TRUE	FALSE	PAT_921_1750_313	TRUE
PAT_392	792	FALSE	TRUE	ITALY	ITALY	48	TRUE	MALE	TRUE	TRUE	FALSE	FALSE	3	FACE	7	5	BCC	TRUE	TRUE	FALSE	TRUE	FALSE	TRUE	PAT_392_792_712	TRUE
PAT_768	1449	TRUE	TRUE	ITALY	GERMANY	88	TRUE	MALE	FALSE	TRUE	TRUE	TRUE	3	FOREARM	26	20	SCC	TRUE	UNK	FALSE	UNK	TRUE	TRUE	PAT_768_1449_842	TRUE
PAT_1764	3336					73								FACE			SEK	TRUE	FALSE	FALSE	FALSE	FALSE	TRUE	PAT_1764_3336_981	FALSE
PAT_633	1199	TRUE	TRUE	POMERANIA	POMERANIA	61	TRUE	MALE	FALSE	FALSE	TRUE	FALSE	1	ABDOMEN	10	7	SCC	TRUE	TRUE	TRUE	TRUE	TRUE	TRUE	PAT_633_1199_218	TRUE
PAT_53	1144	FALSE	FALSE	BRAZIL	BRAZIL	80	FALSE	MALE	FALSE	TRUE	TRUE	FALSE	1	ARM	12	10	BCC	TRUE	TRUE	FALSE	FALSE	FALSE	TRUE	PAT_53_1144_892	TRUE
PAT_528	3072	FALSE	FALSE	GERMANY	GERMANY	75	FALSE	FEMALE	FALSE	FALSE	TRUE	TRUE	2	FOREARM	8	6	ACK	TRUE	FALSE	FALSE	FALSE	FALSE	TRUE	PAT_528_3072_615	FALSE
PAT_2119	4625					58								CHEST			ACK	TRUE	FALSE	FALSE	FALSE	FALSE	FALSE	PAT_2119_4625_733	FALSE
PAT_473	911	FALSE	TRUE	POMERANIA	POMERANIA	33	TRUE	MALE	FALSE	TRUE	FALSE	FALSE	2	CHEST	10	8	BCC	TRUE	TRUE	FALSE	FALSE	TRUE	TRUE	PAT_473_911_610	TRUE
PAT_816	1544	FALSE	FALSE	GERMANY	NETHERLANDS	60	FALSE	MALE	TRUE	FALSE	TRUE	FALSE	3	CHEST	35	25	BCC	TRUE	UNK	FALSE	UNK	FALSE	TRUE	PAT_816_1544_933	TRUE
PAT_330	698	FALSE	FALSE	ITALY	ITALY	71	FALSE	MALE	FALSE	FALSE	TRUE	TRUE	2	CHEST	15	14	BCC	TRUE	FALSE	TRUE	FALSE	FALSE	TRUE	PAT_330_698_302	TRUE
PAT_159	246	FALSE	FALSE	POMERANIA	POMERANIA	73	TRUE	FEMALE	TRUE	TRUE	TRUE	FALSE	2	NOSE	7	6	BCC	TRUE	UNK	TRUE	UNK	TRUE	TRUE	PAT_159_246_630	TRUE
PAT_571	1096	FALSE	FALSE	POMERANIA	POMERANIA	47	FALSE	FEMALE	FALSE	TRUE	FALSE	FALSE	3	FOREARM	15	13	BCC	TRUE	UNK	TRUE	UNK	TRUE	TRUE	PAT_571_1096_10	TRUE
PAT_1481	1675					60								ARM			ACK	TRUE	FALSE	FALSE	FALSE	FALSE	FALSE	PAT_1481_1675_371	FALSE
PAT_510	959	FALSE	FALSE	GERMANY	GERMANY	62	TRUE	MALE	TRUE	TRUE	TRUE	TRUE	3	FACE	9	6	BCC	TRUE	TRUE	TRUE	TRUE	TRUE	FALSE	PAT_510_959_985	TRUE
PAT_409	2614	FALSE	FALSE	ITALY	ITALY	46	TRUE	FEMALE	FALSE	TRUE	FALSE	FALSE	3	HAND	4	3	ACK	TRUE	FALSE	FALSE	FALSE	FALSE	FALSE	PAT_409_2614_805	FALSE
PAT_768	1450	TRUE	TRUE	ITALY	GERMANY	88	TRUE	MALE	FALSE	TRUE	TRUE	TRUE	3	BACK	17	10	BCC	TRUE	UNK	FALSE	UNK	FALSE	TRUE	PAT_768_1450_402	TRUE
PAT_1216	759					41								FACE			NEV	FALSE	TRUE	FALSE	FALSE	FALSE	TRUE	PAT_1216_759_542	FALSE
PAT_123	186	FALSE	FALSE	POMERANIA	POMERANIA	56	FALSE	FEMALE	TRUE	FALSE	TRUE	TRUE	1	ARM	12	10	BCC	TRUE	UNK	FALSE	UNK	TRUE	FALSE	PAT_123_186_718	TRUE
PAT_1626	2811					64								EAR			SEK	FALSE	FALSE	FALSE	FALSE	FALSE	TRUE	PAT_1626_2811_850	FALSE
PAT_1133	510					52								HAND			ACK	TRUE	FALSE	FALSE	FALSE	FALSE	FALSE	PAT_1133_510_956	FALSE
PAT_59	93	TRUE	FALSE	BRAZIL	BRAZIL	72	FALSE	FEMALE	FALSE	FALSE	TRUE	FALSE	2	ARM	23	15	BCC	TRUE	FALSE	FALSE	FALSE	FALSE	FALSE	PAT_59_93_342	TRUE
PAT_330	1440	FALSE	FALSE	ITALY	ITALY	72	FALSE	MALE	FALSE	FALSE	TRUE	TRUE	2	NECK	7	4	SCC	TRUE	UNK	FALSE	UNK	FALSE	TRUE	PAT_330_1440_532	TRUE
PAT_1934	3890					39								FOREARM			NEV	TRUE	TRUE	FALSE	FALSE	FALSE	TRUE	PAT_1934_3890_306	FALSE
PAT_1203	724					49								FOREARM			SEK	FALSE	FALSE	FALSE	FALSE	FALSE	TRUE	PAT_1203_724_762	FALSE
PAT_2098	4559					67								CHEST			ACK	TRUE	FALSE	FALSE	FALSE	FALSE	FALSE	PAT_2098_4559_436	FALSE
PAT_1275	955					37								FOREARM			ACK	TRUE	TRUE	FALSE	FALSE	FALSE	FALSE	PAT_1275_955_131	FALSE
PAT_798	1529	FALSE	TRUE	ITALY	ITALY	56	FALSE	FEMALE	TRUE	TRUE	TRUE	TRUE	3	ABDOMEN	5	4	NEV	FALSE	UNK	FALSE	UNK	FALSE	FALSE	PAT_798_1529_282	TRUE
PAT_796	1509	TRUE	FALSE	ITALY	ITALY	83	FALSE	MALE	FALSE	FALSE	TRUE	TRUE	2	FOREARM	12	15	BCC	TRUE	TRUE	FALSE	FALSE	FALSE	FALSE	PAT_796_1509_400	TRUE
PAT_373	2598	FALSE	FALSE	BRAZIL	GERMANY	80	FALSE	MALE	FALSE	TRUE	TRUE	TRUE	4	FOREARM	7	5	SEK	FALSE	TRUE	FALSE	FALSE	FALSE	TRUE	PAT_373_2598_514	FALSE
PAT_1221	766					54								ARM			SEK	TRUE	TRUE	FALSE	FALSE	FALSE	TRUE	PAT_1221_766_430	FALSE
PAT_167	684	FALSE	FALSE	GERMANY	GERMANY	59	TRUE	MALE	TRUE	TRUE	FALSE	FALSE	1	ARM	10	7	ACK	FALSE	FALSE	FALSE	FALSE	FALSE	FALSE	PAT_167_684_365	FALSE
PAT_535	1010	FALSE	FALSE	CZECH	GERMANY	56	FALSE	FEMALE	TRUE	TRUE	TRUE	TRUE	1	FACE	6	5	BCC	FALSE	UNK	FALSE	UNK	FALSE	TRUE	PAT_535_1010_303	TRUE
PAT_798	1771	FALSE	TRUE	ITALY	ITALY	55	FALSE	FEMALE	TRUE	TRUE	TRUE	TRUE	3	CHEST	5	4	ACK	TRUE	FALSE	FALSE	FALSE	FALSE	FALSE	PAT_798_1771_240	FALSE
PAT_150	1799	TRUE	TRUE	POMERANIA	POMERANIA	50	TRUE	FEMALE	TRUE	TRUE	FALSE	FALSE	2	HAND	12	6	SCC	TRUE	UNK	TRUE	UNK	FALSE	TRUE	PAT_150_1799_644	TRUE
PAT_192	296	FALSE	FALSE	ITALY	ITALY	74	TRUE	MALE	FALSE	FALSE	TRUE	TRUE	2	FACE	10	10	SCC	TRUE	TRUE	FALSE	TRUE	FALSE	FALSE	PAT_192_296_824	TRUE
PAT_142	210	FALSE	FALSE	POMERANIA	POMERANIA	78	FALSE	FEMALE	TRUE	TRUE	FALSE	FALSE	1	FACE	6	5	BCC	TRUE	UNK	FALSE	UNK	FALSE	TRUE	PAT_142_210_904	TRUE
PAT_1555	2396					55								FACE			SEK	FALSE	TRUE	FALSE	FALSE	FALSE	TRUE	PAT_1555_2396_71	FALSE
PAT_528	993	FALSE	FALSE	GERMANY	GERMANY	75	FALSE	FEMALE	FALSE	FALSE	TRUE	TRUE	2	ARM	8	6	ACK	TRUE	FALSE	FALSE	FALSE	FALSE	TRUE	PAT_528_993_589	TRUE
PAT_722	1376	TRUE	FALSE	POMERANIA	POMERANIA	65	TRUE	MALE	TRUE	FALSE	TRUE	TRUE	2	CHEST	12	7	BCC	TRUE	UNK	TRUE	UNK	TRUE	TRUE	PAT_722_1376_280	TRUE
PAT_953	1806	FALSE	TRUE	POMERANIA	POMERANIA	53	TRUE	FEMALE	TRUE	FALSE	FALSE	TRUE	3	ARM	9	8	SCC	TRUE	TRUE	FALSE	FALSE	FALSE	TRUE	PAT_953_1806_845	TRUE
PAT_340	714	FALSE	TRUE	ITALY	ITALY	54	FALSE	FEMALE	FALSE	TRUE	TRUE	TRUE	4	BACK	14	12	MEL	TRUE	TRUE	FALSE	TRUE	FALSE	TRUE	PAT_340_714_314	TRUE
PAT_1170	609					41								CHEST			ACK	TRUE	FALSE	TRUE	FALSE	FALSE	FALSE	PAT_1170_609_378	FALSE
PAT_845	1604	FALSE	FALSE	GERMANY	GERMANY	56	TRUE	FEMALE	FALSE	TRUE	FALSE	TRUE	3	FACE	15	10	BCC	FALSE	UNK	FALSE	UNK	FALSE	TRUE	PAT_845_1604_313	TRUE
PAT_996	6					50								CHEST			ACK	FALSE	FALSE	FALSE	FALSE	FALSE	FALSE	PAT_996_6_367	FALSE
PAT_2122	4642					62								ARM			ACK	FALSE	FALSE	FALSE	FALSE	FALSE	FALSE	PAT_2122_4642_204	FALSE
PAT_168	262	TRUE	TRUE	GERMANY	GERMANY	50	TRUE	MALE	FALSE	TRUE	FALSE	FALSE	2	FACE	12	12	BCC	TRUE	TRUE	TRUE	FALSE	TRUE	TRUE	PAT_168_262_292	TRUE
PAT_277	427	FALSE	FALSE	POMERANIA	POMERANIA	65	FALSE	FEMALE	TRUE	TRUE	FALSE	FALSE	2	FACE	6	5	ACK	TRUE	FALSE	FALSE	FALSE	FALSE	FALSE	PAT_277_427_658	TRUE
PAT_38	1003	FALSE	FALSE	GERMANY	GERMANY	53	TRUE	MALE	TRUE	TRUE	TRUE	FALSE	1	ARM	9	6	ACK	TRUE	FALSE	FALSE	FALSE	FALSE	FALSE	PAT_38_1003_226	TRUE
PAT_903	1720	FALSE	FALSE	ITALY	ITALY	66	FALSE	FEMALE	FALSE	FALSE	TRUE	TRUE	2	FACE	3	2	BCC	TRUE	UNK	FALSE	UNK	FALSE	TRUE	PAT_903_1720_647	TRUE
PAT_2039	4290					58								FOREARM			ACK	TRUE	TRUE	FALSE	FALSE	FALSE	TRUE	PAT_2039_4290_273	FALSE
PAT_1727	3233					89								HAND			ACK	TRUE	FALSE	FALSE	FALSE	FALSE	TRUE	PAT_1727_3233_399	FALSE
PAT_272	419	FALSE	FALSE	POMERANIA	POMERANIA	83	FALSE	FEMALE	FALSE	FALSE	FALSE	FALSE	2	FACE	15	12	BCC	FALSE	FALSE	FALSE	FALSE	FALSE	TRUE	PAT_272_419_906	TRUE
PAT_29	40	FALSE	FALSE	GERMANY	GERMANY	41	FALSE	FEMALE	FALSE	FALSE	FALSE	FALSE	2	BACK	10	7	NEV	FALSE	UNK	FALSE	UNK	FALSE	TRUE	PAT_29_40_561	TRUE
PAT_164	255	FALSE	FALSE	NETHERLANDS	NETHERLANDS	77	FALSE	FEMALE	TRUE	TRUE	FALSE	FALSE	2	THIGH	10	9	SCC	TRUE	FALSE	FALSE	FALSE	FALSE	FALSE	PAT_164_255_119	TRUE
PAT_238	364	FALSE	FALSE	POMERANIA	POMERANIA	81	FALSE	FEMALE	FALSE	FALSE	FALSE	FALSE	2	FOOT	16	14	ACK	TRUE	FALSE	FALSE	FALSE	FALSE	FALSE	PAT_238_364_387	TRUE
PAT_1955	3946					58								FACE			ACK	TRUE	TRUE	FALSE	TRUE	FALSE	FALSE	PAT_1955_3946_319	FALSE
PAT_944	1795	FALSE	TRUE	POMERANIA	POMERANIA	31	TRUE	MALE	FALSE	FALSE	TRUE	TRUE	3	FACE	10	7	BCC	FALSE	TRUE	FALSE	FALSE	TRUE	TRUE	PAT_944_1795_666	TRUE
PAT_490	933	FALSE	FALSE	POMERANIA	POMERANIA	45	TRUE	MALE	TRUE	FALSE	FALSE	FALSE	2	EAR	5	4	SCC	TRUE	TRUE	FALSE	FALSE	FALSE	TRUE	PAT_490_933_17	TRUE
PAT_180	279	FALSE	TRUE	GERMANY	GERMANY	54	FALSE	FEMALE	FALSE	TRUE	FALSE	FALSE	3	FOREARM	15	13	BCC	TRUE	TRUE	FALSE	FALSE	TRUE	TRUE	PAT_180_279_746	TRUE
PAT_789	1483	FALSE	FALSE	GERMANY	GERMANY	70	TRUE	MALE	TRUE	FALSE	TRUE	TRUE	3	BACK	15	7	BCC	TRUE	TRUE	TRUE	FALSE	FALSE	TRUE	PAT_789_1483_793	TRUE
PAT_1767	3340					59								FACE			ACK	TRUE	FALSE	FALSE	FALSE	FALSE	TRUE	PAT_1767_3340_959	FALSE
PAT_1408	1404					68								EAR			SEK	FALSE	FALSE	FALSE	FALSE	FALSE	TRUE	PAT_1408_1404_929	FALSE
PAT_1951	3934					79								ARM			ACK	TRUE	TRUE	FALSE	TRUE	TRUE	FALSE	PAT_1951_3934_98	FALSE
PAT_177	775	FALSE	FALSE	GERMANY	GERMANY	52	FALSE	FEMALE	FALSE	TRUE	TRUE	TRUE	1	FACE	13	10	ACK	TRUE	FALSE	FALSE	FALSE	FALSE	FALSE	PAT_177_775_786	FALSE
PAT_1483	1678					82								FOREARM			ACK	TRUE	FALSE	FALSE	FALSE	FALSE	FALSE	PAT_1483_1678_538	FALSE
PAT_711	4067	FALSE	FALSE	GERMANY	GERMANY	50	FALSE	MALE	TRUE	FALSE	TRUE	FALSE	2	HAND	23	21	ACK	TRUE	FALSE	FALSE	FALSE	FALSE	TRUE	PAT_711_4067_260	FALSE
PAT_914	1740	FALSE	FALSE	GERMANY	GERMANY	74	FALSE	FEMALE	FALSE	FALSE	TRUE	TRUE	2	HAND	6	6	ACK	TRUE	FALSE	FALSE	FALSE	FALSE	TRUE	PAT_914_1740_932	TRUE
PAT_53	81	FALSE	FALSE	BRAZIL	BRAZIL	78	FALSE	MALE	FALSE	TRUE	TRUE	FALSE	1	FACE	11	10	BCC	TRUE	FALSE	FALSE	FALSE	FALSE	FALSE	PAT_53_81_522	TRUE
PAT_1370	1273					57								FACE			ACK	TRUE	TRUE	FALSE	FALSE	FALSE	TRUE	PAT_1370_1273_41	FALSE
PAT_457	890	FALSE	FALSE	POMERANIA	POMERANIA	77	FALSE	FEMALE	FALSE	FALSE	FALSE	FALSE	2	FOREARM	7	4	ACK	TRUE	FALSE	FALSE	FALSE	FALSE	FALSE	PAT_457_890_255	TRUE
PAT_494	939	FALSE	FALSE	POMERANIA	POMERANIA	53	FALSE	FEMALE	FALSE	TRUE	TRUE	TRUE	2	NOSE	6	4	BCC	TRUE	UNK	FALSE	UNK	UNK	FALSE	PAT_494_939_518	TRUE
PAT_835	1578	TRUE	FALSE	ITALY	ITALY	69	FALSE	MALE	TRUE	FALSE	TRUE	TRUE	2	BACK	14	11	BCC	TRUE	FALSE	FALSE	FALSE	FALSE	TRUE	PAT_835_1578_52	TRUE
PAT_325	689	FALSE	FALSE	ITALY	ITALY	55	FALSE	FEMALE	FALSE	TRUE	TRUE	TRUE	3	BACK	11	7	SCC	TRUE	FALSE	FALSE	FALSE	FALSE	TRUE	PAT_325_689_528	TRUE
PAT_344	718	FALSE	FALSE	GERMANY	GERMANY	52	FALSE	FEMALE	FALSE	FALSE	TRUE	TRUE	2	BACK	4	2	NEV	FALSE	UNK	FALSE	UNK	FALSE	FALSE	PAT_344_718_206	TRUE
PAT_1088	373					44								FOREARM			ACK	TRUE	FALSE	FALSE	FALSE	FALSE	FALSE	PAT_1088_373_781	FALSE
PAT_1061	254					42								CHEST			ACK	TRUE	FALSE	FALSE	FALSE	FALSE	FALSE	PAT_1061_254_813	FALSE
PAT_432	851	FALSE	FALSE	GERMANY	GERMANY	55	FALSE	FEMALE	FALSE	TRUE	FALSE	FALSE	2	NOSE	7	5	BCC	TRUE	TRUE	TRUE	FALSE	TRUE	TRUE	PAT_432_851_386	TRUE
PAT_27	38	FALSE	FALSE	ITALY	ITALY	70	FALSE	FEMALE	TRUE	TRUE	TRUE	TRUE	2	HAND	15	13	ACK	UNK	UNK	FALSE	FALSE	FALSE	TRUE	PAT_27_38_240	TRUE
PAT_2036	4280					72								EAR			ACK	TRUE	FALSE	FALSE	FALSE	FALSE	FALSE	PAT_2036_4280_90	FALSE
PAT_147	219	FALSE	FALSE	POMERANIA	POMERANIA	39	FALSE	MALE	FALSE	FALSE	FALSE	FALSE	2	FACE	10	8	BCC	TRUE	TRUE	TRUE	FALSE	TRUE	TRUE	PAT_147_219_544	TRUE
PAT_2150	4766					40								HAND			ACK	FALSE	FALSE	FALSE	FALSE	FALSE	FALSE	PAT_2150_4766_754	FALSE
PAT_267	1062	FALSE	FALSE	POMERANIA	POMERANIA	79	FALSE	MALE	FALSE	FALSE	FALSE	FALSE	2	ARM	14	14	BCC	TRUE	TRUE	FALSE	FALSE	TRUE	TRUE	PAT_267_1062_418	TRUE
PAT_2090	4532					60								LIP			ACK	FALSE	TRUE	FALSE	FALSE	FALSE	FALSE	PAT_2090_4532_178	FALSE
PAT_2049	4348					51								ARM			SEK	FALSE	FALSE	FALSE	FALSE	FALSE	TRUE	PAT_2049_4348_485	FALSE
PAT_753	1833	FALSE	FALSE	GERMANY	GERMANY	59	FALSE	FEMALE	FALSE	TRUE	TRUE	TRUE	3	ARM	4	4	ACK	TRUE	FALSE	FALSE	FALSE	FALSE	FALSE	PAT_753_1833_710	FALSE
PAT_968	1835	FALSE	TRUE	POMERANIA	POMERANIA	56	TRUE	MALE	FALSE	TRUE	FALSE	TRUE	2	FACE	4	3	BCC	TRUE	TRUE	FALSE	TRUE	TRUE	TRUE	PAT_968_1835_721	TRUE
PAT_717	1347	FALSE	FALSE	GERMANY	GERMANY	61	TRUE	FEMALE	FALSE	TRUE	TRUE	FALSE	2	FOREARM	30	26	MEL	FALSE	UNK	FALSE	UNK	FALSE	FALSE	PAT_717_1347_899	TRUE
PAT_1605	2715					81								CHEST			ACK	TRUE	FALSE	FALSE	FALSE	FALSE	FALSE	PAT_1605_2715_845	FALSE
PAT_1650	2913					68								FOREARM			ACK	TRUE	FALSE	FALSE	FALSE	FALSE	TRUE	PAT_1650_2913_374	FALSE
PAT_354	1814	FALSE	FALSE	GERMANY	ITALY	65	FALSE	MALE	TRUE	TRUE	TRUE	TRUE	2	FACE	6	4	SEK	FALSE	FALSE	FALSE	FALSE	FALSE	TRUE	PAT_354_1814_153	FALSE
PAT_1208	736					37								FACE			NEV	FALSE	TRUE	FALSE	FALSE	FALSE	FALSE	PAT_1208_736_599	FALSE
PAT_852	1629	FALSE	FALSE	UNK	GERMANY	56	FALSE	MALE	TRUE	FALSE	TRUE	TRUE	3	EAR	7	5	BCC	FALSE	FALSE	FALSE	FALSE	TRUE	TRUE	PAT_852_1629_265	TRUE
PAT_2105	4587					55								FOREARM			ACK	FALSE	FALSE	FALSE	FALSE	FALSE	FALSE	PAT_2105_4587_204	FALSE
PAT_1066	281					47								FOREARM			ACK	TRUE	FALSE	FALSE	FALSE	FALSE	FALSE	PAT_1066_281_698	FALSE
PAT_1308	1095					46								ABDOMEN			NEV	FALSE	TRUE	FALSE	FALSE	FALSE	TRUE	PAT_1308_1095_117	FALSE
PAT_379	4405	FALSE	FALSE	POMERANIA	POMERANIA	60	TRUE	MALE	FALSE	TRUE	FALSE	FALSE	1	FOREARM	22	15	ACK	TRUE	TRUE	FALSE	FALSE	FALSE	FALSE	PAT_379_4405_969	FALSE
PAT_677	1350	FALSE	FALSE	ITALY	ITALY	75	TRUE	MALE	FALSE	TRUE	TRUE	TRUE	2	THIGH	8	6	ACK	TRUE	TRUE	FALSE	FALSE	FALSE	TRUE	PAT_677_1350_67	TRUE
PAT_217	1290	FALSE	TRUE	POMERANIA	POMERANIA	77	FALSE	MALE	FALSE	TRUE	TRUE	TRUE	1	CHEST	19	13	BCC	TRUE	UNK	TRUE	UNK	TRUE	FALSE	PAT_217_1290_283	TRUE
PAT_742	1402	FALSE	FALSE	POMERANIA	POMERANIA	78	FALSE	FEMALE	FALSE	FALSE	TRUE	TRUE	2	HAND	15	10	ACK	FALSE	FALSE	FALSE	TRUE	FALSE	TRUE	PAT_742_1402_818	TRUE
PAT_1288	1003					39								NECK			NEV	FALSE	TRUE	FALSE	FALSE	FALSE	TRUE	PAT_1288_1003_969	FALSE
PAT_1780	3381					61								HAND			NEV	FALSE	TRUE	FALSE	FALSE	FALSE	TRUE	PAT_1780_3381_999	FALSE
PAT_846	4421	FALSE	FALSE		GERMANY	63	TRUE	FEMALE	TRUE	FALSE	TRUE	TRUE	2	FOREARM	19	12	ACK	FALSE	TRUE	FALSE	FALSE	FALSE	FALSE	PAT_846_4421_153	FALSE
PAT_605	1152	TRUE	FALSE	ITALY	ITALY	65	FALSE	FEMALE	FALSE	FALSE	TRUE	TRUE	3	FOREARM	8	8	SCC	TRUE	UNK	FALSE	UNK	FALSE	TRUE	PAT_605_1152_536	TRUE
PAT_613	1164	FALSE	FALSE	ITALY	ITALY	75	FALSE	FEMALE	TRUE	FALSE	TRUE	TRUE	1	THIGH	1	1	BCC	FALSE	TRUE	FALSE	FALSE	FALSE	TRUE	PAT_613_1164_827	TRUE
PAT_1819	3569					48								HAND			ACK	FALSE	TRUE	FALSE	FALSE	FALSE	FALSE	PAT_1819_3569_217	FALSE
PAT_881	1681	FALSE	FALSE	POMERANIA	POMERANIA	45	FALSE	FEMALE	TRUE	TRUE	TRUE	FALSE	2	FOOT	5	4	SCC	FALSE	UNK	FALSE	UNK	FALSE	FALSE	PAT_881_1681_462	TRUE
PAT_1636	2869					50								FOREARM			SEK	FALSE	FALSE	FALSE	FALSE	FALSE	FALSE	PAT_1636_2869_595	FALSE
PAT_75	113	FALSE	FALSE	GERMANY	GERMANY	50	TRUE	MALE	TRUE	FALSE	TRUE	TRUE	2	FACE	11	11	SCC	TRUE	UNK	FALSE	UNK	FALSE	TRUE	PAT_75_113_165	TRUE
PAT_817	1537	FALSE	TRUE	GERMANY	GERMANY	85	FALSE	MALE	TRUE	TRUE	TRUE	TRUE	2	THIGH	11	10	BCC	FALSE	TRUE	FALSE	TRUE	FALSE	TRUE	PAT_817_1537_943	TRUE
PAT_1772	3346					50								FACE			NEV	FALSE	FALSE	FALSE	FALSE	FALSE	TRUE	PAT_1772_3346_66	FALSE
PAT_786	1480	FALSE	TRUE	GERMANY	GERMANY	75	TRUE	MALE	FALSE	FALSE	TRUE	TRUE	2	EAR	10	7	BCC	TRUE	UNK	FALSE	UNK	TRUE	TRUE	PAT_786_1480_914	TRUE
PAT_269	415	FALSE	TRUE	POMERANIA	POMERANIA	58	TRUE	MALE	FALSE	FALSE	FALSE	FALSE	2	CHEST	20	18	BCC	TRUE	TRUE	TRUE	FALSE	TRUE	TRUE	PAT_269_415_103	TRUE
PAT_788	1503	FALSE	FALSE	ITALY	ITALY	60	TRUE	FEMALE	FALSE	FALSE	TRUE	FALSE	4	FACE	17	7	BCC	FALSE	TRUE	FALSE	FALSE	FALSE	TRUE	PAT_788_1503_541	TRUE
PAT_823	1558	FALSE	TRUE	GERMANY	GERMANY	64	TRUE	MALE	TRUE	FALSE	TRUE	TRUE	2	ARM	30	20	BCC	TRUE	TRUE	TRUE	FALSE	TRUE	TRUE	PAT_823_1558_67	TRUE
PAT_1988	4052					45								NOSE			SEK	FALSE	TRUE	FALSE	FALSE	FALSE	TRUE	PAT_1988_4052_897	FALSE
PAT_492	937	FALSE	TRUE	POMERANIA	POMERANIA	70	FALSE	MALE	FALSE	FALSE	FALSE	FALSE	2	CHEST	18	13	SCC	FALSE	TRUE	FALSE	FALSE	FALSE	TRUE	PAT_492_937_126	TRUE
PAT_386	1554	TRUE	FALSE	POMERANIA	POMERANIA	67	FALSE	MALE	TRUE	FALSE	TRUE	TRUE	2	FOREARM	15	10	BCC	TRUE	TRUE	FALSE	TRUE	TRUE	FALSE	PAT_386_1554_455	TRUE
PAT_1307	1088					58								ABDOMEN			SEK	FALSE	FALSE	FALSE	FALSE	FALSE	TRUE	PAT_1307_1088_252	FALSE
PAT_1557	2399					49								HAND			ACK	TRUE	FALSE	FALSE	FALSE	FALSE	FALSE	PAT_1557_2399_681	FALSE
PAT_40	56	FALSE	FALSE	GERMANY	GERMANY	42	FALSE	FEMALE	TRUE	FALSE	FALSE	FALSE	1	ARM	20	12	BCC	TRUE	FALSE	FALSE	FALSE	FALSE	TRUE	PAT_40_56_160	TRUE
PAT_1837	3608					45								BACK			NEV	FALSE	FALSE	FALSE	FALSE	FALSE	FALSE	PAT_1837_3608_851	FALSE
PAT_313	669	FALSE	FALSE	GERMANY	GERMANY	85	TRUE	FEMALE	TRUE	TRUE	TRUE	TRUE	2	FACE	10	9	BCC	TRUE	TRUE	TRUE	FALSE	FALSE	TRUE	PAT_313_669_908	TRUE
PAT_464	900	FALSE	FALSE	GERMANY	GERMANY	74	TRUE	FEMALE	TRUE	TRUE	FALSE	FALSE	3	ARM	7	6	BCC	TRUE	TRUE	TRUE	FALSE	TRUE	TRUE	PAT_464_900_548	TRUE
PAT_658	1266	FALSE	TRUE	BRAZIL	BRAZIL	59	TRUE	MALE	TRUE	TRUE	TRUE	TRUE	4	FACE	4	3	BCC	FALSE	UNK	FALSE	UNK	FALSE	FALSE	PAT_658_1266_149	TRUE
PAT_1801	3459					56								BACK			NEV	FALSE	TRUE	FALSE	FALSE	FALSE	TRUE	PAT_1801_3459_857	FALSE
PAT_657	1247	FALSE	FALSE	GERMANY	GERMANY	46	FALSE	FEMALE	FALSE	TRUE	TRUE	TRUE	2	CHEST	12	9	BCC	TRUE	UNK	FALSE	UNK	FALSE	TRUE	PAT_657_1247_455	TRUE
PAT_154	235	TRUE	TRUE	ITALY	ITALY	78	TRUE	MALE	TRUE	TRUE	FALSE	FALSE	3	FACE	5	5	BCC	TRUE	TRUE	TRUE	FALSE	TRUE	FALSE	PAT_154_235_30	TRUE
PAT_1505	1733					83								ARM			ACK	TRUE	FALSE	FALSE	FALSE	FALSE	FALSE	PAT_1505_1733_128	FALSE
PAT_1377	3512					71								FACE			SEK	FALSE	FALSE	FALSE	FALSE	FALSE	TRUE	PAT_1377_3512_370	FALSE
PAT_810	1526	TRUE	FALSE	BRAZIL	GERMANY	51	TRUE	MALE	FALSE	FALSE	TRUE	TRUE	3	NECK	42	21	BCC	TRUE	TRUE	FALSE	FALSE	TRUE	TRUE	PAT_810_1526_67	TRUE
PAT_1186	680					39								THIGH			NEV	FALSE	FALSE	FALSE	FALSE	FALSE	TRUE	PAT_1186_680_578	FALSE
PAT_270	1387	FALSE	FALSE	POMERANIA	POMERANIA	90	FALSE	FEMALE	FALSE	TRUE	FALSE	FALSE	1	THIGH	13	7	SEK	FALSE	TRUE	FALSE	FALSE	FALSE	TRUE	PAT_270_1387_430	FALSE
PAT_419	2767	FALSE	FALSE	POMERANIA	POMERANIA	80	FALSE	FEMALE	TRUE	FALSE	FALSE	FALSE	2	FOREARM	7	5	ACK	TRUE	FALSE	FALSE	FALSE	FALSE	FALSE	PAT_419_2767_323	FALSE
PAT_2030	4246					65								FOREARM			NEV	FALSE	FALSE	FALSE	FALSE	FALSE	TRUE	PAT_2030_4246_973	FALSE
PAT_2092	4537					68								CHEST			SEK	FALSE	TRUE	FALSE	FALSE	FALSE	TRUE	PAT_2092_4537_438	FALSE
PAT_343	717	FALSE	FALSE	GERMANY	GERMANY	21	FALSE	FEMALE	TRUE	FALSE	TRUE	FALSE	2	FACE	19	7	SEK	FALSE	UNK	FALSE	UNK	FALSE	TRUE	PAT_343_717_927	TRUE
PAT_1364	1246					17								BACK			NEV	FALSE	TRUE	FALSE	FALSE	FALSE	TRUE	PAT_1364_1246_143	FALSE
PAT_2016	4156					67								EAR			SEK	TRUE	FALSE	FALSE	FALSE	FALSE	TRUE	PAT_2016_4156_941	FALSE
PAT_1573	2497					45								FACE			ACK	TRUE	FALSE	FALSE	FALSE	FALSE	FALSE	PAT_1573_2497_736	FALSE
PAT_935	1785	FALSE	FALSE	POMERANIA	POMERANIA	61	TRUE	FEMALE	TRUE	TRUE	FALSE	TRUE	2	FACE	20	16	SCC	TRUE	UNK	FALSE	UNK	FALSE	FALSE	PAT_935_1785_530	TRUE
PAT_1034	161					55								ARM			ACK	TRUE	FALSE	FALSE	FALSE	FALSE	FALSE	PAT_1034_161_203	FALSE
PAT_637	1434	TRUE	TRUE	BRAZIL	BRAZIL	69	FALSE	MALE	FALSE	TRUE	TRUE	TRUE	2	BACK	7	7	SCC	FALSE	FALSE	FALSE	FALSE	FALSE	TRUE	PAT_637_1434_684	TRUE
PAT_610	1156	TRUE	TRUE	ITALY	ITALY	74	TRUE	MALE	TRUE	FALSE	TRUE	TRUE	1	CHEST	18	7	BCC	TRUE	UNK	TRUE	UNK	TRUE	FALSE	PAT_610_1156_461	TRUE
PAT_252	383	FALSE	FALSE	ITALY	ITALY	75	FALSE	FEMALE	FALSE	TRUE	FALSE	FALSE	2	FOREARM	15	13	BCC	FALSE	TRUE	FALSE	FALSE	TRUE	TRUE	PAT_252_383_31	TRUE
PAT_890	1694	FALSE	TRUE	GERMANY	ITALY	55	TRUE	FEMALE	TRUE	TRUE	FALSE	FALSE	2	ARM	6	4	NEV	UNK	UNK	UNK	UNK	UNK	UNK	PAT_890_1694_29	TRUE
PAT_96	150	FALSE	TRUE	POMERANIA	POMERANIA	42	FALSE	MALE	FALSE	FALSE	FALSE	FALSE	2	CHEST	12	6	BCC	TRUE	UNK	TRUE	UNK	TRUE	TRUE	PAT_96_150_743	TRUE
PAT_1708	3155					73								FOREARM			ACK	TRUE	FALSE	FALSE	FALSE	FALSE	FALSE	PAT_1708_3155_581	FALSE
PAT_756	1496	FALSE	TRUE	ITALY	ITALY	27	FALSE	FEMALE	FALSE	TRUE	TRUE	TRUE	4	ABDOMEN	8	5	NEV	FALSE	TRUE	FALSE	FALSE	FALSE	TRUE	PAT_756_1496_480	TRUE
PAT_745	1406	FALSE	TRUE	POMERANIA	POMERANIA	74	FALSE	MALE	TRUE	FALSE	TRUE	TRUE	2	FOREARM	20	10	BCC	TRUE	UNK	TRUE	UNK	TRUE	TRUE	PAT_745_1406_409	TRUE
PAT_1723	3218					39								FACE			SEK	FALSE	FALSE	FALSE	FALSE	FALSE	TRUE	PAT_1723_3218_111	FALSE
PAT_1350	1230					20								BACK			NEV	FALSE	FALSE	FALSE	FALSE	FALSE	TRUE	PAT_1350_1230_925	FALSE
PAT_309	663	FALSE	FALSE	UNK	GERMANY	89	FALSE	FEMALE	TRUE	TRUE	TRUE	TRUE	2	NOSE	8	7	ACK	TRUE	FALSE	TRUE	FALSE	TRUE	TRUE	PAT_309_663_812	TRUE
PAT_104	1754	FALSE	FALSE	POMERANIA	POMERANIA	79	TRUE	FEMALE	TRUE	TRUE	FALSE	FALSE	2	ARM	11	10	ACK	TRUE	FALSE	FALSE	FALSE	FALSE	TRUE	PAT_104_1754_276	TRUE
PAT_797	1511	FALSE	FALSE	GERMANY	ITALY	71	TRUE	MALE	FALSE	FALSE	TRUE	TRUE	3	NOSE	15	12	BCC	TRUE	UNK	FALSE	UNK	FALSE	TRUE	PAT_797_1511_805	TRUE
PAT_928	1764	FALSE	FALSE	POMERANIA	POMERANIA	64	TRUE	FEMALE	FALSE	FALSE	FALSE	TRUE	3	NOSE	6	5	BCC	FALSE	UNK	FALSE	UNK	FALSE	TRUE	PAT_928_1764_426	TRUE
PAT_397	797	FALSE	TRUE	GERMANY	GERMANY	59	TRUE	MALE	TRUE	FALSE	FALSE	FALSE	3	FACE	9	10	SCC	TRUE	TRUE	FALSE	FALSE	FALSE	FALSE	PAT_397_797_638	TRUE
PAT_818	1539	FALSE	FALSE	POMERANIA	POMERANIA	64	TRUE	MALE	TRUE	FALSE	TRUE	TRUE	2	FACE	10	4	BCC	TRUE	UNK	FALSE	UNK	TRUE	TRUE	PAT_818_1539_859	TRUE
PAT_1405	1395					51								FACE			ACK	FALSE	FALSE	FALSE	FALSE	FALSE	FALSE	PAT_1405_1395_96	FALSE
PAT_260	1289	FALSE	FALSE	POMERANIA	POMERANIA	78	TRUE	FEMALE	TRUE	TRUE	FALSE	FALSE	1	FACE	10	10	ACK	TRUE	FALSE	FALSE	FALSE	FALSE	FALSE	PAT_260_1289_396	FALSE
PAT_506	957	TRUE	TRUE	GERMANY	GERMANY	67	TRUE	MALE	TRUE	FALSE	TRUE	TRUE	2	ARM	40	34	BCC	TRUE	UNK	TRUE	UNK	TRUE	TRUE	PAT_506_957_377	TRUE
PAT_579	1099	FALSE	FALSE	GERMANY	POMERANIA	45	TRUE	MALE	TRUE	TRUE	TRUE	TRUE	3	FOREARM	10	10	ACK	TRUE	TRUE	FALSE	FALSE	FALSE	TRUE	PAT_579_1099_837	TRUE
PAT_1570	2472					37								BACK			NEV	FALSE	TRUE	FALSE	FALSE	FALSE	FALSE	PAT_1570_2472_418	FALSE
PAT_918	1742	FALSE	FALSE	PORTUGAL	POMERANIA	91	FALSE	FEMALE	FALSE	FALSE	FALSE	FALSE	2	FACE	15	8	BCC	TRUE	TRUE	TRUE	TRUE	TRUE	TRUE	PAT_918_1742_456	TRUE
PAT_1246	846					51								ARM			ACK	TRUE	FALSE	FALSE	FALSE	FALSE	FALSE	PAT_1246_846_899	FALSE
PAT_579	1100	FALSE	FALSE	GERMANY	POMERANIA	45	TRUE	MALE	TRUE	TRUE	TRUE	TRUE	3	HAND	13	10	ACK	TRUE	TRUE	FALSE	FALSE	FALSE	TRUE	PAT_579_1100_988	TRUE
PAT_1367	1264					77								FOREARM			ACK	FALSE	FALSE	FALSE	FALSE	FALSE	FALSE	PAT_1367_1264_801	FALSE
PAT_993	1865	TRUE	FALSE	POMERANIA	POMERANIA	82	FALSE	MALE	FALSE	FALSE	TRUE	TRUE	2	NOSE	5	4	BCC	TRUE	UNK	FALSE	UNK	TRUE	TRUE	PAT_993_1865_559	TRUE
PAT_268	413	FALSE	FALSE	POMERANIA	POMERANIA	81	FALSE	FEMALE	TRUE	TRUE	FALSE	FALSE	2	FOREARM	21	20	BCC	TRUE	UNK	TRUE	UNK	TRUE	FALSE	PAT_268_413_643	TRUE
PAT_207	313	TRUE	FALSE	PORTUGAL	PORTUGAL	79	TRUE	MALE	FALSE	FALSE	TRUE	TRUE	3	CHEST	25	13	BCC	TRUE	TRUE	FALSE	FALSE	FALSE	TRUE	PAT_207_313_1	TRUE
PAT_1374	1285					54								FACE			ACK	TRUE	FALSE	FALSE	FALSE	TRUE	FALSE	PAT_1374_1285_735	FALSE
PAT_1406	1396					62								FACE			SEK	FALSE	TRUE	FALSE	FALSE	FALSE	TRUE	PAT_1406_1396_511	FALSE
PAT_173	268	FALSE	FALSE	GERMANY	GERMANY	17	FALSE	FEMALE	FALSE	TRUE	FALSE	FALSE	1	ARM	7	7	NEV	FALSE	UNK	FALSE	UNK	FALSE	TRUE	PAT_173_268_1000	TRUE
PAT_342	716	FALSE	FALSE	GERMANY	GERMANY	44	FALSE	FEMALE	TRUE	FALSE	TRUE	TRUE	2	CHEST	16	7	BCC	FALSE	UNK	FALSE	UNK	FALSE	TRUE	PAT_342_716_316	TRUE
PAT_970	1833	FALSE	TRUE	POMERANIA	POMERANIA	44	TRUE	FEMALE	FALSE	FALSE	TRUE	TRUE	2	NOSE	10	8	BCC	TRUE	UNK	UNK	UNK	FALSE	FALSE	PAT_970_1833_270	TRUE
PAT_996	6					50								CHEST			ACK	FALSE	FALSE	FALSE	FALSE	FALSE	FALSE	PAT_996_6_622	FALSE
PAT_651	1232	FALSE	FALSE	ITALY	GERMANY	78	FALSE	FEMALE	TRUE	TRUE	TRUE	TRUE	2	FOREARM	8	7	ACK	FALSE	FALSE	FALSE	FALSE	FALSE	FALSE	PAT_651_1232_950	TRUE
PAT_1600	2685					69								FOREARM			ACK	TRUE	FALSE	FALSE	FALSE	FALSE	TRUE	PAT_1600_2685_164	FALSE
PAT_1807	3481					51								FOREARM			ACK	TRUE	FALSE	FALSE	FALSE	FALSE	FALSE	PAT_1807_3481_801	FALSE
PAT_960	1816	FALSE	FALSE	POMERANIA	POMERANIA	59	TRUE	MALE	TRUE	TRUE	FALSE	FALSE	3	FACE	7	5	ACK	FALSE	FALSE	FALSE	FALSE	FALSE	FALSE	PAT_960_1816_662	TRUE
PAT_245	376	FALSE	TRUE	BRAZIL	GERMANY	71	FALSE	MALE	FALSE	TRUE	TRUE	TRUE	3	BACK	30	20	BCC	TRUE	TRUE	FALSE	FALSE	TRUE	FALSE	PAT_245_376_24	TRUE
PAT_1755	3310					32								BACK			NEV	FALSE	FALSE	FALSE	FALSE	FALSE	TRUE	PAT_1755_3310_986	FALSE
PAT_1006	53					63								FOREARM			ACK	FALSE	FALSE	FALSE	FALSE	FALSE	FALSE	PAT_1006_53_385	FALSE
PAT_1569	2456					78								FACE			SEK	TRUE	FALSE	FALSE	FALSE	FALSE	TRUE	PAT_1569_2456_393	FALSE
PAT_380	773	FALSE	FALSE	NETHERLANDS	GERMANY	59	TRUE	MALE	FALSE	TRUE	TRUE	TRUE	2	BACK	21	20	BCC	TRUE	FALSE	FALSE	FALSE	FALSE	FALSE	PAT_380_773_362	TRUE
PAT_834	1574	FALSE	FALSE	GERMANY	GERMANY	81	FALSE	MALE	TRUE	TRUE	TRUE	FALSE	2	BACK	10	9	SCC	FALSE	FALSE	FALSE	FALSE	FALSE	TRUE	PAT_834_1574_276	TRUE
PAT_163	254	FALSE	FALSE	GERMANY	GERMANY	51	TRUE	FEMALE	FALSE	TRUE	FALSE	FALSE	3	FACE	6	5	ACK	TRUE	FALSE	FALSE	FALSE	FALSE	FALSE	PAT_163_254_719	TRUE
PAT_265	407	FALSE	FALSE	POMERANIA	POMERANIA	44	TRUE	MALE	TRUE	FALSE	FALSE	FALSE	2	NOSE	10	10	BCC	TRUE	TRUE	FALSE	FALSE	FALSE	TRUE	PAT_265_407_421	TRUE
PAT_674	1277	FALSE	FALSE	GERMANY	GERMANY	49	FALSE	FEMALE	TRUE	TRUE	TRUE	TRUE	3	FACE	10	10	BCC	FALSE	UNK	FALSE	UNK	FALSE	TRUE	PAT_674_1277_9	TRUE
PAT_1800	3460					38								EAR			SEK	TRUE	TRUE	FALSE	FALSE	FALSE	TRUE	PAT_1800_3460_206	FALSE
PAT_534	1009	TRUE	FALSE	ITALY	ITALY	55	TRUE	MALE	FALSE	FALSE	TRUE	TRUE	3	BACK	7	6	BCC	TRUE	TRUE	TRUE	FALSE	TRUE	TRUE	PAT_534_1009_924	TRUE
PAT_585	1130	TRUE	TRUE	POMERANIA	POMERANIA	59	FALSE	MALE	FALSE	FALSE	FALSE	FALSE	3	ABDOMEN	5	5	ACK	TRUE	TRUE	FALSE	FALSE	TRUE	TRUE	PAT_585_1130_552	TRUE
PAT_690	1309	FALSE	FALSE	NETHERLANDS	UNK	58	FALSE	FEMALE	TRUE	TRUE	TRUE	TRUE	3	NOSE	17	14	BCC	TRUE	TRUE	TRUE	TRUE	TRUE	TRUE	PAT_690_1309_154	TRUE
PAT_1577	2543					83								FACE			SEK	TRUE	FALSE	FALSE	FALSE	FALSE	TRUE	PAT_1577_2543_510	FALSE
PAT_2024	4224					73								HAND			ACK	TRUE	FALSE	FALSE	FALSE	FALSE	FALSE	PAT_2024_4224_141	FALSE
PAT_2034	4266					65								FACE			ACK	TRUE	FALSE	FALSE	FALSE	FALSE	FALSE	PAT_2034_4266_880	FALSE
PAT_505	951	FALSE	FALSE	BRAZIL	BRAZIL	71	FALSE	FEMALE	FALSE	TRUE	TRUE	TRUE	2	NOSE	7	6	BCC	TRUE	FALSE	FALSE	FALSE	FALSE	TRUE	PAT_505_951_710	TRUE
PAT_1475	1651					69								HAND			ACK	TRUE	FALSE	FALSE	FALSE	FALSE	TRUE	PAT_1475_1651_727	FALSE
PAT_1761	3329					70								FACE			SEK	FALSE	FALSE	FALSE	FALSE	FALSE	FALSE	PAT_1761_3329_837	FALSE
PAT_564	1079	TRUE	FALSE	BRAZIL	BRAZIL	73	FALSE	FEMALE	FALSE	FALSE	TRUE	FALSE	2	ARM	18	8	BCC	TRUE	TRUE	FALSE	TRUE	TRUE	TRUE	PAT_564_1079_430	TRUE
PAT_747	1409	FALSE	FALSE	UNK	BRAZIL	55	FALSE	MALE	TRUE	FALSE	TRUE	TRUE	3	FOREARM	15	10	ACK	TRUE	TRUE	FALSE	FALSE	TRUE	TRUE	PAT_747_1409_116	TRUE
PAT_566	179	FALSE	FALSE	ITALY	BRAZIL	54	FALSE	MALE	FALSE	FALSE	TRUE	TRUE	3	ARM	4	3	ACK	TRUE	FALSE	FALSE	FALSE	FALSE	FALSE	PAT_566_179_23	FALSE
PAT_719	1361	FALSE	FALSE	POMERANIA	POMERANIA	66	TRUE	FEMALE	TRUE	TRUE	TRUE	TRUE	2	FOREARM	29	19	MEL	FALSE	FALSE	FALSE	FALSE	FALSE	FALSE	PAT_719_1361_234	TRUE
PAT_1893	3761					61								HAND			ACK	FALSE	FALSE	FALSE	FALSE	FALSE	TRUE	PAT_1893_3761_666	FALSE
PAT_1486	1684					73								FOREARM			ACK	TRUE	FALSE	FALSE	FALSE	FALSE	FALSE	PAT_1486_1684_182	FALSE
PAT_2129	4680					47								ABDOMEN			NEV	FALSE	TRUE	FALSE	FALSE	FALSE	FALSE	PAT_2129_4680_110	FALSE
PAT_1739	3261					51								FOREARM			ACK	TRUE	FALSE	FALSE	FALSE	FALSE	FALSE	PAT_1739_3261_325	FALSE
PAT_1034	160					55								FACE			ACK	FALSE	FALSE	FALSE	FALSE	FALSE	FALSE	PAT_1034_160_819	FALSE
PAT_950	1804	FALSE	TRUE	POMERANIA	POMERANIA	53	TRUE	MALE	TRUE	TRUE	FALSE	FALSE	4	FACE	7	6	BCC	TRUE	FALSE	FALSE	FALSE	TRUE	TRUE	PAT_950_1804_334	TRUE
PAT_1536	1819					71								FOREARM			ACK	TRUE	FALSE	FALSE	FALSE	TRUE	TRUE	PAT_1536_1819_91	FALSE
PAT_1402	1376					66								ARM			ACK	TRUE	TRUE	FALSE	FALSE	TRUE	FALSE	PAT_1402_1376_507	FALSE
PAT_406	808	FALSE	FALSE	GERMANY	NETHERLANDS	62	TRUE	MALE	TRUE	FALSE	FALSE	FALSE	3	HAND	10	9	BCC	TRUE	TRUE	FALSE	FALSE	TRUE	TRUE	PAT_406_808_975	TRUE
PAT_237	362	FALSE	FALSE	POMERANIA	POMERANIA	77	FALSE	MALE	TRUE	FALSE	FALSE	FALSE	2	EAR	6	6	BCC	TRUE	FALSE	TRUE	FALSE	TRUE	FALSE	PAT_237_362_52	TRUE
PAT_900	1711	FALSE	TRUE	UNK	UNK	39	FALSE	FEMALE	FALSE	TRUE	FALSE	TRUE	3	FOOT	5	3	NEV	FALSE	UNK	FALSE	UNK	FALSE	FALSE	PAT_900_1711_622	TRUE
PAT_504	953	FALSE	FALSE	BRAZIL	BRAZIL	78	FALSE	FEMALE	FALSE	FALSE	TRUE	TRUE	2	FACE	10	9	SEK	FALSE	UNK	FALSE	UNK	FALSE	TRUE	PAT_504_953_569	TRUE
PAT_2153	4782					66								FACE			ACK	TRUE	TRUE	FALSE	FALSE	FALSE	FALSE	PAT_2153_4782_321	FALSE
PAT_1729	3235					69								EAR			ACK	TRUE	FALSE	FALSE	FALSE	FALSE	FALSE	PAT_1729_3235_712	FALSE
PAT_593	1127	FALSE	FALSE	UNK	UNK	72	FALSE	MALE	FALSE	FALSE	TRUE	FALSE	2	BACK	22	11	BCC	TRUE	UNK	TRUE	UNK	TRUE	TRUE	PAT_593_1127_823	TRUE
PAT_1670	3007					54								FOREARM			ACK	TRUE	FALSE	FALSE	FALSE	FALSE	FALSE	PAT_1670_3007_105	FALSE
PAT_673	1276	FALSE	FALSE	NETHERLANDS	FRANCE	69	TRUE	FEMALE	TRUE	TRUE	TRUE	TRUE	2	FOREARM	13	9	ACK	TRUE	FALSE	FALSE	FALSE	FALSE	FALSE	PAT_673_1276_752	TRUE
PAT_487	930	FALSE	FALSE	POMERANIA	POMERANIA	70	FALSE	FEMALE	FALSE	FALSE	FALSE	FALSE	2	THIGH	15	9	SCC	TRUE	UNK	FALSE	UNK	FALSE	TRUE	PAT_487_930_973	TRUE
PAT_15	3138	FALSE	TRUE	GERMANY	GERMANY	57	FALSE	FEMALE	TRUE	TRUE	FALSE	TRUE	2	BACK	5	3	ACK	TRUE	FALSE	FALSE	FALSE	FALSE	FALSE	PAT_15_3138_959	FALSE
PAT_1180	651					56								BACK			NEV	FALSE	FALSE	FALSE	FALSE	FALSE	TRUE	PAT_1180_651_559	FALSE
PAT_1261	896					68								FACE			SEK	FALSE	FALSE	FALSE	FALSE	FALSE	TRUE	PAT_1261_896_349	FALSE
PAT_931	1762	FALSE	FALSE	POMERANIA	POMERANIA	71	FALSE	FEMALE	FALSE	FALSE	TRUE	TRUE	2	HAND	13	7	ACK	TRUE	FALSE	FALSE	FALSE	FALSE	FALSE	PAT_931_1762_69	TRUE
PAT_678	1298	TRUE	TRUE	ITALY	ITALY	59	FALSE	MALE	TRUE	FALSE	TRUE	TRUE	2	FACE	8	6	SCC	TRUE	UNK	FALSE	UNK	FALSE	TRUE	PAT_678_1298_396	TRUE
PAT_810	1526	TRUE	FALSE	BRAZIL	GERMANY	51	TRUE	MALE	FALSE	FALSE	TRUE	TRUE	3	NECK	42	21	BCC	TRUE	TRUE	FALSE	FALSE	TRUE	TRUE	PAT_810_1526_639	TRUE
PAT_83	126	FALSE	FALSE	GERMANY	GERMANY	64	FALSE	FEMALE	TRUE	TRUE	TRUE	TRUE	2	FOREARM	7	6	BCC	TRUE	TRUE	TRUE	FALSE	TRUE	TRUE	PAT_83_126_820	TRUE
PAT_1220	765					67								BACK			SEK	TRUE	TRUE	FALSE	FALSE	FALSE	TRUE	PAT_1220_765_464	FALSE
PAT_987	1859	FALSE	FALSE	POMERANIA	POMERANIA	47	TRUE	FEMALE	TRUE	FALSE	FALSE	FALSE	3	FACE	13	9	ACK	TRUE	TRUE	TRUE	TRUE	FALSE	TRUE	PAT_987_1859_859	TRUE
PAT_638	3680	FALSE	FALSE	NETHERLANDS	POMERANIA	73	FALSE	FEMALE	TRUE	FALSE	TRUE	TRUE	2	FOREARM	12	6	ACK	TRUE	FALSE	FALSE	FALSE	FALSE	FALSE	PAT_638_3680_891	FALSE
PAT_901	1716	FALSE	TRUE	GERMANY	GERMANY	60	TRUE	MALE	FALSE	FALSE	FALSE	FALSE	2	FACE	12	10	BCC	FALSE	TRUE	FALSE	TRUE	FALSE	TRUE	PAT_901_1716_497	TRUE
PAT_735	1391	FALSE	FALSE	POMERANIA	POMERANIA	68	TRUE	MALE	FALSE	FALSE	TRUE	TRUE	2	FOREARM	10	10	ACK	TRUE	TRUE	FALSE	FALSE	TRUE	TRUE	PAT_735_1391_261	TRUE
PAT_787	1482	FALSE	FALSE	ITALY	ITALY	77	FALSE	FEMALE	FALSE	FALSE	TRUE	TRUE	4	THIGH	90	20	SCC	TRUE	UNK	TRUE	UNK	TRUE	FALSE	PAT_787_1482_328	TRUE
PAT_467	904	FALSE	FALSE	POMERANIA	POMERANIA	46	TRUE	FEMALE	FALSE	FALSE	TRUE	FALSE	2	BACK	10	5	BCC	TRUE	TRUE	FALSE	FALSE	FALSE	TRUE	PAT_467_904_535	TRUE
PAT_684	1303	FALSE	TRUE	POMERANIA	POMERANIA	79	FALSE	MALE	TRUE	FALSE	FALSE	FALSE	1	HAND	12	10	BCC	TRUE	TRUE	FALSE	TRUE	TRUE	TRUE	PAT_684_1303_178	TRUE
PAT_822	1550	FALSE	FALSE	UNK	UNK	72	FALSE	MALE	FALSE	FALSE	TRUE	TRUE	3	FACE	13	10	BCC	TRUE	TRUE	FALSE	FALSE	FALSE	TRUE	PAT_822_1550_132	TRUE
PAT_1296	1038					56								FOREARM			ACK	TRUE	FALSE	FALSE	FALSE	FALSE	FALSE	PAT_1296_1038_1	FALSE
PAT_629	1192	TRUE	TRUE	GERMANY	GERMANY	65	TRUE	MALE	FALSE	FALSE	TRUE	TRUE	2	FOREARM	15	13	SCC	TRUE	UNK	FALSE	UNK	TRUE	TRUE	PAT_629_1192_362	TRUE
PAT_1286	1000					73								FACE			SEK	FALSE	FALSE	FALSE	FALSE	FALSE	TRUE	PAT_1286_1000_276	FALSE
PAT_1603	2704					12								BACK			NEV	FALSE	FALSE	FALSE	FALSE	FALSE	FALSE	PAT_1603_2704_969	FALSE
PAT_919	1744	FALSE	FALSE	POMERANIA	POMERANIA	65	FALSE	FEMALE	FALSE	FALSE	TRUE	FALSE	2	NOSE	13	10	BCC	FALSE	TRUE	FALSE	TRUE	TRUE	TRUE	PAT_919_1744_451	TRUE
PAT_1305	1082					53								ABDOMEN			NEV	FALSE	FALSE	FALSE	FALSE	FALSE	FALSE	PAT_1305_1082_88	FALSE
PAT_1452	1564					67								FACE			ACK	FALSE	FALSE	FALSE	FALSE	FALSE	FALSE	PAT_1452_1564_377	FALSE
PAT_650	1241	FALSE	FALSE	GERMANY	GERMANY	73	FALSE	FEMALE	FALSE	TRUE	TRUE	TRUE	2	BACK	8	6	BCC	TRUE	UNK	TRUE	UNK	TRUE	FALSE	PAT_650_1241_329	TRUE
PAT_625	1184	FALSE	FALSE	GERMANY	GERMANY	64	FALSE	FEMALE	TRUE	FALSE	TRUE	TRUE	2	FACE	5	5	SEK	TRUE	TRUE	FALSE	FALSE	TRUE	FALSE	PAT_625_1184_412	TRUE
PAT_460	894	FALSE	FALSE	POMERANIA	POMERANIA	73	FALSE	FEMALE	TRUE	FALSE	FALSE	FALSE	2	LIP	18	16	BCC	TRUE	FALSE	TRUE	FALSE	TRUE	TRUE	PAT_460_894_242	TRUE
PAT_1534	1809					14								FACE			NEV	FALSE	TRUE	FALSE	FALSE	FALSE	TRUE	PAT_1534_1809_366	FALSE
PAT_2099	4562					27								FACE			NEV	FALSE	FALSE	FALSE	FALSE	FALSE	TRUE	PAT_2099_4562_100	FALSE
PAT_352	729	FALSE	FALSE	UNK	BRAZIL	21	FALSE	FEMALE	FALSE	TRUE	TRUE	TRUE	5	FACE	10	9	NEV	FALSE	TRUE	FALSE	FALSE	FALSE	FALSE	PAT_352_729_947	TRUE
PAT_126	190	TRUE	FALSE	ITALY	GERMANY	48	TRUE	MALE	FALSE	FALSE	FALSE	FALSE	1	CHEST	12	8	ACK	TRUE	FALSE	FALSE	FALSE	FALSE	FALSE	PAT_126_190_376	TRUE
PAT_626	1187	FALSE	FALSE	ITALY	ITALY	85	TRUE	FEMALE	FALSE	TRUE	TRUE	TRUE	2	NECK	18	9	BCC	TRUE	UNK	TRUE	UNK	TRUE	FALSE	PAT_626_1187_34	TRUE
PAT_633	1199	TRUE	TRUE	POMERANIA	POMERANIA	61	TRUE	MALE	FALSE	FALSE	TRUE	FALSE	1	ABDOMEN	10	7	SCC	TRUE	TRUE	TRUE	TRUE	TRUE	TRUE	PAT_633_1199_745	TRUE
PAT_902	1718	FALSE	FALSE	GERMANY	GERMANY	58	FALSE	FEMALE	FALSE	TRUE	TRUE	TRUE	2	THIGH	16	10	MEL	FALSE	TRUE	FALSE	UNK	FALSE	TRUE	PAT_902_1718_852	TRUE
PAT_1412	1421					75								HAND			ACK	TRUE	FALSE	FALSE	FALSE	FALSE	FALSE	PAT_1412_1421_512	FALSE
PAT_877	1667	FALSE	TRUE	UNK	UNK	62	TRUE	MALE	FALSE	FALSE	FALSE	FALSE	2	BACK	15	11	BCC	FALSE	TRUE	FALSE	TRUE	FALSE	TRUE	PAT_877_1667_118	TRUE
PAT_210	316	FALSE	TRUE	GERMANY	PORTUGAL	38	TRUE	MALE	FALSE	TRUE	TRUE	TRUE	3	LIP	10	5	ACK	TRUE	TRUE	TRUE	FALSE	TRUE	TRUE	PAT_210_316_401	TRUE
PAT_645	1222	FALSE	FALSE	GERMANY	GERMANY	57	TRUE	FEMALE	TRUE	FALSE	FALSE	FALSE	3	HAND	9	9	BCC	FALSE	TRUE	FALSE	FALSE	TRUE	TRUE	PAT_645_1222_860	TRUE
PAT_478	916	FALSE	TRUE	POMERANIA	POMERANIA	47	TRUE	MALE	FALSE	FALSE	FALSE	FALSE	2	BACK	22	20	BCC	TRUE	TRUE	FALSE	FALSE	FALSE	FALSE	PAT_478_916_979	TRUE
PAT_377	1580	FALSE	FALSE	ITALY	ITALY	66	TRUE	MALE	TRUE	FALSE	FALSE	FALSE	2	FOOT	5	4	SCC	TRUE	UNK	FALSE	UNK	FALSE	TRUE	PAT_377_1580_429	TRUE
PAT_873	1661	FALSE	TRUE	GERMANY	ITALY	69	FALSE	MALE	FALSE	FALSE	TRUE	TRUE	2	ARM	7	4	ACK	FALSE	FALSE	FALSE	FALSE	FALSE	TRUE	PAT_873_1661_178	TRUE
PAT_565	1073	TRUE	TRUE	POMERANIA	POMERANIA	51	TRUE	MALE	FALSE	FALSE	TRUE	FALSE	2	EAR	15	13	BCC	TRUE	FALSE	FALSE	FALSE	FALSE	FALSE	PAT_565_1073_749	TRUE
PAT_386	784	TRUE	FALSE	POMERANIA	POMERANIA	66	FALSE	MALE	TRUE	FALSE	TRUE	TRUE	2	FACE	12	10	SCC	TRUE	TRUE	TRUE	FALSE	TRUE	TRUE	PAT_386_784_470	TRUE
PAT_1393	1355					65								FOREARM			ACK	TRUE	FALSE	FALSE	FALSE	FALSE	FALSE	PAT_1393_1355_316	FALSE
PAT_108	161	FALSE	FALSE	POMERANIA	POMERANIA	68	TRUE	MALE	TRUE	TRUE	TRUE	TRUE	2	FOREARM	11	7	SCC	TRUE	TRUE	TRUE	TRUE	TRUE	TRUE	PAT_108_161_878	TRUE
PAT_1940	3902					31								CHEST			NEV	FALSE	TRUE	FALSE	FALSE	FALSE	TRUE	PAT_1940_3902_876	FALSE
PAT_545	1029	FALSE	FALSE	UNK	UNK	37	TRUE	MALE	TRUE	TRUE	TRUE	TRUE	2	CHEST	19	15	BCC	TRUE	UNK	FALSE	UNK	FALSE	TRUE	PAT_545_1029_650	TRUE
PAT_1746	3284					68								FOREARM			ACK	TRUE	FALSE	FALSE	FALSE	FALSE	TRUE	PAT_1746_3284_798	FALSE
PAT_704	1324	FALSE	FALSE	POMERANIA	POMERANIA	82	FALSE	MALE	FALSE	FALSE	TRUE	TRUE	2	FOREARM	7	7	ACK	TRUE	FALSE	FALSE	FALSE	FALSE	FALSE	PAT_704_1324_359	TRUE
PAT_2020	4176					74								THIGH			ACK	TRUE	FALSE	FALSE	FALSE	FALSE	FALSE	PAT_2020_4176_865	FALSE
PAT_1138	520					35								EAR			NEV	FALSE	FALSE	FALSE	FALSE	FALSE	FALSE	PAT_1138_520_154	FALSE
PAT_380	774	FALSE	FALSE	NETHERLANDS	GERMANY	59	TRUE	MALE	FALSE	TRUE	TRUE	TRUE	2	BACK	4	3	ACK	TRUE	FALSE	FALSE	FALSE	FALSE	FALSE	PAT_380_774_185	TRUE
PAT_559	1093	TRUE	FALSE	POMERANIA	POMERANIA	54	TRUE	MALE	FALSE	FALSE	TRUE	TRUE	1	CHEST	35	20	BCC	TRUE	TRUE	TRUE	FALSE	TRUE	TRUE	PAT_559_1093_774	TRUE
PAT_2093	4542					81								FOREARM			ACK	FALSE	FALSE	FALSE	FALSE	FALSE	FALSE	PAT_2093_4542_192	FALSE
PAT_1468	1622					73								FOREARM			ACK	TRUE	FALSE	FALSE	FALSE	TRUE	FALSE	PAT_1468_1622_219	FALSE
PAT_387	786	FALSE	FALSE	BRAZIL	ITALY	57	TRUE	MALE	FALSE	TRUE	FALSE	FALSE	2	BACK	23	20	SCC	TRUE	TRUE	FALSE	FALSE	TRUE	FALSE	PAT_387_786_213	TRUE
PAT_1975	3999					66								THIGH			SEK	FALSE	TRUE	FALSE	FALSE	FALSE	FALSE	PAT_1975_3999_453	FALSE
PAT_1728	3234					79								FACE			ACK	TRUE	FALSE	FALSE	FALSE	FALSE	FALSE	PAT_1728_3234_404	FALSE
PAT_1563	2426					70								FOREARM			ACK	TRUE	FALSE	FALSE	FALSE	FALSE	FALSE	PAT_1563_2426_436	FALSE
PAT_366	2448	FALSE	FALSE	GERMANY	ITALY	70	TRUE	MALE	TRUE	TRUE	FALSE	FALSE	3	FOREARM	14	10	ACK	TRUE	TRUE	FALSE	FALSE	FALSE	TRUE	PAT_366_2448_563	FALSE
PAT_711	1334	FALSE	FALSE	GERMANY	GERMANY	50	FALSE	MALE	TRUE	FALSE	TRUE	FALSE	2	BACK	23	21	BCC	TRUE	TRUE	TRUE	FALSE	TRUE	TRUE	PAT_711_1334_480	TRUE
PAT_428	845	FALSE	FALSE	UNK	ITALY	73	FALSE	FEMALE	FALSE	FALSE	FALSE	FALSE	3	FACE	10	9	ACK	TRUE	FALSE	FALSE	FALSE	TRUE	FALSE	PAT_428_845_189	TRUE
PAT_1186	681					38								HAND			NEV	FALSE	FALSE	TRUE	FALSE	FALSE	FALSE	PAT_1186_681_457	FALSE
PAT_802	1516	TRUE	FALSE	GERMANY	GERMANY	60	TRUE	MALE	FALSE	FALSE	TRUE	TRUE	3	FACE	20	10	ACK	TRUE	FALSE	FALSE	FALSE	FALSE	FALSE	PAT_802_1516_510	TRUE
PAT_2003	4107					46								CHEST			ACK	FALSE	TRUE	FALSE	FALSE	FALSE	FALSE	PAT_2003_4107_766	FALSE
PAT_2116	4614					43								FOREARM			ACK	TRUE	FALSE	FALSE	FALSE	FALSE	TRUE	PAT_2116_4614_671	FALSE
PAT_211	318	FALSE	FALSE	GERMANY	GERMANY	72	FALSE	MALE	TRUE	FALSE	FALSE	FALSE	3	FACE	6	5	BCC	TRUE	TRUE	FALSE	FALSE	TRUE	TRUE	PAT_211_318_942	TRUE
PAT_316	674	FALSE	FALSE	GERMANY	GERMANY	79	FALSE	FEMALE	TRUE	FALSE	FALSE	TRUE	3	NOSE	9	8	BCC	TRUE	TRUE	TRUE	FALSE	FALSE	TRUE	PAT_316_674_318	TRUE
PAT_1351	1231					25								ABDOMEN			NEV	FALSE	TRUE	FALSE	TRUE	FALSE	TRUE	PAT_1351_1231_203	FALSE
PAT_806	1520	FALSE	FALSE	GERMANY	GERMANY	54	FALSE	MALE	TRUE	FALSE	TRUE	TRUE	2	FOREARM	5	5	BCC	FALSE	FALSE	FALSE	FALSE	FALSE	TRUE	PAT_806_1520_60	TRUE
PAT_88	133	FALSE	TRUE	GERMANY	POMERANIA	65	TRUE	MALE	TRUE	TRUE	FALSE	FALSE	2	FACE	7	5	BCC	FALSE	TRUE	FALSE	FALSE	FALSE	TRUE	PAT_88_133_64	TRUE
PAT_1177	633					62								FOREARM			ACK	FALSE	FALSE	FALSE	FALSE	FALSE	FALSE	PAT_1177_633_705	FALSE
PAT_1113	458					47								FACE			NEV	FALSE	TRUE	FALSE	FALSE	FALSE	TRUE	PAT_1113_458_387	FALSE
PAT_1698	3122					55								SCALP			NEV	FALSE	TRUE	FALSE	FALSE	FALSE	TRUE	PAT_1698_3122_83	FALSE
PAT_2085	4506					63								FACE			SEK	FALSE	TRUE	FALSE	FALSE	FALSE	FALSE	PAT_2085_4506_726	FALSE
PAT_1243	837					57								FOREARM			ACK	TRUE	TRUE	FALSE	FALSE	FALSE	FALSE	PAT_1243_837_806	FALSE
PAT_688	1305	FALSE	FALSE	GERMANY	GERMANY	54	FALSE	FEMALE	TRUE	FALSE	TRUE	TRUE	2	CHEST	7	5	BCC	TRUE	TRUE	FALSE	FALSE	FALSE	TRUE	PAT_688_1305_242	TRUE
PAT_67	104	FALSE	TRUE	BRAZIL	BRAZIL	37	TRUE	MALE	FALSE	TRUE	TRUE	TRUE	5	FACE	18	14	BCC	TRUE	TRUE	TRUE	FALSE	TRUE	TRUE	PAT_67_104_695	TRUE
PAT_2108	4596					65								FOREARM			SEK	TRUE	FALSE	FALSE	FALSE	FALSE	FALSE	PAT_2108_4596_837	FALSE
PAT_471	909	FALSE	FALSE	POMERANIA	POMERANIA	13	FALSE	FEMALE	FALSE	FALSE	FALSE	FALSE	2	THIGH	89	27	NEV	FALSE	UNK	UNK	UNK	FALSE	TRUE	PAT_471_909_353	TRUE
PAT_621	3592	FALSE	FALSE			34	FALSE	MALE	FALSE	FALSE	TRUE	TRUE	3	BACK	15	12	NEV	FALSE	FALSE	FALSE	TRUE	FALSE	FALSE	PAT_621_3592_955	FALSE
PAT_1118	470					55								FACE			ACK	TRUE	TRUE	FALSE	FALSE	FALSE	FALSE	PAT_1118_470_710	FALSE
PAT_1286	999					73								FACE			SEK	FALSE	FALSE	FALSE	FALSE	FALSE	TRUE	PAT_1286_999_846	FALSE
PAT_1046	203					36								FOREARM			SEK	FALSE	FALSE	FALSE	FALSE	FALSE	TRUE	PAT_1046_203_511	FALSE
PAT_202	917	FALSE	FALSE	ITALY		78	FALSE	FEMALE	FALSE	TRUE	TRUE	TRUE	3	ARM	11	6	ACK	TRUE	FALSE	FALSE	FALSE	FALSE	FALSE	PAT_202_917_942	FALSE
PAT_456	888	FALSE	FALSE	GERMANY	GERMANY	53	TRUE	FEMALE	TRUE	TRUE	FALSE	FALSE	2	BACK	100	70	BCC	FALSE	UNK	FALSE	UNK	FALSE	FALSE	PAT_456_888_961	TRUE
PAT_316	1457	FALSE	FALSE	GERMANY	GERMANY	80	FALSE	FEMALE	TRUE	FALSE	FALSE	TRUE	3	FOREARM	10	7	ACK	TRUE	FALSE	FALSE	FALSE	FALSE	TRUE	PAT_316_1457_353	TRUE
PAT_177	274	FALSE	FALSE	GERMANY	GERMANY	51	FALSE	FEMALE	FALSE	TRUE	TRUE	TRUE	1	CHEST	11	6	BCC	FALSE	FALSE	FALSE	FALSE	FALSE	TRUE	PAT_177_274_865	TRUE
PAT_93	361	FALSE	TRUE			65	FALSE	MALE	FALSE	FALSE	TRUE	TRUE	4	FACE	8	6	SEK	FALSE	TRUE	FALSE	FALSE	FALSE	TRUE	PAT_93_361_53	FALSE
PAT_330	1437	FALSE	FALSE	ITALY	ITALY	72	FALSE	MALE	FALSE	FALSE	TRUE	TRUE	2	CHEST	15	15	BCC	TRUE	TRUE	TRUE	FALSE	TRUE	TRUE	PAT_330_1437_458	TRUE
PAT_615	1167	FALSE	FALSE	UNK	UNK	16	FALSE	FEMALE	FALSE	FALSE	TRUE	TRUE	2	CHEST	5	4	NEV	FALSE	UNK	FALSE	UNK	FALSE	TRUE	PAT_615_1167_722	TRUE
PAT_1340	1207					62								FOREARM			SEK	TRUE	FALSE	FALSE	FALSE	FALSE	TRUE	PAT_1340_1207_304	FALSE
PAT_988	1858	FALSE	FALSE	POMERANIA	POMERANIA	78	FALSE	FEMALE	TRUE	FALSE	TRUE	FALSE	3	FACE	7	5	BCC	TRUE	FALSE	FALSE	FALSE	TRUE	TRUE	PAT_988_1858_453	TRUE
PAT_2024	4225					73								HAND			ACK	TRUE	FALSE	FALSE	FALSE	FALSE	FALSE	PAT_2024_4225_170	FALSE
PAT_947	1798	FALSE	TRUE	POMERANIA	POMERANIA	55	TRUE	MALE	TRUE	FALSE	TRUE	TRUE	3	BACK	15	13	BCC	FALSE	UNK	FALSE	UNK	FALSE	TRUE	PAT_947_1798_946	TRUE
PAT_782	1492	FALSE	FALSE	GERMANY	GERMANY	71	FALSE	MALE	TRUE	TRUE	FALSE	TRUE	3	CHEST	10	10	BCC	TRUE	UNK	TRUE	UNK	TRUE	TRUE	PAT_782_1492_890	TRUE
PAT_299	1452	FALSE	FALSE	GERMANY	GERMANY	78	TRUE	MALE	TRUE	FALSE	TRUE	TRUE	2	NECK	14	11	BCC	TRUE	UNK	FALSE	UNK	FALSE	TRUE	PAT_299_1452_1	TRUE
PAT_874	1672	FALSE	FALSE	POMERANIA	POMERANIA	84	FALSE	FEMALE	FALSE	FALSE	FALSE	TRUE	2	NOSE	7	6	SCC	FALSE	FALSE	FALSE	FALSE	FALSE	TRUE	PAT_874_1672_287	TRUE
PAT_893	1697	FALSE	FALSE	UNK	UNK	67	TRUE	MALE	FALSE	FALSE	TRUE	FALSE	5	CHEST	5	4	SEK	FALSE	UNK	FALSE	UNK	FALSE	TRUE	PAT_893_1697_613	TRUE
PAT_351	728	FALSE	TRUE	GERMANY	GERMANY	54	TRUE	MALE	TRUE	TRUE	TRUE	TRUE	3	FACE	4	3	BCC	TRUE	TRUE	FALSE	FALSE	TRUE	TRUE	PAT_351_728_683	TRUE
PAT_402	803	FALSE	FALSE	POMERANIA	POMERANIA	45	FALSE	FEMALE	TRUE	TRUE	TRUE	TRUE	2	CHEST	8	5	BCC	FALSE	UNK	FALSE	UNK	FALSE	TRUE	PAT_402_803_739	TRUE
PAT_1179	641					43								CHEST			NEV	FALSE	TRUE	FALSE	FALSE	FALSE	TRUE	PAT_1179_641_735	FALSE
PAT_282	433	FALSE	TRUE	POMERANIA	POMERANIA	55	TRUE	MALE	FALSE	FALSE	FALSE	FALSE	2	NECK	6	5	BCC	TRUE	TRUE	TRUE	FALSE	TRUE	TRUE	PAT_282_433_934	TRUE
PAT_156	241	FALSE	FALSE	GERMANY	NETHERLANDS	81	TRUE	MALE	TRUE	TRUE	FALSE	FALSE	2	CHEST	22	6	BCC	TRUE	TRUE	FALSE	FALSE	FALSE	TRUE	PAT_156_241_538	TRUE
PAT_1153	555					32								BACK			NEV	TRUE	TRUE	FALSE	FALSE	TRUE	TRUE	PAT_1153_555_98	FALSE
PAT_660	1249	FALSE	FALSE	POLAND	GERMANY	42	TRUE	FEMALE	TRUE	TRUE	TRUE	TRUE	3	NOSE	11	9	BCC	TRUE	TRUE	FALSE	TRUE	FALSE	TRUE	PAT_660_1249_469	TRUE
PAT_762	1436	FALSE	TRUE	POLAND	ITALY	61	FALSE	FEMALE	FALSE	TRUE	TRUE	TRUE	3	FOREARM	7	5	BCC	TRUE	UNK	FALSE	UNK	TRUE	TRUE	PAT_762_1436_414	TRUE
PAT_1373	1283					39								FOREARM			ACK	TRUE	TRUE	FALSE	FALSE	TRUE	FALSE	PAT_1373_1283_85	FALSE
PAT_1689	3077					36								CHEST			NEV	FALSE	TRUE	FALSE	FALSE	FALSE	TRUE	PAT_1689_3077_411	FALSE
PAT_669	1265	FALSE	FALSE	NETHERLANDS	GERMANY	79	FALSE	FEMALE	FALSE	FALSE	TRUE	TRUE	2	NOSE	9	6	BCC	TRUE	UNK	FALSE	UNK	FALSE	TRUE	PAT_669_1265_76	TRUE
PAT_1414	1433					75								HAND			ACK	TRUE	FALSE	FALSE	FALSE	FALSE	TRUE	PAT_1414_1433_806	FALSE
PAT_861	1639	FALSE	TRUE	POMERANIA	POMERANIA	46	FALSE	MALE	TRUE	FALSE	TRUE	TRUE	3	ABDOMEN	10	9	ACK	TRUE	FALSE	TRUE	FALSE	TRUE	TRUE	PAT_861_1639_823	TRUE
PAT_1031	148					35								FOREARM			ACK	TRUE	FALSE	FALSE	FALSE	FALSE	FALSE	PAT_1031_148_292	FALSE
PAT_261	401	FALSE	FALSE	POMERANIA	POMERANIA	43	FALSE	MALE	FALSE	FALSE	FALSE	FALSE	1	FACE	10	4	BCC	TRUE	UNK	TRUE	UNK	TRUE	TRUE	PAT_261_401_911	TRUE
PAT_110	165	FALSE	FALSE	ITALY	ITALY	62	FALSE	FEMALE	FALSE	TRUE	FALSE	TRUE	3	NOSE	6	4	BCC	FALSE	TRUE	FALSE	FALSE	FALSE	TRUE	PAT_110_165_583	TRUE
PAT_281	1517	FALSE	FALSE	POMERANIA	POMERANIA	61	FALSE	MALE	TRUE	FALSE	FALSE	FALSE	3	BACK	2	2	NEV	FALSE	FALSE	FALSE	FALSE	FALSE	FALSE	PAT_281_1517_293	FALSE
PAT_880	1675	FALSE	FALSE	GERMANY	GERMANY	83	FALSE	FEMALE	TRUE	FALSE	TRUE	FALSE	2	SCALP	35	40	ACK	TRUE	FALSE	TRUE	FALSE	FALSE	FALSE	PAT_880_1675_704	TRUE
PAT_2017	4164					17								CHEST			NEV	FALSE	TRUE	FALSE	FALSE	FALSE	TRUE	PAT_2017_4164_500	FALSE
PAT_197	301	FALSE	FALSE	BRAZIL	ITALY	79	FALSE	FEMALE	FALSE	TRUE	TRUE	TRUE	4	NOSE	4	4	BCC	TRUE	TRUE	FALSE	FALSE	TRUE	TRUE	PAT_197_301_449	TRUE
PAT_486	929	FALSE	TRUE	POMERANIA	POMERANIA	57	TRUE	MALE	FALSE	TRUE	TRUE	TRUE	2	ABDOMEN	16	12	MEL	FALSE	TRUE	FALSE	TRUE	FALSE	FALSE	PAT_486_929_274	TRUE
PAT_955	1810	FALSE	FALSE	POMERANIA	POMERANIA	52	FALSE	MALE	FALSE	TRUE	TRUE	TRUE	2	FACE	7	6	BCC	TRUE	UNK	FALSE	UNK	TRUE	TRUE	PAT_955_1810_892	TRUE
PAT_1093	379					53								SCALP			ACK	TRUE	FALSE	FALSE	FALSE	FALSE	FALSE	PAT_1093_379_273	FALSE
PAT_481	923	FALSE	FALSE	POMERANIA	POMERANIA	54	FALSE	FEMALE	FALSE	TRUE	FALSE	FALSE	2	BACK	7	6	BCC	TRUE	TRUE	FALSE	FALSE	TRUE	TRUE	PAT_481_923_186	TRUE
PAT_938	1790	FALSE	FALSE	POMERANIA	POMERANIA	75	FALSE	MALE	FALSE	FALSE	FALSE	FALSE	2	FACE	17	8	BCC	TRUE	UNK	FALSE	UNK	TRUE	TRUE	PAT_938_1790_977	TRUE
PAT_645	1223	FALSE	FALSE	GERMANY	GERMANY	57	TRUE	FEMALE	TRUE	FALSE	FALSE	FALSE	3	CHEST	10	5	BCC	FALSE	TRUE	FALSE	TRUE	TRUE	TRUE	PAT_645_1223_443	TRUE
PAT_86	1082	FALSE	FALSE	POMERANIA	POMERANIA	53	FALSE	FEMALE	TRUE	FALSE	TRUE	TRUE	2	FOREARM	20	15	ACK	TRUE	TRUE	TRUE	FALSE	TRUE	TRUE	PAT_86_1082_220	TRUE
PAT_477	915	FALSE	TRUE	POMERANIA	POMERANIA	43	TRUE	FEMALE	FALSE	TRUE	FALSE	FALSE	2	NOSE	7	7	BCC	FALSE	UNK	FALSE	UNK	FALSE	TRUE	PAT_477_915_389	TRUE
PAT_1946	3924					73								ARM			SEK	TRUE	TRUE	FALSE	FALSE	FALSE	TRUE	PAT_1946_3924_24	FALSE
PAT_885	1687	FALSE	TRUE	POMERANIA	POMERANIA	51	FALSE	FEMALE	FALSE	FALSE	TRUE	FALSE	2	FACE	4	4	BCC	FALSE	FALSE	FALSE	FALSE	FALSE	TRUE	PAT_885_1687_204	TRUE
PAT_1931	3879					53								FACE			ACK	FALSE	FALSE	FALSE	FALSE	FALSE	FALSE	PAT_1931_3879_727	FALSE
PAT_904	1736	FALSE	FALSE	GERMANY	GERMANY	70	TRUE	MALE	FALSE	FALSE	TRUE	TRUE	2	NOSE	10	10	BCC	TRUE	UNK	FALSE	UNK	FALSE	TRUE	PAT_904_1736_851	TRUE
PAT_32	44	FALSE	TRUE	POLAND	POLAND	64	FALSE	FEMALE	TRUE	TRUE	TRUE	TRUE	2	FACE	7	5	BCC	FALSE	UNK	FALSE	UNK	FALSE	TRUE	PAT_32_44_211	TRUE
PAT_815	1536	FALSE	FALSE	POMERANIA	POMERANIA	59	FALSE	FEMALE	TRUE	TRUE	TRUE	TRUE	2	NECK	7	6	BCC	FALSE	UNK	FALSE	UNK	FALSE	TRUE	PAT_815_1536_963	TRUE
PAT_303	652	TRUE	TRUE	ITALY	ITALY	64	TRUE	MALE	FALSE	FALSE	TRUE	TRUE	2	FOREARM	26	18	BCC	TRUE	FALSE	TRUE	FALSE	TRUE	TRUE	PAT_303_652_342	TRUE
PAT_330	695	FALSE	FALSE	ITALY	ITALY	71	FALSE	MALE	FALSE	FALSE	TRUE	TRUE	2	NOSE	7	5	BCC	FALSE	FALSE	FALSE	FALSE	FALSE	TRUE	PAT_330_695_296	TRUE
PAT_363	746	FALSE	TRUE	POMERANIA	POMERANIA	63	TRUE	MALE	FALSE	TRUE	FALSE	FALSE	3	FACE	6	5	BCC	FALSE	UNK	FALSE	UNK	FALSE	TRUE	PAT_363_746_18	TRUE
PAT_645	4042	FALSE	FALSE	GERMANY	GERMANY	57	TRUE	FEMALE	TRUE	FALSE	FALSE	FALSE	3	FOREARM	6	5	ACK	TRUE	TRUE	FALSE	FALSE	FALSE	TRUE	PAT_645_4042_489	FALSE
PAT_388	1590	FALSE	FALSE	ITALY	ITALY	51	FALSE	FEMALE	TRUE	FALSE	FALSE	FALSE	1	BACK	12	8	BCC	FALSE	FALSE	FALSE	FALSE	FALSE	FALSE	PAT_388_1590_328	TRUE
PAT_747	1410	FALSE	FALSE	UNK	BRAZIL	55	FALSE	MALE	TRUE	FALSE	TRUE	TRUE	3	FOREARM	10	7	ACK	TRUE	TRUE	FALSE	FALSE	TRUE	TRUE	PAT_747_1410_622	TRUE
PAT_983	1853	FALSE	FALSE	POMERANIA	POMERANIA	78	FALSE	FEMALE	FALSE	FALSE	TRUE	TRUE	2	ARM	10	9	ACK	TRUE	FALSE	TRUE	FALSE	FALSE	TRUE	PAT_983_1853_985	TRUE
PAT_110	397	FALSE	FALSE	ITALY	ITALY	63	FALSE	FEMALE	FALSE	TRUE	FALSE	TRUE	3	HAND	6	4	ACK	TRUE	FALSE	FALSE	FALSE	FALSE	FALSE	PAT_110_397_52	FALSE
PAT_191	294	TRUE	FALSE	POMERANIA	POMERANIA	85	FALSE	FEMALE	FALSE	TRUE	TRUE	TRUE	2	NOSE	13	3	BCC	TRUE	TRUE	TRUE	FALSE	TRUE	TRUE	PAT_191_294_419	TRUE
PAT_1450	1556					49								FACE			ACK	TRUE	FALSE	FALSE	FALSE	FALSE	FALSE	PAT_1450_1556_114	FALSE
PAT_451	878	FALSE	FALSE	GERMANY	GERMANY	64	TRUE	FEMALE	TRUE	FALSE	FALSE	FALSE	2	FACE	16	15	BCC	FALSE	TRUE	FALSE	FALSE	FALSE	FALSE	PAT_451_878_890	TRUE
PAT_691	3994	FALSE	TRUE	POMERANIA	GERMANY	56	TRUE	MALE	FALSE	FALSE	FALSE	TRUE	1	FOREARM	10	10	ACK	FALSE	FALSE	FALSE	TRUE	FALSE	TRUE	PAT_691_3994_791	FALSE
PAT_1918	3836					63								ARM			ACK	TRUE	FALSE	FALSE	FALSE	FALSE	FALSE	PAT_1918_3836_82	FALSE
PAT_430	848	FALSE	FALSE	GERMANY	GERMANY	75	FALSE	FEMALE	TRUE	TRUE	TRUE	TRUE	2	FACE	10	10	BCC	TRUE	TRUE	FALSE	FALSE	TRUE	TRUE	PAT_430_848_550	TRUE
PAT_1184	676					49								FOREARM			ACK	TRUE	TRUE	FALSE	FALSE	FALSE	FALSE	PAT_1184_676_303	FALSE
PAT_2161	4818					6								BACK			NEV	FALSE	TRUE	FALSE	FALSE	FALSE	TRUE	PAT_2161_4818_501	FALSE
PAT_876	1666	FALSE	FALSE	ITALY	GERMANY	57	FALSE	FEMALE	TRUE	TRUE	TRUE	FALSE	2	ARM	10	9	BCC	TRUE	UNK	FALSE	UNK	TRUE	TRUE	PAT_876_1666_961	TRUE
PAT_1790	3427					67								FACE			ACK	TRUE	FALSE	FALSE	FALSE	FALSE	FALSE	PAT_1790_3427_723	FALSE
PAT_1453	1566					52								ARM			SEK	FALSE	FALSE	FALSE	FALSE	FALSE	FALSE	PAT_1453_1566_310	FALSE
PAT_1176	631					69								FOREARM			ACK	TRUE	TRUE	FALSE	FALSE	FALSE	FALSE	PAT_1176_631_36	FALSE
PAT_523	988	TRUE	FALSE	GERMANY	GERMANY	52	FALSE	FEMALE	FALSE	TRUE	TRUE	TRUE	2	FACE	6	5	BCC	TRUE	TRUE	FALSE	FALSE	TRUE	TRUE	PAT_523_988_900	TRUE
PAT_1545	1865					77								FOREARM			ACK	TRUE	FALSE	FALSE	FALSE	FALSE	FALSE	PAT_1545_1865_519	FALSE
PAT_637	1217	TRUE	TRUE	BRAZIL	BRAZIL	69	FALSE	MALE	FALSE	TRUE	TRUE	TRUE	2	THIGH	12	7	SCC	FALSE	FALSE	FALSE	FALSE	FALSE	TRUE	PAT_637_1217_274	TRUE
PAT_887	1688	FALSE	FALSE	POMERANIA	POMERANIA	52	TRUE	FEMALE	TRUE	FALSE	TRUE	FALSE	2	BACK	13	10	BCC	TRUE	UNK	FALSE	UNK	TRUE	TRUE	PAT_887_1688_436	TRUE
PAT_1469	1627					71								FOREARM			ACK	TRUE	FALSE	FALSE	FALSE	FALSE	FALSE	PAT_1469_1627_109	FALSE
PAT_447	873	FALSE	FALSE	POMERANIA	POMERANIA	62	FALSE	FEMALE	TRUE	FALSE	FALSE	FALSE	2	NOSE	4	3	SCC	TRUE	FALSE	FALSE	FALSE	FALSE	TRUE	PAT_447_873_329	TRUE
PAT_1840	3612					48								FACE			ACK	FALSE	FALSE	FALSE	FALSE	FALSE	FALSE	PAT_1840_3612_959	FALSE
PAT_1587	2625					37								BACK			NEV	FALSE	FALSE	FALSE	FALSE	FALSE	TRUE	PAT_1587_2625_226	FALSE
PAT_897	1710	FALSE	FALSE	ITALY	ITALY	49	FALSE	FEMALE	TRUE	TRUE	TRUE	FALSE	2	CHEST	7	3	BCC	TRUE	UNK	FALSE	UNK	FALSE	TRUE	PAT_897_1710_793	TRUE
PAT_931	1761	FALSE	FALSE	POMERANIA	POMERANIA	71	FALSE	FEMALE	FALSE	FALSE	TRUE	TRUE	2	HAND	7	7	ACK	TRUE	FALSE	FALSE	FALSE	FALSE	TRUE	PAT_931_1761_380	TRUE
PAT_1937	3897					62								FOREARM			ACK	FALSE	FALSE	FALSE	FALSE	FALSE	FALSE	PAT_1937_3897_131	FALSE
PAT_936	1772	FALSE	FALSE	POMERANIA	POMERANIA	63	FALSE	MALE	FALSE	FALSE	FALSE	FALSE	2	BACK	31	30	MEL	FALSE	UNK	FALSE	UNK	FALSE	FALSE	PAT_936_1772_886	TRUE
PAT_691	1311	FALSE	TRUE	POMERANIA	GERMANY	56	TRUE	MALE	FALSE	FALSE	FALSE	TRUE	1	FOREARM	20	15	BCC	FALSE	FALSE	FALSE	TRUE	FALSE	TRUE	PAT_691_1311_890	TRUE
PAT_359	1596	FALSE	FALSE	ITALY	ITALY	54	FALSE	FEMALE	TRUE	TRUE	TRUE	TRUE	3	THIGH	10	10	ACK	FALSE	TRUE	TRUE	FALSE	FALSE	TRUE	PAT_359_1596_68	TRUE
PAT_1528	1795					62								FACE			ACK	TRUE	FALSE	FALSE	FALSE	FALSE	FALSE	PAT_1528_1795_12	FALSE
PAT_270	417	FALSE	FALSE	POMERANIA	POMERANIA	90	FALSE	FEMALE	FALSE	TRUE	FALSE	FALSE	1	HAND	13	7	MEL	FALSE	TRUE	FALSE	TRUE	FALSE	FALSE	PAT_270_417_257	TRUE
PAT_1998	4095					69								ARM			ACK	TRUE	FALSE	FALSE	FALSE	FALSE	FALSE	PAT_1998_4095_438	FALSE
PAT_894	1680	FALSE	FALSE	GERMANY	GERMANY	65	FALSE	MALE	FALSE	TRUE	TRUE	TRUE	2	EAR	8	5	BCC	TRUE	UNK	FALSE	UNK	FALSE	TRUE	PAT_894_1680_410	TRUE
PAT_827	1601	TRUE	FALSE	GERMANY	GERMANY	67	FALSE	MALE	FALSE	FALSE	TRUE	TRUE	2	FOREARM	15	15	BCC	TRUE	UNK	FALSE	UNK	FALSE	TRUE	PAT_827_1601_859	TRUE
PAT_1390	1346					55								FACE			ACK	TRUE	FALSE	FALSE	FALSE	FALSE	TRUE	PAT_1390_1346_709	FALSE
PAT_1433	1499					51								FOREARM			ACK	TRUE	FALSE	FALSE	FALSE	FALSE	FALSE	PAT_1433_1499_29	FALSE
PAT_801	1518	FALSE	FALSE	ITALY	ITALY	43	FALSE	FEMALE	FALSE	TRUE	TRUE	TRUE	4	NECK	20	8	MEL	FALSE	TRUE	FALSE	FALSE	FALSE	FALSE	PAT_801_1518_574	TRUE
PAT_1777	3370					67								BACK			ACK	TRUE	FALSE	FALSE	FALSE	FALSE	FALSE	PAT_1777_3370_697	FALSE
PAT_782	1494	FALSE	FALSE	GERMANY	GERMANY	71	FALSE	MALE	TRUE	TRUE	FALSE	TRUE	3	FOREARM	12	10	BCC	TRUE	UNK	FALSE	UNK	FALSE	FALSE	PAT_782_1494_418	TRUE
PAT_236	1071	FALSE	TRUE	POMERANIA	POMERANIA	55	TRUE	MALE	TRUE	TRUE	FALSE	FALSE	3	FOREARM	6	5	ACK	TRUE	FALSE	FALSE	FALSE	FALSE	TRUE	PAT_236_1071_810	FALSE
PAT_1550	1888					64								SCALP			SEK	FALSE	FALSE	FALSE	FALSE	FALSE	FALSE	PAT_1550_1888_216	FALSE
PAT_457	889	FALSE	FALSE	POMERANIA	POMERANIA	77	FALSE	FEMALE	FALSE	FALSE	FALSE	FALSE	2	FACE	6	4	BCC	TRUE	TRUE	TRUE	FALSE	TRUE	TRUE	PAT_457_889_346	TRUE
PAT_1284	995					75								FOREARM			ACK	TRUE	FALSE	FALSE	FALSE	FALSE	FALSE	PAT_1284_995_150	FALSE
PAT_2081	4488					61								FOREARM			ACK	FALSE	FALSE	FALSE	FALSE	FALSE	FALSE	PAT_2081_4488_57	FALSE
PAT_1364	1246					17								BACK			NEV	FALSE	TRUE	FALSE	FALSE	FALSE	TRUE	PAT_1364_1246_583	FALSE
PAT_701	1321	FALSE	TRUE	POMERANIA	POMERANIA	69	FALSE	MALE	TRUE	FALSE	TRUE	TRUE	2	FACE	10	5	SEK	FALSE	UNK	FALSE	UNK	FALSE	TRUE	PAT_701_1321_156	TRUE
PAT_891	1700	FALSE	FALSE	POMERANIA	POMERANIA	57	FALSE	FEMALE	TRUE	FALSE	TRUE	FALSE	2	HAND	8	8	ACK	TRUE	FALSE	FALSE	FALSE	FALSE	TRUE	PAT_891_1700_180	TRUE
PAT_940	1775	FALSE	FALSE	GERMANY	GERMANY	69	TRUE	MALE	FALSE	FALSE	TRUE	TRUE	2	EAR	10	7	BCC	TRUE	TRUE	FALSE	FALSE	TRUE	FALSE	PAT_940_1775_513	TRUE
PAT_306	1646	FALSE	FALSE	ITALY	ITALY	87	TRUE	MALE	FALSE	FALSE	TRUE	TRUE	2	FOREARM	10	10	ACK	TRUE	FALSE	FALSE	FALSE	TRUE	TRUE	PAT_306_1646_971	FALSE
PAT_1705	3143					71								FACE			ACK	TRUE	FALSE	FALSE	FALSE	FALSE	FALSE	PAT_1705_3143_139	FALSE
PAT_357	737	FALSE	FALSE	GERMANY	GERMANY	71	FALSE	MALE	FALSE	TRUE	FALSE	FALSE	2	FACE	6	5	BCC	TRUE	TRUE	FALSE	FALSE	TRUE	TRUE	PAT_357_737_77	TRUE
PAT_176	273	FALSE	FALSE	GERMANY	GERMANY	73	FALSE	FEMALE	TRUE	TRUE	TRUE	TRUE	2	FOREARM	10	9	ACK	TRUE	FALSE	FALSE	FALSE	FALSE	FALSE	PAT_176_273_423	TRUE
PAT_815	1535	FALSE	FALSE	POMERANIA	POMERANIA	59	FALSE	FEMALE	TRUE	TRUE	TRUE	TRUE	2	FACE	6	4	BCC	FALSE	UNK	FALSE	UNK	FALSE	TRUE	PAT_815_1535_536	TRUE
PAT_1431	1495					58								FOREARM			ACK	TRUE	FALSE	FALSE	FALSE	FALSE	FALSE	PAT_1431_1495_931	FALSE
PAT_160	248	FALSE	TRUE	ITALY	ITALY	78	FALSE	MALE	FALSE	TRUE	FALSE	FALSE	2	CHEST	11	10	BCC	TRUE	TRUE	TRUE	FALSE	TRUE	FALSE	PAT_160_248_254	TRUE
PAT_211	317	FALSE	FALSE	GERMANY	GERMANY	72	FALSE	MALE	TRUE	FALSE	FALSE	FALSE	3	NOSE	5	4	BCC	TRUE	TRUE	TRUE	FALSE	TRUE	TRUE	PAT_211_317_649	TRUE
PAT_906	1723	FALSE	FALSE	GERMANY	GERMANY	65	TRUE	MALE	FALSE	FALSE	TRUE	TRUE	2	NECK	30	27	BCC	TRUE	UNK	FALSE	UNK	TRUE	TRUE	PAT_906_1723_560	TRUE
PAT_1269	936					72								CHEST			SEK	FALSE	FALSE	FALSE	FALSE	FALSE	TRUE	PAT_1269_936_965	FALSE
PAT_201	946	FALSE	TRUE	POMERANIA	POMERANIA	60	TRUE	MALE	FALSE	TRUE	FALSE	FALSE	3	FOREARM	12	10	ACK	TRUE	TRUE	FALSE	FALSE	FALSE	FALSE	PAT_201_946_262	FALSE
PAT_822	1551	FALSE	FALSE	UNK	UNK	72	FALSE	MALE	FALSE	FALSE	TRUE	TRUE	3	FACE	17	14	BCC	TRUE	TRUE	FALSE	TRUE	TRUE	TRUE	PAT_822_1551_642	TRUE
PAT_1229	794					25								ARM			NEV	FALSE	TRUE	FALSE	FALSE	FALSE	FALSE	PAT_1229_794_274	FALSE
PAT_119	181	FALSE	FALSE	POMERANIA	POMERANIA	77	FALSE	FEMALE	FALSE	FALSE	FALSE	FALSE	2	FACE	5	5	BCC	TRUE	TRUE	TRUE	FALSE	TRUE	TRUE	PAT_119_181_684	TRUE
PAT_46	880	FALSE	FALSE	POMERANIA	POMERANIA	55	FALSE	FEMALE	TRUE	TRUE	TRUE	TRUE	3	CHEST	13	12	BCC	TRUE	TRUE	FALSE	TRUE	FALSE	FALSE	PAT_46_880_308	TRUE
PAT_896	1705	FALSE	FALSE	UNK	UNK	63	FALSE	FEMALE	TRUE	TRUE	FALSE	FALSE	2	NOSE	5	5	BCC	TRUE	UNK	FALSE	UNK	TRUE	TRUE	PAT_896_1705_582	TRUE
PAT_1017	97					67								FACE			ACK	TRUE	FALSE	FALSE	FALSE	FALSE	FALSE	PAT_1017_97_577	FALSE
PAT_417	3537	FALSE	FALSE	ITALY	ITALY	27	TRUE	MALE	FALSE	TRUE	FALSE	FALSE	3	THIGH	9	5	NEV	FALSE	TRUE	FALSE	FALSE	FALSE	TRUE	PAT_417_3537_45	FALSE
PAT_632	3700	FALSE	FALSE			73	FALSE	FEMALE	FALSE	FALSE	TRUE	TRUE	2	FOREARM	18	14	ACK	FALSE	FALSE	FALSE	FALSE	FALSE	TRUE	PAT_632_3700_890	FALSE
PAT_530	999	FALSE	TRUE	POMERANIA	POMERANIA	46	FALSE	FEMALE	FALSE	FALSE	TRUE	TRUE	3	NECK	12	6	BCC	FALSE	UNK	FALSE	UNK	FALSE	TRUE	PAT_530_999_696	TRUE
PAT_935	1783	FALSE	FALSE	POMERANIA	POMERANIA	61	TRUE	FEMALE	TRUE	TRUE	FALSE	TRUE	2	NOSE	10	6	BCC	TRUE	UNK	FALSE	UNK	FALSE	TRUE	PAT_935_1783_687	TRUE
PAT_473	911	FALSE	TRUE	POMERANIA	POMERANIA	33	TRUE	MALE	FALSE	TRUE	FALSE	FALSE	2	CHEST	10	8	BCC	TRUE	TRUE	FALSE	FALSE	TRUE	TRUE	PAT_473_911_630	TRUE
PAT_805	1517	FALSE	FALSE	GERMANY	GERMANY	58	FALSE	FEMALE	FALSE	FALSE	TRUE	TRUE	3	HAND	10	8	SCC	TRUE	TRUE	FALSE	FALSE	FALSE	TRUE	PAT_805_1517_647	TRUE
PAT_834	1574	FALSE	FALSE	GERMANY	GERMANY	81	FALSE	MALE	TRUE	TRUE	TRUE	FALSE	2	BACK	10	9	SCC	FALSE	FALSE	FALSE	FALSE	FALSE	TRUE	PAT_834_1574_397	TRUE
PAT_864	1646	FALSE	FALSE	POMERANIA	POMERANIA	55	FALSE	FEMALE	FALSE	FALSE	TRUE	TRUE	3	BACK	5	4	BCC	FALSE	FALSE	FALSE	FALSE	FALSE	TRUE	PAT_864_1646_822	TRUE
PAT_151	227	FALSE	TRUE	GERMANY	GERMANY	62	FALSE	FEMALE	TRUE	TRUE	TRUE	TRUE	2	NOSE	7	5	BCC	TRUE	TRUE	TRUE	FALSE	TRUE	FALSE	PAT_151_227_63	TRUE
PAT_263	403	FALSE	FALSE	POMERANIA	POMERANIA	83	FALSE	MALE	FALSE	TRUE	FALSE	FALSE	1	CHEST	15	13	SCC	TRUE	FALSE	FALSE	FALSE	FALSE	TRUE	PAT_263_403_966	TRUE
PAT_197	301	FALSE	FALSE	BRAZIL	ITALY	79	FALSE	FEMALE	FALSE	TRUE	TRUE	TRUE	4	NOSE	4	4	BCC	TRUE	TRUE	FALSE	FALSE	TRUE	TRUE	PAT_197_301_198	TRUE
PAT_2088	4523					9								FACE			NEV	FALSE	FALSE	FALSE	FALSE	FALSE	FALSE	PAT_2088_4523_400	FALSE
PAT_1391	1351					53								THIGH			NEV	FALSE	FALSE	FALSE	FALSE	FALSE	TRUE	PAT_1391_1351_396	FALSE
PAT_1615	2749					60								FOREARM			ACK	TRUE	TRUE	FALSE	FALSE	FALSE	FALSE	PAT_1615_2749_350	FALSE
PAT_1385	1323					69								FACE			ACK	TRUE	FALSE	FALSE	FALSE	FALSE	TRUE	PAT_1385_1323_100	FALSE
PAT_550	1045	FALSE	TRUE	GERMANY	GERMANY	81	FALSE	MALE	FALSE	FALSE	TRUE	TRUE	2	FOREARM	12	10	BCC	FALSE	UNK	FALSE	UNK	FALSE	TRUE	PAT_550_1045_81	TRUE
PAT_1535	1812					32								FOREARM			NEV	FALSE	TRUE	FALSE	FALSE	FALSE	TRUE	PAT_1535_1812_660	FALSE
PAT_679	1286	TRUE	FALSE	UNK	UNK	75	FALSE	MALE	TRUE	TRUE	TRUE	TRUE	2	LIP	6	5	SCC	FALSE	FALSE	FALSE	TRUE	FALSE	TRUE	PAT_679_1286_933	TRUE
PAT_2089	4529					68								FACE			ACK	FALSE	TRUE	FALSE	FALSE	FALSE	FALSE	PAT_2089_4529_762	FALSE
PAT_122	869	FALSE	FALSE	POMERANIA	POMERANIA	79	FALSE	FEMALE	FALSE	FALSE	FALSE	FALSE	1	CHEST	10	8	BCC	TRUE	UNK	FALSE	UNK	FALSE	TRUE	PAT_122_869_60	TRUE
PAT_1497	1712					76								FOREARM			ACK	FALSE	FALSE	FALSE	FALSE	FALSE	FALSE	PAT_1497_1712_633	FALSE
PAT_851	1623	FALSE	FALSE	POMERANIA	POMERANIA	77	FALSE	FEMALE	TRUE	TRUE	TRUE	TRUE	3	NECK	25	10	ACK	TRUE	FALSE	FALSE	FALSE	TRUE	FALSE	PAT_851_1623_815	TRUE
PAT_2026	4230					77								FACE			ACK	FALSE	FALSE	FALSE	FALSE	FALSE	FALSE	PAT_2026_4230_141	FALSE
PAT_355	732	FALSE	FALSE	POMERANIA	POMERANIA	80	FALSE	MALE	FALSE	FALSE	TRUE	TRUE	2	NECK	5	5	BCC	TRUE	TRUE	FALSE	FALSE	FALSE	TRUE	PAT_355_732_625	TRUE
PAT_86	131	FALSE	FALSE	POMERANIA	POMERANIA	52	FALSE	FEMALE	TRUE	FALSE	TRUE	TRUE	2	HAND	15	12	ACK	TRUE	FALSE	TRUE	FALSE	FALSE	TRUE	PAT_86_131_107	TRUE
PAT_472	910	FALSE	FALSE	NETHERLANDS	POMERANIA	45	TRUE	MALE	FALSE	TRUE	TRUE	FALSE	2	NECK	10	5	BCC	FALSE	UNK	FALSE	UNK	FALSE	FALSE	PAT_472_910_453	TRUE
PAT_99	153	FALSE	FALSE	POMERANIA	POMERANIA	78	FALSE	FEMALE	FALSE	TRUE	TRUE	TRUE	2	FACE	10	6	BCC	TRUE	TRUE	TRUE	FALSE	TRUE	TRUE	PAT_99_153_636	TRUE
PAT_678	1287	TRUE	TRUE	ITALY	ITALY	59	FALSE	MALE	TRUE	FALSE	TRUE	TRUE	2	BACK	7	5	BCC	FALSE	UNK	FALSE	UNK	FALSE	TRUE	PAT_678_1287_652	TRUE
PAT_1129	498					51								SCALP			NEV	FALSE	TRUE	TRUE	FALSE	FALSE	TRUE	PAT_1129_498_930	FALSE
PAT_158	621	FALSE	FALSE	GERMANY	GERMANY	70	TRUE	FEMALE	TRUE	TRUE	TRUE	FALSE	1	ARM	6	5	ACK	TRUE	FALSE	FALSE	FALSE	FALSE	FALSE	PAT_158_621_68	FALSE
PAT_1407	1402					81								FOREARM			ACK	TRUE	FALSE	FALSE	FALSE	FALSE	FALSE	PAT_1407_1402_734	FALSE
PAT_1407	1402					81								FOREARM			ACK	TRUE	FALSE	FALSE	FALSE	FALSE	FALSE	PAT_1407_1402_500	FALSE
PAT_1861	3648					72								FACE			SEK	TRUE	TRUE	FALSE	FALSE	FALSE	FALSE	PAT_1861_3648_959	FALSE
PAT_823	1558	FALSE	TRUE	GERMANY	GERMANY	64	TRUE	MALE	TRUE	FALSE	TRUE	TRUE	2	ARM	30	20	BCC	TRUE	TRUE	TRUE	FALSE	TRUE	TRUE	PAT_823_1558_870	TRUE
PAT_532	1007	FALSE	FALSE	GERMANY	GERMANY	85	FALSE	FEMALE	FALSE	TRUE	TRUE	TRUE	2	NOSE	4	3	BCC	TRUE	FALSE	TRUE	FALSE	TRUE	TRUE	PAT_532_1007_854	TRUE
PAT_1315	1110					80								ARM			ACK	TRUE	FALSE	FALSE	FALSE	FALSE	FALSE	PAT_1315_1110_317	FALSE
PAT_89	135	FALSE	FALSE	POMERANIA	POMERANIA	64	FALSE	FEMALE	TRUE	FALSE	FALSE	FALSE	2	NOSE	3	3	BCC	TRUE	FALSE	TRUE	FALSE	TRUE	TRUE	PAT_89_135_11	TRUE
PAT_2022	4184					55								HAND			ACK	FALSE	TRUE	FALSE	TRUE	FALSE	TRUE	PAT_2022_4184_111	FALSE
PAT_598	1137	FALSE	FALSE	POMERANIA	POMERANIA	88	FALSE	FEMALE	FALSE	TRUE	TRUE	TRUE	2	FACE	10	10	BCC	TRUE	TRUE	FALSE	TRUE	FALSE	TRUE	PAT_598_1137_888	TRUE
PAT_252	383	FALSE	FALSE	ITALY	ITALY	75	FALSE	FEMALE	FALSE	TRUE	FALSE	FALSE	2	FOREARM	15	13	BCC	FALSE	TRUE	FALSE	FALSE	TRUE	TRUE	PAT_252_383_389	TRUE
PAT_230	1007	FALSE	FALSE	POMERANIA	POMERANIA	73	FALSE	FEMALE	FALSE	FALSE	FALSE	FALSE	2	FOREARM	9	6	ACK	TRUE	TRUE	FALSE	FALSE	TRUE	FALSE	PAT_230_1007_645	FALSE
PAT_338	707	FALSE	FALSE	GERMANY	GERMANY	81	FALSE	FEMALE	TRUE	FALSE	TRUE	TRUE	1	NOSE	5	4	BCC	TRUE	TRUE	FALSE	FALSE	FALSE	TRUE	PAT_338_707_774	TRUE
PAT_1029	135					47								NOSE			ACK	TRUE	FALSE	FALSE	FALSE	FALSE	FALSE	PAT_1029_135_983	FALSE
PAT_667	1264	FALSE	FALSE	BRAZIL	BRAZIL	74	FALSE	FEMALE	FALSE	FALSE	TRUE	TRUE	3	FACE	7	6	BCC	TRUE	UNK	FALSE	UNK	FALSE	FALSE	PAT_667_1264_8	TRUE
PAT_143	213	TRUE	TRUE	POMERANIA	POMERANIA	71	TRUE	MALE	TRUE	TRUE	FALSE	FALSE	2	CHEST	8	7	BCC	TRUE	TRUE	FALSE	FALSE	FALSE	TRUE	PAT_143_213_489	TRUE
PAT_914	1732	FALSE	FALSE	GERMANY	GERMANY	74	FALSE	FEMALE	FALSE	FALSE	TRUE	TRUE	2	FACE	10	8	ACK	TRUE	FALSE	FALSE	FALSE	FALSE	FALSE	PAT_914_1732_136	TRUE
PAT_1418	1449					86								ARM			ACK	TRUE	FALSE	FALSE	FALSE	FALSE	FALSE	PAT_1418_1449_580	FALSE
PAT_622	1185	FALSE	TRUE	POMERANIA	POMERANIA	71	TRUE	MALE	FALSE	FALSE	FALSE	FALSE	2	BACK	10	10	MEL	FALSE	UNK	FALSE	UNK	FALSE	FALSE	PAT_622_1185_922	TRUE
PAT_442	863	FALSE	FALSE	GERMANY	GERMANY	56	FALSE	FEMALE	FALSE	TRUE	FALSE	FALSE	2	FACE	70	60	BCC	TRUE	TRUE	FALSE	FALSE	FALSE	TRUE	PAT_442_863_795	TRUE
PAT_665	1260	FALSE	FALSE	UNK	UNK	30	FALSE	FEMALE	TRUE	TRUE	TRUE	TRUE	3	BACK	10	5	NEV	FALSE	UNK	FALSE	UNK	FALSE	FALSE	PAT_665_1260_16	TRUE
PAT_1031	148					35								FOREARM			ACK	TRUE	FALSE	FALSE	FALSE	FALSE	FALSE	PAT_1031_148_66	FALSE
PAT_1452	1564					67								FACE			ACK	FALSE	FALSE	FALSE	FALSE	FALSE	FALSE	PAT_1452_1564_509	FALSE
PAT_1280	972					60								FOREARM			ACK	TRUE	FALSE	FALSE	FALSE	FALSE	FALSE	PAT_1280_972_605	FALSE
PAT_738	1397	FALSE	FALSE	POMERANIA	POMERANIA	58	TRUE	FEMALE	TRUE	TRUE	FALSE	TRUE	2	FACE	3	3	BCC	FALSE	FALSE	FALSE	FALSE	TRUE	TRUE	PAT_738_1397_195	TRUE
PAT_747	1408	FALSE	FALSE	UNK	BRAZIL	55	FALSE	MALE	TRUE	FALSE	TRUE	TRUE	3	CHEST	13	12	BCC	TRUE	TRUE	FALSE	FALSE	FALSE	TRUE	PAT_747_1408_965	TRUE
PAT_1514	1760					28								FACE			NEV	FALSE	TRUE	FALSE	FALSE	FALSE	TRUE	PAT_1514_1760_35	FALSE
PAT_760	1456	FALSE	FALSE	GERMANY	ITALY	66	FALSE	FEMALE	TRUE	TRUE	TRUE	TRUE	3	NOSE	4	3	BCC	TRUE	UNK	FALSE	UNK	TRUE	TRUE	PAT_760_1456_878	TRUE
PAT_2128	4676					53								THIGH			ACK	FALSE	FALSE	FALSE	FALSE	FALSE	TRUE	PAT_2128_4676_965	FALSE
PAT_243	372	FALSE	FALSE	POMERANIA	POMERANIA	26	TRUE	FEMALE	TRUE	TRUE	FALSE	FALSE	3	CHEST	9	6	BCC	TRUE	FALSE	TRUE	FALSE	TRUE	TRUE	PAT_243_372_640	TRUE
PAT_727	1373	FALSE	FALSE	GERMANY	GERMANY	87	FALSE	MALE	FALSE	FALSE	TRUE	TRUE	2	FACE	15	10	BCC	TRUE	TRUE	TRUE	FALSE	TRUE	TRUE	PAT_727_1373_718	TRUE
PAT_135	202	FALSE	FALSE	POMERANIA	POMERANIA	53	TRUE	FEMALE	FALSE	TRUE	FALSE	FALSE	2	BACK	10	9	BCC	TRUE	TRUE	TRUE	FALSE	TRUE	TRUE	PAT_135_202_105	TRUE
PAT_899	1702	FALSE	FALSE	GERMANY	GERMANY	63	FALSE	FEMALE	TRUE	TRUE	FALSE	FALSE	3	FACE	6	4	BCC	TRUE	UNK	FALSE	UNK	FALSE	TRUE	PAT_899_1702_32	TRUE
PAT_2068	4424					73								ARM			ACK	TRUE	FALSE	FALSE	FALSE	FALSE	FALSE	PAT_2068_4424_995	FALSE
PAT_330	1437	FALSE	FALSE	ITALY	ITALY	72	FALSE	MALE	FALSE	FALSE	TRUE	TRUE	2	CHEST	15	15	BCC	TRUE	TRUE	TRUE	FALSE	TRUE	TRUE	PAT_330_1437_506	TRUE
PAT_2046	4323					74								FACE			SEK	FALSE	TRUE	FALSE	FALSE	FALSE	TRUE	PAT_2046_4323_394	FALSE
PAT_824	1560	FALSE	FALSE	GERMANY	GERMANY	83	TRUE	MALE	TRUE	FALSE	TRUE	FALSE	2	BACK	9	9	SCC	TRUE	UNK	FALSE	UNK	TRUE	TRUE	PAT_824_1560_801	TRUE
PAT_378	769	TRUE	TRUE	BRAZIL	BRAZIL	71	FALSE	MALE	FALSE	TRUE	FALSE	FALSE	2	NOSE	9	9	BCC	TRUE	FALSE	TRUE	FALSE	TRUE	TRUE	PAT_378_769_36	TRUE
PAT_251	382	FALSE	FALSE	ITALY	ITALY	91	FALSE	FEMALE	FALSE	TRUE	FALSE	FALSE	2	FACE	10	8	BCC	TRUE	TRUE	TRUE	FALSE	TRUE	TRUE	PAT_251_382_240	TRUE
PAT_388	1590	FALSE	FALSE	ITALY	ITALY	51	FALSE	FEMALE	TRUE	FALSE	FALSE	FALSE	1	BACK	12	8	BCC	FALSE	FALSE	FALSE	FALSE	FALSE	FALSE	PAT_388_1590_169	TRUE
PAT_159	244	FALSE	FALSE	POMERANIA	POMERANIA	73	TRUE	FEMALE	TRUE	TRUE	TRUE	FALSE	2	FACE	17	9	BCC	TRUE	UNK	TRUE	UNK	TRUE	TRUE	PAT_159_244_102	TRUE
PAT_482	924	FALSE	FALSE	POMERANIA	POMERANIA	63	FALSE	FEMALE	TRUE	TRUE	FALSE	FALSE	2	BACK	16	11	SCC	FALSE	UNK	FALSE	UNK	FALSE	FALSE	PAT_482_924_134	TRUE
PAT_874	1671	FALSE	FALSE	POMERANIA	POMERANIA	84	FALSE	FEMALE	FALSE	FALSE	FALSE	TRUE	2	HAND	26	10	BCC	FALSE	FALSE	FALSE	FALSE	FALSE	TRUE	PAT_874_1671_938	TRUE
PAT_1008	59					64								FACE			SEK	FALSE	TRUE	FALSE	FALSE	FALSE	TRUE	PAT_1008_59_297	FALSE
PAT_265	407	FALSE	FALSE	POMERANIA	POMERANIA	44	TRUE	MALE	TRUE	FALSE	FALSE	FALSE	2	NOSE	10	10	BCC	TRUE	TRUE	FALSE	FALSE	FALSE	TRUE	PAT_265_407_137	TRUE
PAT_265	1371	FALSE	FALSE	POMERANIA	POMERANIA	67	TRUE	MALE	TRUE	FALSE	FALSE	FALSE	2	BACK	10	8	SEK	TRUE	TRUE	FALSE	FALSE	FALSE	TRUE	PAT_265_1371_303	FALSE
PAT_1451	1560					36								LIP			NEV	FALSE	TRUE	FALSE	FALSE	FALSE	TRUE	PAT_1451_1560_616	FALSE
PAT_752	1426	FALSE	FALSE	NETHERLANDS	ITALY	64	FALSE	MALE	TRUE	TRUE	FALSE	TRUE	2	NECK	20	10	BCC	TRUE	UNK	TRUE	UNK	TRUE	TRUE	PAT_752_1426_714	TRUE
PAT_202	307	FALSE	FALSE	ITALY	UNK	77	FALSE	FEMALE	FALSE	TRUE	TRUE	TRUE	3	NOSE	4	3	BCC	TRUE	TRUE	FALSE	FALSE	TRUE	TRUE	PAT_202_307_927	TRUE
PAT_53	81	FALSE	FALSE	BRAZIL	BRAZIL	78	FALSE	MALE	FALSE	TRUE	TRUE	FALSE	1	FACE	11	10	BCC	TRUE	FALSE	FALSE	FALSE	FALSE	FALSE	PAT_53_81_194	TRUE
PAT_1313	1105					33								HAND			ACK	TRUE	TRUE	FALSE	FALSE	FALSE	TRUE	PAT_1313_1105_284	FALSE
PAT_609	1159	TRUE	TRUE	POMERANIA	POMERANIA	61	TRUE	MALE	FALSE	FALSE	FALSE	FALSE	2	NECK	14	8	BCC	FALSE	TRUE	FALSE	FALSE	TRUE	TRUE	PAT_609_1159_942	TRUE
PAT_507	954	FALSE	FALSE	BRAZIL	GERMANY	69	FALSE	FEMALE	TRUE	TRUE	TRUE	TRUE	1	NECK	13	6	BCC	TRUE	TRUE	FALSE	FALSE	TRUE	TRUE	PAT_507_954_812	TRUE
PAT_1418	1447					86								BACK			SEK	FALSE	TRUE	FALSE	FALSE	FALSE	TRUE	PAT_1418_1447_334	FALSE
PAT_1393	1354					65								NECK			ACK	TRUE	FALSE	TRUE	FALSE	FALSE	FALSE	PAT_1393_1354_535	FALSE
PAT_656	1246	FALSE	FALSE	UNK	UNK	58	FALSE	MALE	FALSE	FALSE	TRUE	TRUE	2	BACK	18	12	MEL	TRUE	TRUE	FALSE	TRUE	FALSE	FALSE	PAT_656_1246_483	TRUE
PAT_264	1368	FALSE	FALSE	POMERANIA	POMERANIA	84	FALSE	FEMALE	FALSE	FALSE	FALSE	FALSE	2	NOSE	13	10	BCC	FALSE	FALSE	FALSE	FALSE	TRUE	TRUE	PAT_264_1368_868	TRUE
PAT_567	1076	FALSE	FALSE	GERMANY	GERMANY	44	FALSE	MALE	FALSE	TRUE	TRUE	TRUE	1	CHEST	13	8	BCC	TRUE	UNK	TRUE	UNK	TRUE	TRUE	PAT_567_1076_545	TRUE
PAT_2113	4607					62								BACK			SEK	FALSE	FALSE	FALSE	FALSE	FALSE	FALSE	PAT_2113_4607_329	FALSE
PAT_668	1259	FALSE	FALSE	GERMANY	GERMANY	70	FALSE	FEMALE	FALSE	TRUE	TRUE	TRUE	2	FACE	5	5	BCC	FALSE	UNK	FALSE	UNK	FALSE	TRUE	PAT_668_1259_681	TRUE
PAT_186	286	FALSE	FALSE	UNK	GERMANY	74	TRUE	MALE	TRUE	TRUE	FALSE	FALSE	2	FOREARM	7	5	ACK	FALSE	FALSE	FALSE	FALSE	FALSE	TRUE	PAT_186_286_109	TRUE
PAT_212	326	TRUE	FALSE	BRAZIL	BRAZIL	70	FALSE	FEMALE	FALSE	TRUE	FALSE	FALSE	2	NOSE	6	4	BCC	TRUE	TRUE	FALSE	FALSE	FALSE	TRUE	PAT_212_326_597	TRUE
PAT_48	74	FALSE	FALSE	BRAZIL	BRAZIL	73	FALSE	FEMALE	FALSE	TRUE	TRUE	TRUE	3	ARM	10	7	SCC	FALSE	TRUE	FALSE	FALSE	FALSE	TRUE	PAT_48_74_309	TRUE
PAT_290	445	FALSE	TRUE	POMERANIA	POMERANIA	54	TRUE	MALE	TRUE	TRUE	FALSE	FALSE	2	ARM	15	12	BCC	TRUE	TRUE	TRUE	FALSE	TRUE	TRUE	PAT_290_445_988	TRUE
PAT_751	1497	FALSE	FALSE	GERMANY	GERMANY	62	TRUE	MALE	FALSE	FALSE	TRUE	TRUE	2	CHEST	0	0	SCC	TRUE	UNK	FALSE	UNK	TRUE	TRUE	PAT_751_1497_215	TRUE
PAT_422	837	FALSE	TRUE	ITALY	GERMANY	64	TRUE	MALE	FALSE	FALSE	FALSE	FALSE	3	NECK	20	14	BCC	TRUE	TRUE	TRUE	FALSE	TRUE	TRUE	PAT_422_837_683	TRUE
PAT_682	1292	FALSE	FALSE	POMERANIA	POMERANIA	75	FALSE	FEMALE	TRUE	FALSE	TRUE	TRUE	2	BACK	10	10	BCC	TRUE	TRUE	FALSE	FALSE	TRUE	TRUE	PAT_682_1292_978	TRUE
PAT_2124	4650					64								FACE			ACK	TRUE	TRUE	FALSE	TRUE	FALSE	FALSE	PAT_2124_4650_575	FALSE
PAT_1344	1222					41								FACE			NEV	FALSE	FALSE	FALSE	FALSE	FALSE	TRUE	PAT_1344_1222_456	FALSE
PAT_1105	420					75								NOSE			SEK	FALSE	TRUE	FALSE	FALSE	FALSE	FALSE	PAT_1105_420_520	FALSE
PAT_516	966	FALSE	FALSE	BRAZIL	BRAZIL	85	FALSE	FEMALE	FALSE	TRUE	TRUE	TRUE	1	NOSE	5	4	BCC	FALSE	TRUE	FALSE	FALSE	FALSE	TRUE	PAT_516_966_57	TRUE
PAT_1543	4346					74								HAND			ACK	TRUE	FALSE	FALSE	FALSE	FALSE	FALSE	PAT_1543_4346_860	FALSE
PAT_519	979	FALSE	FALSE	GERMANY	GERMANY	49	FALSE	MALE	TRUE	FALSE	TRUE	FALSE	3	LIP	14	8	BCC	TRUE	UNK	FALSE	UNK	FALSE	TRUE	PAT_519_979_104	TRUE
PAT_1335	1181					12								BACK			NEV	FALSE	TRUE	FALSE	FALSE	FALSE	TRUE	PAT_1335_1181_21	FALSE
PAT_1907	3801					10								BACK			NEV	FALSE	FALSE	FALSE	FALSE	FALSE	FALSE	PAT_1907_3801_88	FALSE
PAT_680	1289	TRUE	FALSE	PORTUGAL	ITALY	78	FALSE	MALE	TRUE	TRUE	TRUE	TRUE	2	BACK	10	10	MEL	FALSE	TRUE	FALSE	TRUE	FALSE	TRUE	PAT_680_1289_585	TRUE
PAT_738	1552	FALSE	FALSE	POMERANIA	POMERANIA	57	TRUE	FEMALE	TRUE	TRUE	FALSE	TRUE	2	BACK	3	3	SEK	TRUE	TRUE	FALSE	FALSE	FALSE	TRUE	PAT_738_1552_843	FALSE
PAT_270	1384	FALSE	FALSE	POMERANIA	POMERANIA	90	FALSE	FEMALE	FALSE	TRUE	FALSE	FALSE	1	FOREARM	13	7	ACK	TRUE	FALSE	TRUE	FALSE	TRUE	TRUE	PAT_270_1384_995	FALSE
PAT_307	1458	FALSE	FALSE	ITALY	ITALY	78	FALSE	FEMALE	FALSE	FALSE	FALSE	FALSE	2	FOREARM	4	4	ACK	TRUE	FALSE	FALSE	FALSE	FALSE	TRUE	PAT_307_1458_363	TRUE
PAT_1402	1376					66								ARM			ACK	TRUE	TRUE	FALSE	FALSE	TRUE	FALSE	PAT_1402_1376_160	FALSE
PAT_639	3676	FALSE	TRUE	GERMANY	NETHERLANDS	66	FALSE	FEMALE	TRUE	TRUE	TRUE	TRUE	2	ARM	8	7	ACK	FALSE	FALSE	FALSE	FALSE	FALSE	TRUE	PAT_639_3676_760	FALSE
PAT_1063	268					65								ARM			ACK	TRUE	FALSE	FALSE	FALSE	FALSE	FALSE	PAT_1063_268_704	FALSE
PAT_554	1051	FALSE	FALSE	GERMANY	GERMANY	62	TRUE	FEMALE	TRUE	FALSE	TRUE	TRUE	1	FACE	6	5	BCC	TRUE	TRUE	TRUE	FALSE	TRUE	TRUE	PAT_554_1051_301	TRUE
PAT_123	187	FALSE	FALSE	POMERANIA	POMERANIA	56	FALSE	FEMALE	TRUE	FALSE	TRUE	TRUE	1	NOSE	6	5	BCC	TRUE	UNK	TRUE	UNK	TRUE	TRUE	PAT_123_187_164	TRUE
PAT_1127	496					40								HAND			ACK	FALSE	FALSE	FALSE	FALSE	FALSE	FALSE	PAT_1127_496_945	FALSE
PAT_420	834	FALSE	TRUE	UNK	ITALY	37	FALSE	FEMALE	FALSE	TRUE	FALSE	FALSE	4	FACE	8	7	ACK	TRUE	TRUE	FALSE	FALSE	TRUE	TRUE	PAT_420_834_948	TRUE
PAT_583	1112	FALSE	FALSE	POMERANIA	NETHERLANDS	43	TRUE	MALE	FALSE	FALSE	FALSE	FALSE	2	FACE	5	5	BCC	TRUE	TRUE	FALSE	FALSE	FALSE	TRUE	PAT_583_1112_886	TRUE
PAT_384	782	FALSE	FALSE	POMERANIA	POMERANIA	59	TRUE	FEMALE	FALSE	FALSE	FALSE	FALSE	3	FOOT	11	10	ACK	FALSE	FALSE	FALSE	FALSE	FALSE	TRUE	PAT_384_782_292	TRUE
PAT_741	1400	TRUE	FALSE	POMERANIA	POMERANIA	77	FALSE	MALE	FALSE	TRUE	TRUE	TRUE	2	FACE	15	9	BCC	TRUE	TRUE	FALSE	FALSE	FALSE	TRUE	PAT_741_1400_780	TRUE
PAT_948	1800	TRUE	FALSE	POMERANIA	POMERANIA	58	TRUE	FEMALE	FALSE	FALSE	FALSE	FALSE	3	FACE	4	3	BCC	TRUE	UNK	FALSE	UNK	TRUE	TRUE	PAT_948_1800_310	TRUE
PAT_1278	967					65								HAND			ACK	TRUE	FALSE	FALSE	FALSE	FALSE	FALSE	PAT_1278_967_599	FALSE
PAT_300	1478	TRUE	FALSE	GERMANY	GERMANY	63	FALSE	FEMALE	TRUE	TRUE	FALSE	FALSE	2	FOREARM	8	7	ACK	TRUE	FALSE	FALSE	FALSE	FALSE	FALSE	PAT_300_1478_445	TRUE
PAT_570	1084	FALSE	FALSE	POMERANIA	POMERANIA	43	TRUE	MALE	FALSE	FALSE	TRUE	TRUE	2	EAR	7	5	SCC	TRUE	TRUE	FALSE	FALSE	TRUE	TRUE	PAT_570_1084_939	TRUE
PAT_138	206	TRUE	TRUE	POMERANIA	POMERANIA	61	FALSE	MALE	FALSE	FALSE	FALSE	FALSE	2	CHEST	25	12	BCC	TRUE	UNK	TRUE	UNK	TRUE	TRUE	PAT_138_206_507	TRUE
PAT_1441	1531					52								FOREARM			ACK	TRUE	FALSE	FALSE	FALSE	FALSE	FALSE	PAT_1441_1531_670	FALSE
PAT_1128	497					40								FACE			ACK	TRUE	TRUE	FALSE	TRUE	FALSE	FALSE	PAT_1128_497_29	FALSE
PAT_437	857	TRUE	FALSE	GERMANY	GERMANY	63	FALSE	MALE	TRUE	TRUE	FALSE	FALSE	2	FACE	10	10	ACK	FALSE	FALSE	FALSE	FALSE	FALSE	FALSE	PAT_437_857_425	TRUE
PAT_698	1150	FALSE	FALSE	POMERANIA	POMERANIA	82	FALSE	FEMALE	FALSE	FALSE	TRUE	TRUE	2	FOREARM	9	7	ACK	TRUE	FALSE	FALSE	FALSE	TRUE	FALSE	PAT_698_1150_510	FALSE
PAT_1427	1485					47								FOREARM			ACK	TRUE	FALSE	FALSE	FALSE	FALSE	FALSE	PAT_1427_1485_15	FALSE
PAT_520	983	FALSE	FALSE	UNK	GERMANY	68	TRUE	MALE	TRUE	TRUE	TRUE	FALSE	2	BACK	16	14	BCC	TRUE	FALSE	TRUE	FALSE	TRUE	TRUE	PAT_520_983_221	TRUE
PAT_406	809	FALSE	FALSE	GERMANY	NETHERLANDS	62	TRUE	MALE	TRUE	FALSE	FALSE	FALSE	3	NOSE	7	5	BCC	TRUE	TRUE	TRUE	FALSE	TRUE	TRUE	PAT_406_809_581	TRUE
PAT_778	1471	FALSE	TRUE	GERMANY	ITALY	52	FALSE	FEMALE	FALSE	TRUE	TRUE	TRUE	3	FACE	15	10	BCC	FALSE	TRUE	FALSE	TRUE	TRUE	TRUE	PAT_778_1471_911	TRUE
PAT_514	968	TRUE	TRUE	GERMANY	GERMANY	64	TRUE	MALE	TRUE	TRUE	TRUE	TRUE	3	FACE	12	9	BCC	FALSE	UNK	FALSE	UNK	FALSE	TRUE	PAT_514_968_269	TRUE
PAT_2151	4779					69								FACE			SEK	TRUE	TRUE	FALSE	FALSE	FALSE	FALSE	PAT_2151_4779_515	FALSE
PAT_1546	1872					75								CHEST			ACK	TRUE	FALSE	FALSE	TRUE	FALSE	TRUE	PAT_1546_1872_824	FALSE
PAT_361	1567	FALSE	FALSE	POMERANIA	POMERANIA	71	TRUE	MALE	TRUE	FALSE	FALSE	FALSE	3	FACE	10	7	BCC	FALSE	TRUE	FALSE	TRUE	FALSE	TRUE	PAT_361_1567_487	TRUE
PAT_194	298	FALSE	FALSE	UNK	UNK	63	FALSE	FEMALE	FALSE	TRUE	TRUE	TRUE	4	NECK	6	4	SEK	FALSE	TRUE	FALSE	TRUE	FALSE	FALSE	PAT_194_298_367	TRUE
PAT_260	400	FALSE	FALSE	POMERANIA	POMERANIA	78	TRUE	FEMALE	TRUE	TRUE	FALSE	FALSE	1	FACE	10	10	ACK	TRUE	FALSE	TRUE	FALSE	TRUE	TRUE	PAT_260_400_842	TRUE
PAT_345	719	FALSE	TRUE	GERMANY	GERMANY	53	FALSE	MALE	TRUE	TRUE	TRUE	TRUE	2	BACK	10	10	NEV	FALSE	UNK	FALSE	UNK	FALSE	TRUE	PAT_345_719_815	TRUE
PAT_737	1394	FALSE	FALSE	GERMANY	GERMANY	51	TRUE	FEMALE	FALSE	TRUE	TRUE	TRUE	2	NOSE	5	5	BCC	FALSE	TRUE	TRUE	FALSE	TRUE	TRUE	PAT_737_1394_936	TRUE
PAT_244	374	FALSE	FALSE	UNK	UNK	35	TRUE	MALE	FALSE	TRUE	TRUE	TRUE	4	CHEST	6	5	NEV	FALSE	TRUE	FALSE	TRUE	FALSE	TRUE	PAT_244_374_726	TRUE
PAT_1451	1561					36								LIP			NEV	FALSE	TRUE	FALSE	FALSE	FALSE	TRUE	PAT_1451_1561_100	FALSE
PAT_1066	281					47								FOREARM			ACK	TRUE	FALSE	FALSE	FALSE	FALSE	FALSE	PAT_1066_281_99	FALSE
PAT_612	1163	FALSE	FALSE	ITALY	ITALY	90	FALSE	FEMALE	FALSE	TRUE	TRUE	TRUE	1	ARM	19	15	SCC	UNK	UNK	UNK	UNK	FALSE	TRUE	PAT_612_1163_833	TRUE
PAT_1172	622					35								FACE			ACK	TRUE	TRUE	FALSE	FALSE	FALSE	FALSE	PAT_1172_622_420	FALSE
PAT_63	98	FALSE	FALSE	BRAZIL	NORWAY	35	FALSE	FEMALE	FALSE	TRUE	TRUE	TRUE	2	FACE	11	7	BCC	FALSE	FALSE	FALSE	FALSE	FALSE	TRUE	PAT_63_98_127	TRUE
PAT_877	1667	FALSE	TRUE	UNK	UNK	62	TRUE	MALE	FALSE	FALSE	FALSE	FALSE	2	BACK	15	11	BCC	FALSE	TRUE	FALSE	TRUE	FALSE	TRUE	PAT_877_1667_667	TRUE
PAT_1306	1086					52								BACK			SEK	FALSE	FALSE	FALSE	FALSE	FALSE	TRUE	PAT_1306_1086_762	FALSE
PAT_1484	1682					28								HAND			NEV	FALSE	FALSE	FALSE	FALSE	FALSE	TRUE	PAT_1484_1682_240	FALSE
PAT_945	1796	FALSE	FALSE	UNK	UNK	83	FALSE	FEMALE	TRUE	TRUE	TRUE	TRUE	3	FOREARM	15	15	SCC	TRUE	UNK	FALSE	UNK	FALSE	TRUE	PAT_945_1796_583	TRUE
PAT_240	366	FALSE	FALSE	ITALY	ITALY	79	TRUE	MALE	FALSE	TRUE	TRUE	TRUE	2	BACK	12	10	SCC	TRUE	UNK	FALSE	UNK	FALSE	FALSE	PAT_240_366_768	TRUE
PAT_87	133	FALSE	FALSE	POMERANIA	POMERANIA	57	FALSE	FEMALE	TRUE	TRUE	FALSE	FALSE	3	CHEST	17	15	SEK	FALSE	TRUE	FALSE	FALSE	FALSE	TRUE	PAT_87_133_810	FALSE
PAT_1100	402					57								CHEST			SEK	FALSE	TRUE	FALSE	FALSE	FALSE	TRUE	PAT_1100_402_375	FALSE
PAT_1844	3618					68								FACE			SEK	FALSE	FALSE	FALSE	FALSE	FALSE	TRUE	PAT_1844_3618_373	FALSE
PAT_536	3227	FALSE	FALSE	GERMANY	GERMANY	52	FALSE	FEMALE	FALSE	FALSE	TRUE	TRUE	2	FOREARM	6	5	ACK	TRUE	FALSE	FALSE	FALSE	FALSE	FALSE	PAT_536_3227_442	FALSE
PAT_368	2427	FALSE	FALSE	POMERANIA	POMERANIA	50	TRUE	MALE	FALSE	TRUE	FALSE	FALSE	2	FOREARM	9	6	ACK	TRUE	FALSE	FALSE	FALSE	FALSE	FALSE	PAT_368_2427_803	FALSE
PAT_1960	3957					34								BACK			NEV	TRUE	TRUE	TRUE	TRUE	FALSE	TRUE	PAT_1960_3957_864	FALSE
PAT_300	647	TRUE	FALSE	GERMANY	GERMANY	62	FALSE	FEMALE	TRUE	TRUE	FALSE	FALSE	2	NOSE	14	10	BCC	TRUE	TRUE	TRUE	FALSE	TRUE	TRUE	PAT_300_647_501	TRUE
PAT_242	369	TRUE	TRUE	GERMANY	GERMANY	45	FALSE	FEMALE	TRUE	TRUE	TRUE	TRUE	2	CHEST	12	12	BCC	TRUE	TRUE	FALSE	FALSE	FALSE	TRUE	PAT_242_369_337	TRUE
PAT_780	1473	FALSE	FALSE	GERMANY	GERMANY	56	FALSE	FEMALE	TRUE	TRUE	TRUE	TRUE	3	HAND	11	10	SCC	TRUE	UNK	FALSE	UNK	FALSE	TRUE	PAT_780_1473_791	TRUE
PAT_58	91	FALSE	TRUE	POMERANIA	POMERANIA	63	FALSE	MALE	FALSE	FALSE	FALSE	FALSE	2	FACE	9	6	BCC	FALSE	TRUE	FALSE	FALSE	FALSE	TRUE	PAT_58_91_143	TRUE
PAT_320	681	FALSE	TRUE	ITALY	GERMANY	70	TRUE	MALE	FALSE	FALSE	FALSE	FALSE	3	FACE	9	9	MEL	FALSE	TRUE	FALSE	TRUE	FALSE	FALSE	PAT_320_681_724	TRUE
PAT_368	1652	FALSE	FALSE	POMERANIA	POMERANIA	51	TRUE	MALE	FALSE	TRUE	FALSE	FALSE	2	CHEST	15	15	BCC	FALSE	TRUE	FALSE	TRUE	TRUE	FALSE	PAT_368_1652_525	TRUE
PAT_152	230	FALSE	FALSE	GERMANY	GERMANY	68	FALSE	MALE	FALSE	TRUE	TRUE	TRUE	2	BACK	15	10	BCC	TRUE	FALSE	TRUE	FALSE	TRUE	FALSE	PAT_152_230_707	TRUE
PAT_108	161	FALSE	FALSE	POMERANIA	POMERANIA	68	TRUE	MALE	TRUE	TRUE	TRUE	TRUE	2	FOREARM	11	7	SCC	TRUE	TRUE	TRUE	TRUE	TRUE	TRUE	PAT_108_161_575	TRUE
PAT_1754	3308					10								BACK			NEV	FALSE	TRUE	FALSE	TRUE	FALSE	FALSE	PAT_1754_3308_783	FALSE
PAT_1071	314					55								FACE			ACK	FALSE	FALSE	FALSE	FALSE	FALSE	FALSE	PAT_1071_314_500	FALSE
PAT_573	1090	FALSE	FALSE	POMERANIA	POMERANIA	51	TRUE	FEMALE	TRUE	FALSE	FALSE	FALSE	4	FACE	9	7	BCC	TRUE	TRUE	TRUE	FALSE	FALSE	TRUE	PAT_573_1090_660	TRUE
PAT_753	1427	FALSE	FALSE	GERMANY	GERMANY	61	FALSE	FEMALE	FALSE	TRUE	TRUE	TRUE	3	FACE	5	5	ACK	FALSE	TRUE	FALSE	TRUE	FALSE	TRUE	PAT_753_1427_496	TRUE
PAT_988	1858	FALSE	FALSE	POMERANIA	POMERANIA	78	FALSE	FEMALE	TRUE	FALSE	TRUE	FALSE	3	FACE	7	5	BCC	TRUE	FALSE	FALSE	FALSE	TRUE	TRUE	PAT_988_1858_944	TRUE
PAT_1624	2807					22								FOREARM			NEV	TRUE	TRUE	FALSE	FALSE	FALSE	TRUE	PAT_1624_2807_679	FALSE
PAT_1264	907					31								BACK			NEV	FALSE	TRUE	FALSE	FALSE	FALSE	TRUE	PAT_1264_907_674	FALSE
PAT_1882	3718					58								CHEST			SEK	FALSE	TRUE	FALSE	FALSE	FALSE	TRUE	PAT_1882_3718_982	FALSE
PAT_1300	1056					75								NOSE			ACK	TRUE	TRUE	FALSE	FALSE	FALSE	FALSE	PAT_1300_1056_532	FALSE
PAT_897	1704	FALSE	FALSE	ITALY	ITALY	49	FALSE	FEMALE	TRUE	TRUE	TRUE	FALSE	2	FOOT	8	4	NEV	FALSE	UNK	FALSE	UNK	FALSE	FALSE	PAT_897_1704_988	TRUE
PAT_72	110	FALSE	FALSE	POMERANIA	POMERANIA	36	FALSE	FEMALE	TRUE	FALSE	TRUE	TRUE	2	BACK	8	6	NEV	FALSE	TRUE	FALSE	FALSE	FALSE	FALSE	PAT_72_110_944	TRUE
PAT_1396	1360					52								FOREARM			SEK	TRUE	FALSE	FALSE	FALSE	FALSE	TRUE	PAT_1396_1360_4	FALSE
PAT_321	682	FALSE	FALSE	GERMANY	GERMANY	85	FALSE	FEMALE	FALSE	TRUE	FALSE	FALSE	2	FACE	7	7	SCC	TRUE	FALSE	TRUE	FALSE	FALSE	TRUE	PAT_321_682_236	TRUE
PAT_1259	892					72								NOSE			ACK	TRUE	FALSE	FALSE	FALSE	FALSE	FALSE	PAT_1259_892_793	FALSE
PAT_200	304	FALSE	FALSE	PORTUGAL	PORTUGAL	80	FALSE	MALE	FALSE	TRUE	TRUE	TRUE	3	EAR	10	6	BCC	TRUE	TRUE	TRUE	FALSE	TRUE	FALSE	PAT_200_304_139	TRUE
PAT_601	1147	TRUE	FALSE	ITALY	PORTUGAL	84	TRUE	FEMALE	FALSE	FALSE	TRUE	TRUE	4	CHEST	15	10	BCC	TRUE	TRUE	FALSE	FALSE	TRUE	TRUE	PAT_601_1147_889	TRUE
PAT_1950	3932					68								FACE			ACK	TRUE	TRUE	FALSE	FALSE	TRUE	TRUE	PAT_1950_3932_655	FALSE
PAT_934	1777	FALSE	FALSE	POMERANIA	POMERANIA	68	TRUE	MALE	FALSE	FALSE	TRUE	TRUE	2	FACE	13	6	ACK	FALSE	FALSE	FALSE	FALSE	FALSE	FALSE	PAT_934_1777_423	TRUE
PAT_898	1706	FALSE	TRUE	POMERANIA	POMERANIA	50	TRUE	MALE	FALSE	FALSE	TRUE	TRUE	3	BACK	8	4	NEV	FALSE	UNK	FALSE	UNK	FALSE	FALSE	PAT_898_1706_496	TRUE
PAT_1631	2837					63								FACE			ACK	TRUE	FALSE	FALSE	FALSE	FALSE	FALSE	PAT_1631_2837_667	FALSE
PAT_1267	912					54								FOREARM			ACK	TRUE	FALSE	FALSE	FALSE	FALSE	FALSE	PAT_1267_912_371	FALSE
PAT_616	1169	TRUE	FALSE	UNK	UNK	52	FALSE	FEMALE	FALSE	TRUE	TRUE	TRUE	4	CHEST	5	3	SEK	FALSE	UNK	FALSE	UNK	FALSE	TRUE	PAT_616_1169_3	TRUE
PAT_1582	2574					76								FACE			SEK	FALSE	FALSE	FALSE	FALSE	FALSE	TRUE	PAT_1582_2574_905	FALSE
PAT_324	1464	FALSE	FALSE	GERMANY	GERMANY	46	FALSE	FEMALE	FALSE	FALSE	TRUE	TRUE	2	FOREARM	8	6	BCC	FALSE	UNK	FALSE	UNK	FALSE	TRUE	PAT_324_1464_266	TRUE
PAT_1064	273					44								FOREARM			ACK	TRUE	FALSE	FALSE	FALSE	FALSE	FALSE	PAT_1064_273_980	FALSE
PAT_313	669	FALSE	FALSE	GERMANY	GERMANY	85	TRUE	FEMALE	TRUE	TRUE	TRUE	TRUE	2	FACE	10	9	BCC	TRUE	TRUE	TRUE	FALSE	FALSE	TRUE	PAT_313_669_935	TRUE
PAT_729	1382	FALSE	FALSE	POMERANIA	POMERANIA	49	TRUE	FEMALE	TRUE	FALSE	TRUE	FALSE	2	EAR	6	4	BCC	TRUE	UNK	TRUE	UNK	TRUE	FALSE	PAT_729_1382_390	TRUE
PAT_245	376	FALSE	TRUE	BRAZIL	GERMANY	71	FALSE	MALE	FALSE	TRUE	TRUE	TRUE	3	BACK	30	20	BCC	TRUE	TRUE	FALSE	FALSE	TRUE	FALSE	PAT_245_376_197	TRUE
PAT_1158	570					44								CHEST			ACK	TRUE	TRUE	FALSE	FALSE	FALSE	FALSE	PAT_1158_570_376	FALSE
PAT_115	177	FALSE	FALSE	POMERANIA	POMERANIA	69	FALSE	MALE	FALSE	TRUE	FALSE	FALSE	2	FOREARM	18	18	BCC	TRUE	TRUE	TRUE	FALSE	TRUE	TRUE	PAT_115_177_622	TRUE
PAT_544	1028	FALSE	FALSE	UNK	UNK	87	FALSE	FEMALE	FALSE	FALSE	FALSE	FALSE	2	FACE	5	4	BCC	TRUE	TRUE	FALSE	FALSE	FALSE	TRUE	PAT_544_1028_226	TRUE
PAT_1708	3157					73								HAND			SEK	FALSE	FALSE	FALSE	FALSE	FALSE	TRUE	PAT_1708_3157_518	FALSE
PAT_53	82	FALSE	FALSE	BRAZIL	BRAZIL	78	FALSE	MALE	FALSE	TRUE	TRUE	FALSE	1	BACK	10	7	BCC	TRUE	TRUE	FALSE	FALSE	FALSE	TRUE	PAT_53_82_657	TRUE
PAT_1547	1875					58								HAND			ACK	TRUE	FALSE	FALSE	FALSE	FALSE	TRUE	PAT_1547_1875_436	FALSE
PAT_611	1158	FALSE	FALSE	GERMANY	GERMANY	68	FALSE	FEMALE	FALSE	TRUE	TRUE	FALSE	2	THIGH	6	5	MEL	FALSE	TRUE	FALSE	UNK	FALSE	FALSE	PAT_611_1158_156	TRUE
PAT_185	285	FALSE	TRUE	GERMANY	GERMANY	62	FALSE	MALE	FALSE	TRUE	TRUE	FALSE	2	ARM	11	9	BCC	TRUE	TRUE	TRUE	FALSE	TRUE	TRUE	PAT_185_285_97	TRUE
PAT_267	1258	FALSE	FALSE	POMERANIA	POMERANIA	79	FALSE	MALE	FALSE	FALSE	FALSE	FALSE	2	FACE	14	14	SEK	FALSE	FALSE	FALSE	FALSE	FALSE	TRUE	PAT_267_1258_693	FALSE
PAT_112	171	TRUE	FALSE	POMERANIA	POMERANIA	69	FALSE	MALE	TRUE	FALSE	FALSE	FALSE	1	FACE	5	5	BCC	FALSE	TRUE	FALSE	FALSE	FALSE	TRUE	PAT_112_171_863	TRUE
PAT_1480	1673					76								SCALP			SEK	TRUE	TRUE	FALSE	FALSE	FALSE	TRUE	PAT_1480_1673_701	FALSE
PAT_1494	1707					68								ABDOMEN			SEK	TRUE	TRUE	FALSE	FALSE	FALSE	TRUE	PAT_1494_1707_125	FALSE
PAT_1527	1794					70								BACK			SEK	TRUE	TRUE	FALSE	FALSE	FALSE	TRUE	PAT_1527_1794_662	FALSE
PAT_1946	3924					73								ARM			SEK	TRUE	TRUE	FALSE	FALSE	FALSE	TRUE	PAT_1946_3924_627	FALSE
PAT_522	3174	FALSE	FALSE	ITALY	ITALY	53	FALSE	MALE	FALSE	FALSE	TRUE	TRUE	2	SCALP	10	8	ACK	TRUE	FALSE	FALSE	FALSE	FALSE	FALSE	PAT_522_3174_761	FALSE
PAT_2162	4820					32								BACK			NEV	FALSE	FALSE	FALSE	FALSE	FALSE	TRUE	PAT_2162_4820_913	FALSE
PAT_229	349	FALSE	TRUE	POMERANIA	POMERANIA	74	FALSE	MALE	TRUE	TRUE	FALSE	FALSE	3	NOSE	10	8	BCC	TRUE	FALSE	FALSE	FALSE	TRUE	TRUE	PAT_229_349_256	TRUE
PAT_338	710	FALSE	FALSE	GERMANY	GERMANY	81	FALSE	FEMALE	TRUE	FALSE	TRUE	TRUE	1	THIGH	15	12	SCC	TRUE	TRUE	FALSE	TRUE	FALSE	FALSE	PAT_338_710_93	TRUE
PAT_830	1564	TRUE	TRUE	ITALY	GERMANY	84	FALSE	MALE	TRUE	FALSE	FALSE	FALSE	2	NOSE	7	7	BCC	TRUE	UNK	FALSE	UNK	FALSE	TRUE	PAT_830_1564_54	TRUE
PAT_1374	1286					54								CHEST			ACK	TRUE	FALSE	FALSE	FALSE	TRUE	TRUE	PAT_1374_1286_494	FALSE
PAT_1572	2496					72								ARM			ACK	TRUE	FALSE	FALSE	FALSE	FALSE	FALSE	PAT_1572_2496_418	FALSE
PAT_1404	1393					52								FACE			SEK	FALSE	TRUE	FALSE	FALSE	FALSE	TRUE	PAT_1404_1393_369	FALSE
PAT_707	1327	FALSE	FALSE	UNK	UNK	55	TRUE	FEMALE	FALSE	TRUE	TRUE	TRUE	5	NOSE	1	1	ACK	FALSE	FALSE	FALSE	FALSE	FALSE	TRUE	PAT_707_1327_245	TRUE
PAT_639	1208	FALSE	TRUE	GERMANY	NETHERLANDS	66	FALSE	FEMALE	TRUE	TRUE	TRUE	TRUE	2	HAND	8	7	BCC	FALSE	UNK	FALSE	UNK	FALSE	TRUE	PAT_639_1208_986	TRUE
PAT_271	418	FALSE	FALSE	GERMANY	GERMANY	79	FALSE	FEMALE	FALSE	TRUE	TRUE	TRUE	2	CHEST	12	10	SCC	TRUE	FALSE	TRUE	FALSE	FALSE	TRUE	PAT_271_418_92	TRUE
PAT_1376	1297					75								FOREARM			ACK	TRUE	TRUE	FALSE	FALSE	FALSE	TRUE	PAT_1376_1297_686	FALSE
PAT_566	178	FALSE	FALSE	ITALY	BRAZIL	57	FALSE	MALE	FALSE	FALSE	TRUE	TRUE	3	ARM	4	3	ACK	TRUE	FALSE	FALSE	FALSE	FALSE	FALSE	PAT_566_178_625	FALSE
PAT_309	662	FALSE	FALSE	UNK	GERMANY	89	FALSE	FEMALE	TRUE	TRUE	TRUE	TRUE	2	CHEST	9	7	BCC	TRUE	FALSE	TRUE	FALSE	TRUE	TRUE	PAT_309_662_76	TRUE
PAT_1749	3288					66								CHEST			ACK	TRUE	FALSE	FALSE	FALSE	FALSE	FALSE	PAT_1749_3288_409	FALSE
PAT_572	1086	FALSE	FALSE	POMERANIA	POMERANIA	39	FALSE	FEMALE	FALSE	FALSE	TRUE	TRUE	3	FACE	18	15	BCC	TRUE	TRUE	TRUE	TRUE	TRUE	TRUE	PAT_572_1086_130	TRUE
PAT_459	892	FALSE	TRUE	GERMANY	GERMANY	84	FALSE	MALE	FALSE	FALSE	TRUE	TRUE	2	FACE	12	9	BCC	TRUE	TRUE	TRUE	FALSE	TRUE	TRUE	PAT_459_892_804	TRUE
PAT_386	1554	TRUE	FALSE	POMERANIA	POMERANIA	67	FALSE	MALE	TRUE	FALSE	TRUE	TRUE	2	FOREARM	15	10	BCC	TRUE	TRUE	FALSE	TRUE	TRUE	FALSE	PAT_386_1554_280	TRUE
PAT_330	697	FALSE	FALSE	ITALY	ITALY	71	FALSE	MALE	FALSE	FALSE	TRUE	TRUE	2	NECK	10	7	BCC	TRUE	FALSE	FALSE	FALSE	TRUE	TRUE	PAT_330_697_575	TRUE
PAT_2160	4814					76								CHEST			ACK	FALSE	FALSE	FALSE	FALSE	FALSE	FALSE	PAT_2160_4814_243	FALSE
PAT_2036	4281					72								FOREARM			ACK	FALSE	FALSE	FALSE	FALSE	FALSE	FALSE	PAT_2036_4281_271	FALSE
PAT_1918	3837					63								HAND			ACK	TRUE	FALSE	FALSE	FALSE	FALSE	FALSE	PAT_1918_3837_15	FALSE
PAT_262	402	FALSE	FALSE	GERMANY	GERMANY	41	TRUE	FEMALE	FALSE	FALSE	FALSE	FALSE	2	ARM	22	15	MEL	TRUE	TRUE	FALSE	TRUE	FALSE	FALSE	PAT_262_402_14	TRUE
PAT_1075	324					70								FACE			SEK	FALSE	FALSE	FALSE	FALSE	FALSE	TRUE	PAT_1075_324_177	FALSE
PAT_388	1592	FALSE	FALSE	ITALY	ITALY	51	FALSE	FEMALE	TRUE	FALSE	FALSE	FALSE	1	CHEST	25	11	BCC	TRUE	TRUE	FALSE	FALSE	TRUE	FALSE	PAT_388_1592_850	TRUE
PAT_918	1742	FALSE	FALSE	PORTUGAL	POMERANIA	91	FALSE	FEMALE	FALSE	FALSE	FALSE	FALSE	2	FACE	15	8	BCC	TRUE	TRUE	TRUE	TRUE	TRUE	TRUE	PAT_918_1742_629	TRUE
PAT_888	1685	FALSE	TRUE	ITALY	ITALY	46	FALSE	FEMALE	FALSE	TRUE	TRUE	FALSE	2	FOOT	7	5	SCC	TRUE	UNK	FALSE	UNK	FALSE	TRUE	PAT_888_1685_268	TRUE
PAT_1866	3659					77								FOREARM			ACK	TRUE	FALSE	TRUE	FALSE	TRUE	FALSE	PAT_1866_3659_398	FALSE
PAT_460	893	FALSE	FALSE	POMERANIA	POMERANIA	73	FALSE	FEMALE	TRUE	FALSE	FALSE	FALSE	2	NOSE	13	8	BCC	TRUE	TRUE	TRUE	FALSE	TRUE	TRUE	PAT_460_893_883	TRUE
PAT_304	653	FALSE	FALSE	BRAZIL	GERMANY	80	FALSE	MALE	FALSE	TRUE	TRUE	TRUE	2	NECK	8	8	SCC	FALSE	FALSE	FALSE	FALSE	FALSE	FALSE	PAT_304_653_446	TRUE
PAT_851	1623	FALSE	FALSE	POMERANIA	POMERANIA	77	FALSE	FEMALE	TRUE	TRUE	TRUE	TRUE	3	NECK	25	10	ACK	TRUE	FALSE	FALSE	FALSE	TRUE	FALSE	PAT_851_1623_506	TRUE
PAT_359	741	FALSE	FALSE	ITALY	ITALY	53	FALSE	FEMALE	TRUE	TRUE	TRUE	TRUE	3	FACE	6	5	SCC	TRUE	TRUE	FALSE	FALSE	TRUE	TRUE	PAT_359_741_973	TRUE
PAT_1754	3306					10								BACK			NEV	FALSE	TRUE	FALSE	FALSE	FALSE	TRUE	PAT_1754_3306_816	FALSE
PAT_766	1670	FALSE	FALSE	ITALY	ITALY	62	TRUE	MALE	FALSE	FALSE	FALSE	FALSE	3	ARM	6	6	ACK	TRUE	FALSE	FALSE	FALSE	FALSE	FALSE	PAT_766_1670_458	FALSE
PAT_281	432	FALSE	FALSE	POMERANIA	POMERANIA	61	FALSE	MALE	TRUE	FALSE	FALSE	FALSE	3	FOREARM	2	2	BCC	TRUE	FALSE	FALSE	FALSE	FALSE	TRUE	PAT_281_432_813	TRUE
PAT_20	29	FALSE	FALSE	GERMANY	GERMANY	66	FALSE	FEMALE	TRUE	FALSE	FALSE	FALSE	2	FACE	17	9	BCC	TRUE	UNK	FALSE	UNK	FALSE	FALSE	PAT_20_29_850	TRUE
PAT_479	917	FALSE	FALSE	POMERANIA	POMERANIA	48	TRUE	MALE	TRUE	FALSE	FALSE	FALSE	2	FACE	15	14	BCC	TRUE	TRUE	FALSE	FALSE	TRUE	TRUE	PAT_479_917_41	TRUE
PAT_904	1739	FALSE	FALSE	GERMANY	GERMANY	70	TRUE	MALE	FALSE	FALSE	TRUE	TRUE	2	FOREARM	10	8	ACK	TRUE	FALSE	FALSE	FALSE	FALSE	FALSE	PAT_904_1739_546	TRUE
PAT_1620	2779					68								FOREARM			ACK	TRUE	FALSE	FALSE	FALSE	FALSE	FALSE	PAT_1620_2779_319	FALSE
PAT_206	312	FALSE	TRUE	GERMANY	GERMANY	47	TRUE	MALE	FALSE	TRUE	TRUE	TRUE	2	CHEST	13	11	BCC	TRUE	FALSE	TRUE	FALSE	TRUE	FALSE	PAT_206_312_595	TRUE
PAT_290	445	FALSE	TRUE	POMERANIA	POMERANIA	54	TRUE	MALE	TRUE	TRUE	FALSE	FALSE	2	ARM	15	12	BCC	TRUE	TRUE	TRUE	FALSE	TRUE	TRUE	PAT_290_445_686	TRUE
PAT_698	1150	FALSE	FALSE	POMERANIA	POMERANIA	82	FALSE	FEMALE	FALSE	FALSE	TRUE	TRUE	2	FOREARM	9	7	ACK	TRUE	FALSE	FALSE	FALSE	TRUE	FALSE	PAT_698_1150_881	FALSE
PAT_154	237	TRUE	TRUE	ITALY	ITALY	78	TRUE	MALE	TRUE	TRUE	FALSE	FALSE	3	ARM	9	7	BCC	TRUE	TRUE	FALSE	FALSE	FALSE	TRUE	PAT_154_237_2	TRUE
PAT_523	988	TRUE	FALSE	GERMANY	GERMANY	52	FALSE	FEMALE	FALSE	TRUE	TRUE	TRUE	2	FACE	6	5	BCC	TRUE	TRUE	FALSE	FALSE	TRUE	TRUE	PAT_523_988_851	TRUE
PAT_70	107	FALSE	TRUE	ITALY	ITALY	67	TRUE	MALE	FALSE	FALSE	FALSE	FALSE	2	THIGH	9	7	MEL	FALSE	TRUE	FALSE	TRUE	FALSE	FALSE	PAT_70_107_591	TRUE
PAT_155	238	FALSE	FALSE	PORTUGAL	PORTUGAL	84	FALSE	FEMALE	FALSE	TRUE	TRUE	TRUE	2	EAR	40	25	ACK	TRUE	FALSE	FALSE	FALSE	TRUE	FALSE	PAT_155_238_413	TRUE
PAT_2109	4598					55								FACE			SEK	TRUE	TRUE	FALSE	TRUE	FALSE	TRUE	PAT_2109_4598_112	FALSE
PAT_892	1691	FALSE	FALSE	ITALY	POMERANIA	24	TRUE	FEMALE	TRUE	TRUE	TRUE	TRUE	2	BACK	11	9	NEV	FALSE	UNK	FALSE	UNK	FALSE	TRUE	PAT_892_1691_881	TRUE
PAT_135	202	FALSE	FALSE	POMERANIA	POMERANIA	53	TRUE	FEMALE	FALSE	TRUE	FALSE	FALSE	2	BACK	10	9	BCC	TRUE	TRUE	TRUE	FALSE	TRUE	TRUE	PAT_135_202_695	TRUE
PAT_311	667	TRUE	FALSE	ITALY	GERMANY	66	FALSE	FEMALE	FALSE	TRUE	TRUE	TRUE	2	FOREARM	10	6	BCC	TRUE	FALSE	FALSE	FALSE	FALSE	TRUE	PAT_311_667_416	TRUE
PAT_147	219	FALSE	FALSE	POMERANIA	POMERANIA	39	FALSE	MALE	FALSE	FALSE	FALSE	FALSE	2	FACE	10	8	BCC	TRUE	TRUE	TRUE	FALSE	TRUE	TRUE	PAT_147_219_206	TRUE
PAT_885	1687	FALSE	TRUE	POMERANIA	POMERANIA	51	FALSE	FEMALE	FALSE	FALSE	TRUE	FALSE	2	FACE	4	4	BCC	FALSE	FALSE	FALSE	FALSE	FALSE	TRUE	PAT_885_1687_823	TRUE
PAT_1942	3918					55								ARM			SEK	FALSE	FALSE	FALSE	FALSE	FALSE	FALSE	PAT_1942_3918_497	FALSE
PAT_734	1390	FALSE	FALSE	GERMANY	GERMANY	41	FALSE	MALE	FALSE	FALSE	TRUE	FALSE	2	NOSE	9	9	BCC	TRUE	TRUE	TRUE	FALSE	TRUE	TRUE	PAT_734_1390_631	TRUE
PAT_10	18	TRUE	FALSE	GERMANY	GERMANY	69	FALSE	MALE	FALSE	FALSE	TRUE	FALSE	1	ARM	13	9	SCC	TRUE	UNK	FALSE	UNK	FALSE	TRUE	PAT_10_18_830	TRUE
PAT_877	4672	FALSE	TRUE			62	TRUE	MALE	FALSE	FALSE	FALSE	FALSE	2	FOREARM	15	11	ACK	TRUE	TRUE	FALSE	TRUE	TRUE	TRUE	PAT_877_4672_612	FALSE
PAT_1026	124					52								FACE			ACK	TRUE	FALSE	FALSE	FALSE	FALSE	FALSE	PAT_1026_124_346	FALSE
PAT_728	1381	FALSE	FALSE	POMERANIA	POMERANIA	59	TRUE	FEMALE	TRUE	FALSE	TRUE	TRUE	3	FACE	15	5	BCC	TRUE	UNK	FALSE	UNK	FALSE	FALSE	PAT_728_1381_63	TRUE
PAT_271	418	FALSE	FALSE	GERMANY	GERMANY	79	FALSE	FEMALE	FALSE	TRUE	TRUE	TRUE	2	CHEST	12	10	SCC	TRUE	FALSE	TRUE	FALSE	FALSE	TRUE	PAT_271_418_14	TRUE
PAT_208	314	FALSE	FALSE	GERMANY	GERMANY	66	FALSE	FEMALE	FALSE	TRUE	FALSE	FALSE	2	FACE	7	7	BCC	TRUE	TRUE	FALSE	FALSE	TRUE	TRUE	PAT_208_314_741	TRUE
PAT_2097	4557					37								EAR			NEV	FALSE	TRUE	FALSE	FALSE	FALSE	TRUE	PAT_2097_4557_241	FALSE
PAT_420	834	FALSE	TRUE	UNK	ITALY	37	FALSE	FEMALE	FALSE	TRUE	FALSE	FALSE	4	FACE	8	7	ACK	TRUE	TRUE	FALSE	FALSE	TRUE	TRUE	PAT_420_834_450	TRUE
PAT_1277	964					61								CHEST			ACK	TRUE	FALSE	FALSE	FALSE	FALSE	FALSE	PAT_1277_964_77	FALSE
PAT_505	3200	FALSE	FALSE	BRAZIL	BRAZIL	71	FALSE	FEMALE	FALSE	TRUE	TRUE	TRUE	2	CHEST	7	6	ACK	TRUE	FALSE	FALSE	FALSE	FALSE	TRUE	PAT_505_3200_856	FALSE
PAT_826	1615	FALSE	FALSE	UNK	UNK	77	FALSE	FEMALE	TRUE	TRUE	TRUE	TRUE	2	FACE	10	8	BCC	FALSE	FALSE	FALSE	FALSE	FALSE	TRUE	PAT_826_1615_908	TRUE
PAT_998	17					50								FACE			SEK	FALSE	TRUE	FALSE	FALSE	FALSE	FALSE	PAT_998_17_641	FALSE
PAT_809	1527	FALSE	FALSE	GERMANY	GERMANY	66	FALSE	FEMALE	FALSE	TRUE	TRUE	TRUE	3	NECK	5	4	SCC	TRUE	UNK	FALSE	UNK	FALSE	TRUE	PAT_809_1527_902	TRUE
PAT_205	311	FALSE	TRUE	POMERANIA	POMERANIA	50	TRUE	MALE	FALSE	FALSE	FALSE	FALSE	2	FACE	4	4	NEV	FALSE	UNK	FALSE	UNK	FALSE	FALSE	PAT_205_311_255	TRUE
PAT_1568	2454					34								NECK			NEV	FALSE	TRUE	FALSE	FALSE	FALSE	TRUE	PAT_1568_2454_468	FALSE
PAT_85	129	FALSE	FALSE	UNK	UNK	71	FALSE	FEMALE	FALSE	TRUE	FALSE	FALSE	3	CHEST	4	3	ACK	FALSE	TRUE	FALSE	FALSE	FALSE	TRUE	PAT_85_129_980	TRUE
PAT_1722	3214					53								FOREARM			ACK	TRUE	FALSE	FALSE	FALSE	FALSE	FALSE	PAT_1722_3214_672	FALSE
PAT_837	1584	FALSE	FALSE	ITALY	ITALY	53	TRUE	FEMALE	TRUE	FALSE	TRUE	TRUE	3	CHEST	18	15	BCC	FALSE	UNK	FALSE	UNK	FALSE	FALSE	PAT_837_1584_745	TRUE
PAT_1021	112					37								NOSE			ACK	TRUE	FALSE	FALSE	FALSE	FALSE	FALSE	PAT_1021_112_40	FALSE
PAT_363	745	FALSE	TRUE	POMERANIA	POMERANIA	63	TRUE	MALE	FALSE	TRUE	FALSE	FALSE	3	FACE	6	5	BCC	FALSE	UNK	FALSE	UNK	FALSE	TRUE	PAT_363_745_516	TRUE
PAT_178	276	FALSE	FALSE	ITALY	ITALY	44	FALSE	MALE	TRUE	FALSE	TRUE	TRUE	3	CHEST	10	7	BCC	TRUE	UNK	FALSE	UNK	FALSE	TRUE	PAT_178_276_465	TRUE
PAT_2142	4733					41								BACK			NEV	FALSE	FALSE	FALSE	FALSE	FALSE	FALSE	PAT_2142_4733_13	FALSE
PAT_1582	2574					76								FACE			SEK	FALSE	FALSE	FALSE	FALSE	FALSE	TRUE	PAT_1582_2574_989	FALSE
PAT_563	1070	FALSE	FALSE	UNK	UNK	72	FALSE	FEMALE	TRUE	TRUE	TRUE	TRUE	2	FACE	9	7	BCC	TRUE	FALSE	TRUE	FALSE	TRUE	TRUE	PAT_563_1070_63	TRUE
PAT_423	839	FALSE	FALSE	POMERANIA	POMERANIA	71	FALSE	FEMALE	FALSE	TRUE	FALSE	FALSE	2	FACE	15	14	BCC	TRUE	TRUE	TRUE	FALSE	TRUE	TRUE	PAT_423_839_596	TRUE
PAT_1064	272					64								FACE			SEK	FALSE	TRUE	FALSE	FALSE	FALSE	TRUE	PAT_1064_272_668	FALSE
PAT_742	1470	FALSE	FALSE	POMERANIA	POMERANIA	79	FALSE	FEMALE	FALSE	FALSE	TRUE	TRUE	2	HAND	15	10	ACK	TRUE	TRUE	FALSE	FALSE	FALSE	TRUE	PAT_742_1470_425	FALSE
PAT_1071	312					72								FACE			SEK	FALSE	FALSE	FALSE	FALSE	FALSE	FALSE	PAT_1071_312_841	FALSE
PAT_433	2650	FALSE	TRUE	GERMANY	GERMANY	30	FALSE	MALE	FALSE	TRUE	FALSE	FALSE	2	NECK	20	20	NEV	FALSE	TRUE	FALSE	FALSE	FALSE	TRUE	PAT_433_2650_417	FALSE
PAT_980	1851	FALSE	TRUE	POMERANIA	POMERANIA	65	TRUE	MALE	FALSE	FALSE	TRUE	TRUE	2	FACE	6	5	BCC	TRUE	UNK	TRUE	UNK	TRUE	TRUE	PAT_980_1851_351	TRUE
PAT_513	964	TRUE	FALSE	BRAZIL	BRAZIL	67	TRUE	MALE	FALSE	TRUE	TRUE	TRUE	1	BACK	12	9	BCC	TRUE	FALSE	TRUE	FALSE	TRUE	TRUE	PAT_513_964_447	TRUE
PAT_233	986	FALSE	FALSE	POMERANIA	POMERANIA	58	TRUE	FEMALE	TRUE	TRUE	FALSE	FALSE	2	FOREARM	9	4	ACK	TRUE	FALSE	FALSE	FALSE	FALSE	FALSE	PAT_233_986_663	FALSE
PAT_1707	3146					75								FACE			ACK	TRUE	FALSE	FALSE	FALSE	TRUE	FALSE	PAT_1707_3146_743	FALSE
PAT_262	402	FALSE	FALSE	GERMANY	GERMANY	41	TRUE	FEMALE	FALSE	FALSE	FALSE	FALSE	2	ARM	22	15	MEL	TRUE	TRUE	FALSE	TRUE	FALSE	FALSE	PAT_262_402_265	TRUE
PAT_718	1358	FALSE	TRUE	ITALY	POLAND	61	FALSE	MALE	TRUE	TRUE	TRUE	TRUE	3	FACE	5	7	BCC	TRUE	UNK	TRUE	UNK	TRUE	TRUE	PAT_718_1358_919	TRUE
PAT_758	1441	FALSE	FALSE	GERMANY	GERMANY	68	TRUE	MALE	FALSE	FALSE	TRUE	TRUE	3	FACE	5	3	BCC	TRUE	UNK	FALSE	UNK	FALSE	TRUE	PAT_758_1441_891	TRUE
PAT_1244	840					69								FOREARM			ACK	TRUE	FALSE	FALSE	FALSE	FALSE	FALSE	PAT_1244_840_975	FALSE
PAT_1174	628					57								FOREARM			ACK	FALSE	FALSE	FALSE	FALSE	FALSE	FALSE	PAT_1174_628_915	FALSE
PAT_46	881	FALSE	FALSE	POMERANIA	POMERANIA	55	FALSE	FEMALE	TRUE	TRUE	TRUE	TRUE	3	NECK	6	5	BCC	TRUE	TRUE	FALSE	TRUE	TRUE	TRUE	PAT_46_881_14	TRUE
PAT_1306	1086					52								BACK			SEK	FALSE	FALSE	FALSE	FALSE	FALSE	TRUE	PAT_1306_1086_124	FALSE
PAT_83	126	FALSE	FALSE	GERMANY	GERMANY	64	FALSE	FEMALE	TRUE	TRUE	TRUE	TRUE	2	FOREARM	7	6	BCC	TRUE	TRUE	TRUE	FALSE	TRUE	TRUE	PAT_83_126_513	TRUE
PAT_994	1866	FALSE	FALSE	POMERANIA	POMERANIA	52	TRUE	FEMALE	TRUE	TRUE	TRUE	FALSE	3	THIGH	11	8	BCC	TRUE	TRUE	FALSE	FALSE	TRUE	FALSE	PAT_994_1866_730	TRUE
PAT_132	198	FALSE	FALSE	POMERANIA	POMERANIA	58	TRUE	FEMALE	FALSE	TRUE	FALSE	FALSE	2	NOSE	11	7	BCC	TRUE	TRUE	TRUE	FALSE	TRUE	TRUE	PAT_132_198_114	TRUE
PAT_737	1394	FALSE	FALSE	GERMANY	GERMANY	51	TRUE	FEMALE	FALSE	TRUE	TRUE	TRUE	2	NOSE	5	5	BCC	FALSE	TRUE	TRUE	FALSE	TRUE	TRUE	PAT_737_1394_308	TRUE
PAT_45	65	FALSE	FALSE	GERMANY	GERMANY	73	FALSE	MALE	TRUE	FALSE	FALSE	FALSE	2	FOREARM	13	10	ACK	TRUE	UNK	FALSE	FALSE	TRUE	FALSE	PAT_45_65_551	TRUE
PAT_1715	3184					67								THIGH			SEK	TRUE	FALSE	FALSE	FALSE	FALSE	FALSE	PAT_1715_3184_989	FALSE
PAT_141	209	FALSE	TRUE	GERMANY	GERMANY	71	FALSE	FEMALE	FALSE	FALSE	TRUE	TRUE	2	FACE	7	5	BCC	TRUE	TRUE	FALSE	FALSE	FALSE	TRUE	PAT_141_209_438	TRUE
PAT_964	1821	FALSE	TRUE	GERMANY	PORTUGAL	49	FALSE	MALE	FALSE	TRUE	FALSE	FALSE	2	FACE	10	6	BCC	TRUE	UNK	UNK	UNK	UNK	TRUE	PAT_964_1821_83	TRUE
PAT_489	932	FALSE	FALSE	ITALY	POMERANIA	30	FALSE	FEMALE	FALSE	FALSE	FALSE	FALSE	2	NOSE	3	3	BCC	TRUE	UNK	TRUE	UNK	TRUE	TRUE	PAT_489_932_138	TRUE
PAT_1022	114					39								CHEST			ACK	TRUE	FALSE	FALSE	FALSE	FALSE	FALSE	PAT_1022_114_756	FALSE
PAT_815	1534	FALSE	FALSE	POMERANIA	POMERANIA	59	FALSE	FEMALE	TRUE	TRUE	TRUE	TRUE	2	EAR	7	6	BCC	FALSE	FALSE	FALSE	FALSE	FALSE	FALSE	PAT_815_1534_411	TRUE
PAT_547	1033	FALSE	FALSE	GERMANY	GERMANY	56	TRUE	FEMALE	TRUE	FALSE	TRUE	TRUE	3	NOSE	5	3	BCC	TRUE	TRUE	FALSE	FALSE	FALSE	TRUE	PAT_547_1033_445	TRUE
PAT_1913	3816					39								FACE			ACK	FALSE	FALSE	FALSE	FALSE	FALSE	FALSE	PAT_1913_3816_335	FALSE
PAT_1063	270					65								ARM			ACK	TRUE	FALSE	FALSE	FALSE	FALSE	FALSE	PAT_1063_270_593	FALSE
PAT_319	678	TRUE	FALSE	GERMANY	GERMANY	62	FALSE	FEMALE	TRUE	TRUE	TRUE	TRUE	2	FACE	2	2	BCC	TRUE	TRUE	FALSE	FALSE	TRUE	TRUE	PAT_319_678_357	TRUE
PAT_1822	3576					77								FOREARM			ACK	FALSE	TRUE	FALSE	FALSE	FALSE	TRUE	PAT_1822_3576_145	FALSE
PAT_978	1844	TRUE	FALSE	POMERANIA	POMERANIA	72	TRUE	MALE	FALSE	TRUE	TRUE	TRUE	2	HAND	16	15	SCC	TRUE	UNK	TRUE	UNK	TRUE	TRUE	PAT_978_1844_599	TRUE
PAT_1614	2747					25								ARM			NEV	FALSE	TRUE	FALSE	FALSE	FALSE	TRUE	PAT_1614_2747_533	FALSE
PAT_191	293	TRUE	FALSE	POMERANIA	POMERANIA	85	FALSE	FEMALE	FALSE	TRUE	TRUE	TRUE	2	ARM	15	10	BCC	TRUE	TRUE	TRUE	FALSE	TRUE	TRUE	PAT_191_293_391	TRUE
PAT_1427	1485					47								FOREARM			ACK	TRUE	FALSE	FALSE	FALSE	FALSE	FALSE	PAT_1427_1485_119	FALSE
PAT_272	420	FALSE	FALSE	POMERANIA	POMERANIA	83	FALSE	FEMALE	FALSE	FALSE	FALSE	FALSE	2	BACK	32	28	BCC	FALSE	FALSE	FALSE	FALSE	FALSE	TRUE	PAT_272_420_25	TRUE
PAT_1673	3011					31								HAND			ACK	TRUE	FALSE	FALSE	FALSE	FALSE	FALSE	PAT_1673_3011_440	FALSE
PAT_154	236	TRUE	TRUE	ITALY	ITALY	78	TRUE	MALE	TRUE	TRUE	FALSE	FALSE	3	NECK	10	6	BCC	TRUE	UNK	TRUE	UNK	TRUE	TRUE	PAT_154_236_800	TRUE
PAT_1453	1565					52								CHEST			SEK	FALSE	FALSE	FALSE	FALSE	FALSE	TRUE	PAT_1453_1565_529	FALSE
PAT_114	173	FALSE	TRUE	POMERANIA	POMERANIA	82	TRUE	MALE	TRUE	FALSE	FALSE	FALSE	1	FACE	22	10	BCC	TRUE	UNK	TRUE	UNK	TRUE	TRUE	PAT_114_173_213	TRUE
PAT_441	861	FALSE	FALSE	GERMANY	GERMANY	55	FALSE	FEMALE	TRUE	TRUE	FALSE	FALSE	2	BACK	6	5	BCC	FALSE	TRUE	FALSE	FALSE	FALSE	TRUE	PAT_441_861_542	TRUE
PAT_1899	3779					80								FOREARM			ACK	FALSE	FALSE	FALSE	FALSE	FALSE	FALSE	PAT_1899_3779_475	FALSE
PAT_120	183	FALSE	FALSE	POMERANIA	POMERANIA	53	FALSE	FEMALE	TRUE	FALSE	FALSE	FALSE	2	NECK	10	8	BCC	TRUE	TRUE	TRUE	FALSE	TRUE	TRUE	PAT_120_183_623	TRUE
PAT_228	348	FALSE	FALSE	UNK	UNK	43	FALSE	FEMALE	TRUE	TRUE	FALSE	FALSE	3	CHEST	4	3	BCC	TRUE	TRUE	FALSE	FALSE	TRUE	TRUE	PAT_228_348_2	TRUE
PAT_275	424	FALSE	FALSE	POMERANIA	POMERANIA	71	FALSE	FEMALE	FALSE	FALSE	TRUE	TRUE	2	FACE	20	16	BCC	TRUE	FALSE	FALSE	FALSE	TRUE	TRUE	PAT_275_424_966	TRUE
PAT_711	1334	FALSE	FALSE	GERMANY	GERMANY	50	FALSE	MALE	TRUE	FALSE	TRUE	FALSE	2	BACK	23	21	BCC	TRUE	TRUE	TRUE	FALSE	TRUE	TRUE	PAT_711_1334_344	TRUE
PAT_62	97	FALSE	FALSE	POMERANIA	POMERANIA	55	TRUE	FEMALE	TRUE	FALSE	TRUE	FALSE	1	FACE	7	8	BCC	TRUE	TRUE	FALSE	FALSE	TRUE	TRUE	PAT_62_97_868	TRUE
PAT_9	17	FALSE	TRUE	ITALY	ITALY	54	FALSE	MALE	FALSE	FALSE	TRUE	FALSE	2	CHEST	9	5	ACK	FALSE	FALSE	FALSE	FALSE	FALSE	FALSE	PAT_9_17_80	TRUE
PAT_1190	700					56								FACE			SEK	FALSE	TRUE	FALSE	FALSE	FALSE	FALSE	PAT_1190_700_663	FALSE
PAT_328	692	FALSE	FALSE	UNK	ITALY	81	FALSE	MALE	FALSE	FALSE	TRUE	TRUE	4	NOSE	10	7	BCC	TRUE	TRUE	TRUE	FALSE	TRUE	TRUE	PAT_328_692_681	TRUE
PAT_59	46	TRUE	FALSE	BRAZIL	BRAZIL	73	FALSE	FEMALE	FALSE	FALSE	TRUE	FALSE	2	FACE	18	15	SEK	FALSE	TRUE	FALSE	FALSE	FALSE	TRUE	PAT_59_46_537	FALSE
PAT_989	1861	FALSE	TRUE	POMERANIA	POMERANIA	41	TRUE	MALE	TRUE	TRUE	FALSE	FALSE	2	LIP	18	12	SCC	TRUE	UNK	TRUE	UNK	TRUE	TRUE	PAT_989_1861_156	TRUE
PAT_1482	1677					79								FOREARM			ACK	TRUE	FALSE	FALSE	FALSE	FALSE	FALSE	PAT_1482_1677_382	FALSE
PAT_1753	3305					8								BACK			NEV	FALSE	FALSE	FALSE	FALSE	FALSE	TRUE	PAT_1753_3305_385	FALSE
PAT_971	1847	FALSE	FALSE	POMERANIA	POMERANIA	64	TRUE	FEMALE	FALSE	FALSE	TRUE	TRUE	2	HAND	14	13	ACK	TRUE	FALSE	FALSE	FALSE	FALSE	FALSE	PAT_971_1847_99	TRUE
PAT_618	1174	FALSE	TRUE	ITALY	ITALY	70	FALSE	MALE	TRUE	TRUE	TRUE	TRUE	1	EAR	5	3	BCC	FALSE	TRUE	FALSE	FALSE	TRUE	TRUE	PAT_618_1174_596	TRUE
PAT_1814	3564					87								FOREARM			ACK	TRUE	FALSE	FALSE	FALSE	FALSE	FALSE	PAT_1814_3564_609	FALSE
PAT_1309	1096					67								ARM			ACK	TRUE	TRUE	FALSE	FALSE	TRUE	FALSE	PAT_1309_1096_393	FALSE
PAT_341	715	FALSE	TRUE	BRAZIL	BRAZIL	27	FALSE	FEMALE	FALSE	TRUE	FALSE	FALSE	4	HAND	6	5	NEV	FALSE	FALSE	FALSE	FALSE	FALSE	FALSE	PAT_341_715_180	TRUE
PAT_1586	2623					68								FOREARM			ACK	TRUE	FALSE	FALSE	FALSE	FALSE	FALSE	PAT_1586_2623_989	FALSE
PAT_312	668	FALSE	FALSE	ITALY	ITALY	80	FALSE	FEMALE	TRUE	FALSE	TRUE	TRUE	2	NOSE	10	8	BCC	TRUE	UNK	TRUE	UNK	TRUE	TRUE	PAT_312_668_480	TRUE
PAT_799	1515	FALSE	FALSE	POMERANIA	POMERANIA	73	FALSE	FEMALE	FALSE	FALSE	TRUE	TRUE	3	FACE	5	4	ACK	TRUE	FALSE	FALSE	FALSE	FALSE	TRUE	PAT_799_1515_723	TRUE
PAT_1331	1173					31								BACK			NEV	FALSE	TRUE	FALSE	FALSE	FALSE	TRUE	PAT_1331_1173_380	FALSE
PAT_1371	1278					53								HAND			SEK	FALSE	FALSE	FALSE	FALSE	FALSE	FALSE	PAT_1371_1278_533	FALSE
PAT_1498	1719					68								FOREARM			ACK	TRUE	FALSE	FALSE	FALSE	FALSE	TRUE	PAT_1498_1719_816	FALSE
PAT_1648	2902					61								BACK			NEV	FALSE	FALSE	FALSE	FALSE	FALSE	TRUE	PAT_1648_2902_292	FALSE
PAT_1881	3713					44								CHEST			ACK	FALSE	FALSE	FALSE	FALSE	FALSE	FALSE	PAT_1881_3713_718	FALSE
PAT_796	1510	TRUE	FALSE	ITALY	ITALY	83	FALSE	MALE	FALSE	FALSE	TRUE	TRUE	2	FOREARM	30	20	BCC	TRUE	UNK	TRUE	UNK	TRUE	TRUE	PAT_796_1510_361	TRUE
PAT_230	350	FALSE	FALSE	POMERANIA	POMERANIA	73	FALSE	FEMALE	FALSE	FALSE	FALSE	FALSE	2	FOREARM	12	10	ACK	FALSE	FALSE	FALSE	FALSE	FALSE	FALSE	PAT_230_350_872	TRUE
PAT_158	243	FALSE	FALSE	GERMANY	GERMANY	69	TRUE	FEMALE	TRUE	TRUE	TRUE	FALSE	1	FACE	6	5	BCC	TRUE	TRUE	TRUE	FALSE	TRUE	TRUE	PAT_158_243_947	TRUE
PAT_1418	1448					86								FACE			SEK	FALSE	FALSE	FALSE	FALSE	FALSE	TRUE	PAT_1418_1448_307	FALSE
PAT_872	1708	FALSE	FALSE	GERMANY	GERMANY	71	FALSE	FEMALE	FALSE	FALSE	FALSE	TRUE	2	HAND	6	5	ACK	TRUE	FALSE	FALSE	FALSE	FALSE	FALSE	PAT_872_1708_841	TRUE
PAT_1102	408					57								FACE			ACK	TRUE	FALSE	FALSE	FALSE	FALSE	FALSE	PAT_1102_408_613	FALSE
PAT_180	756	FALSE	TRUE	GERMANY	GERMANY	54	FALSE	FEMALE	FALSE	TRUE	FALSE	FALSE	3	ARM	15	13	ACK	TRUE	TRUE	FALSE	FALSE	TRUE	FALSE	PAT_180_756_831	FALSE
PAT_478	1829	FALSE	TRUE	POMERANIA	POMERANIA	47	TRUE	MALE	FALSE	FALSE	FALSE	FALSE	2	BACK	16	10	BCC	TRUE	TRUE	FALSE	FALSE	TRUE	TRUE	PAT_478_1829_281	TRUE
PAT_1374	1286					54								CHEST			ACK	TRUE	FALSE	FALSE	FALSE	TRUE	TRUE	PAT_1374_1286_775	FALSE
PAT_1584	2610					46								FACE			ACK	TRUE	FALSE	FALSE	FALSE	FALSE	FALSE	PAT_1584_2610_223	FALSE
PAT_1000	31					65								EAR			SEK	FALSE	FALSE	FALSE	FALSE	FALSE	FALSE	PAT_1000_31_620	FALSE
PAT_683	1297	TRUE	FALSE	POMERANIA	POLAND	74	TRUE	MALE	FALSE	TRUE	TRUE	TRUE	2	BACK	19	17	BCC	TRUE	TRUE	TRUE	TRUE	FALSE	TRUE	PAT_683_1297_839	TRUE
PAT_1731	3237					60								CHEST			NEV	FALSE	TRUE	FALSE	FALSE	FALSE	TRUE	PAT_1731_3237_919	FALSE
PAT_267	411	FALSE	FALSE	POMERANIA	POMERANIA	79	FALSE	MALE	FALSE	FALSE	FALSE	FALSE	2	EAR	30	15	BCC	TRUE	UNK	TRUE	UNK	TRUE	TRUE	PAT_267_411_513	TRUE
PAT_101	1041	TRUE	TRUE	GERMANY	GERMANY	59	FALSE	MALE	FALSE	FALSE	TRUE	TRUE	2	NECK	20	15	BCC	TRUE	TRUE	TRUE	FALSE	TRUE	TRUE	PAT_101_1041_658	TRUE
PAT_1633	2855					51								BACK			ACK	TRUE	FALSE	FALSE	FALSE	FALSE	FALSE	PAT_1633_2855_594	FALSE
PAT_1765	3337					79								FACE			SEK	TRUE	FALSE	FALSE	FALSE	FALSE	TRUE	PAT_1765_3337_365	FALSE
PAT_1721	3219					53								CHEST			SEK	FALSE	FALSE	FALSE	FALSE	FALSE	TRUE	PAT_1721_3219_130	FALSE
PAT_1468	3656					74								HAND			ACK	TRUE	FALSE	FALSE	FALSE	FALSE	FALSE	PAT_1468_3656_337	FALSE
PAT_1092	378					41								FOREARM			ACK	TRUE	FALSE	FALSE	FALSE	FALSE	FALSE	PAT_1092_378_922	FALSE
PAT_561	1068	FALSE	TRUE	BRAZIL	BRAZIL	39	TRUE	MALE	FALSE	TRUE	TRUE	FALSE	2	FACE	20	14	BCC	TRUE	TRUE	TRUE	FALSE	TRUE	TRUE	PAT_561_1068_909	TRUE
PAT_380	1540	FALSE	FALSE	NETHERLANDS	GERMANY	60	TRUE	MALE	FALSE	TRUE	TRUE	TRUE	2	NOSE	3	3	SCC	TRUE	FALSE	FALSE	FALSE	FALSE	FALSE	PAT_380_1540_432	TRUE
PAT_91	354	FALSE	FALSE	ITALY	PORTUGAL	65	TRUE	MALE	FALSE	TRUE	TRUE	TRUE	2	FACE	35	15	ACK	TRUE	FALSE	FALSE	FALSE	FALSE	FALSE	PAT_91_354_332	FALSE
PAT_164	255	FALSE	FALSE	NETHERLANDS	NETHERLANDS	77	FALSE	FEMALE	TRUE	TRUE	FALSE	FALSE	2	THIGH	10	9	SCC	TRUE	FALSE	FALSE	FALSE	FALSE	FALSE	PAT_164_255_130	TRUE
PAT_302	650	TRUE	FALSE	GERMANY	GERMANY	64	TRUE	MALE	TRUE	TRUE	TRUE	TRUE	2	FACE	10	10	SCC	TRUE	TRUE	TRUE	FALSE	TRUE	TRUE	PAT_302_650_477	TRUE
PAT_177	274	FALSE	FALSE	GERMANY	GERMANY	51	FALSE	FEMALE	FALSE	TRUE	TRUE	TRUE	1	CHEST	11	6	BCC	FALSE	FALSE	FALSE	FALSE	FALSE	TRUE	PAT_177_274_371	TRUE
PAT_874	1671	FALSE	FALSE	POMERANIA	POMERANIA	84	FALSE	FEMALE	FALSE	FALSE	FALSE	TRUE	2	HAND	26	10	BCC	FALSE	FALSE	FALSE	FALSE	FALSE	TRUE	PAT_874_1671_176	TRUE
PAT_274	423	FALSE	FALSE	POMERANIA	POMERANIA	84	FALSE	FEMALE	FALSE	TRUE	FALSE	FALSE	3	NOSE	6	4	BCC	TRUE	TRUE	TRUE	FALSE	FALSE	TRUE	PAT_274_423_374	TRUE
PAT_727	1373	FALSE	FALSE	GERMANY	GERMANY	87	FALSE	MALE	FALSE	FALSE	TRUE	TRUE	2	FACE	15	10	BCC	TRUE	TRUE	TRUE	FALSE	TRUE	TRUE	PAT_727_1373_776	TRUE
PAT_933	1766	FALSE	TRUE	GERMANY	GERMANY	61	TRUE	MALE	TRUE	TRUE	TRUE	FALSE	3	CHEST	4	3	SCC	TRUE	UNK	FALSE	UNK	FALSE	TRUE	PAT_933_1766_191	TRUE
PAT_1554	2393					81								FACE			SEK	FALSE	FALSE	FALSE	FALSE	FALSE	TRUE	PAT_1554_2393_541	FALSE
PAT_1317	1130					72								FOREARM			ACK	TRUE	FALSE	FALSE	FALSE	FALSE	FALSE	PAT_1317_1130_656	FALSE
PAT_615	1168	FALSE	FALSE	UNK	UNK	16	FALSE	FEMALE	FALSE	FALSE	TRUE	TRUE	2	FACE	8	7	NEV	FALSE	UNK	FALSE	UNK	FALSE	TRUE	PAT_615_1168_968	TRUE
PAT_406	1542	FALSE	FALSE	GERMANY	NETHERLANDS	63	TRUE	MALE	TRUE	FALSE	FALSE	FALSE	3	BACK	14	13	BCC	TRUE	FALSE	TRUE	FALSE	TRUE	TRUE	PAT_406_1542_301	TRUE
PAT_976	1837	FALSE	FALSE	POMERANIA	POMERANIA	85	TRUE	FEMALE	FALSE	FALSE	TRUE	TRUE	3	EAR	35	25	BCC	FALSE	TRUE	FALSE	TRUE	TRUE	TRUE	PAT_976_1837_503	TRUE
PAT_677	1348	FALSE	FALSE	ITALY	ITALY	75	TRUE	MALE	FALSE	TRUE	TRUE	TRUE	2	BACK	9	6	BCC	TRUE	TRUE	FALSE	TRUE	FALSE	TRUE	PAT_677_1348_51	TRUE
PAT_296	640	FALSE	FALSE	ITALY	ITALY	68	FALSE	FEMALE	TRUE	TRUE	TRUE	TRUE	2	FACE	9	8	SCC	TRUE	TRUE	TRUE	FALSE	FALSE	TRUE	PAT_296_640_206	TRUE
PAT_794	1507	FALSE	FALSE	GERMANY	GERMANY	64	FALSE	FEMALE	FALSE	FALSE	TRUE	TRUE	3	FACE	7	7	BCC	FALSE	UNK	FALSE	UNK	FALSE	TRUE	PAT_794_1507_723	TRUE
PAT_91	356	FALSE	FALSE	ITALY	PORTUGAL	65	TRUE	MALE	FALSE	TRUE	TRUE	TRUE	2	CHEST	35	15	ACK	TRUE	FALSE	FALSE	FALSE	TRUE	FALSE	PAT_91_356_273	FALSE
PAT_2018	4167					68								FACE			ACK	FALSE	FALSE	FALSE	FALSE	FALSE	TRUE	PAT_2018_4167_11	FALSE
PAT_237	363	FALSE	FALSE	POMERANIA	POMERANIA	77	FALSE	MALE	TRUE	FALSE	FALSE	FALSE	2	FACE	20	12	BCC	TRUE	TRUE	FALSE	FALSE	TRUE	FALSE	PAT_237_363_344	TRUE
PAT_858	1632	FALSE	FALSE	ITALY	ITALY	73	FALSE	FEMALE	TRUE	FALSE	TRUE	TRUE	2	CHEST	45	32	BCC	TRUE	UNK	TRUE	UNK	FALSE	TRUE	PAT_858_1632_977	TRUE
PAT_1299	1055					57								ARM			ACK	TRUE	FALSE	FALSE	FALSE	FALSE	FALSE	PAT_1299_1055_591	FALSE
PAT_306	658	FALSE	FALSE	ITALY	ITALY	87	TRUE	MALE	FALSE	FALSE	TRUE	TRUE	2	FACE	10	10	BCC	TRUE	TRUE	FALSE	FALSE	TRUE	TRUE	PAT_306_658_825	TRUE
PAT_104	1755	FALSE	FALSE	POMERANIA	POMERANIA	79	TRUE	FEMALE	TRUE	TRUE	FALSE	FALSE	2	FOREARM	15	13	ACK	TRUE	FALSE	FALSE	FALSE	FALSE	TRUE	PAT_104_1755_320	TRUE
PAT_55	85	FALSE	FALSE	GERMANY	GERMANY	66	FALSE	FEMALE	FALSE	TRUE	TRUE	TRUE	1	FACE	11	7	BCC	TRUE	TRUE	FALSE	FALSE	TRUE	TRUE	PAT_55_85_884	TRUE
PAT_1247	852					52								FOREARM			ACK	TRUE	FALSE	FALSE	FALSE	FALSE	FALSE	PAT_1247_852_178	FALSE
PAT_342	716	FALSE	FALSE	GERMANY	GERMANY	44	FALSE	FEMALE	TRUE	FALSE	TRUE	TRUE	2	CHEST	16	7	BCC	FALSE	UNK	FALSE	UNK	FALSE	TRUE	PAT_342_716_845	TRUE
PAT_41	57	FALSE	FALSE	GERMANY	GERMANY	81	FALSE	MALE	FALSE	FALSE	FALSE	FALSE	1	FACE	6	5	BCC	TRUE	UNK	TRUE	UNK	TRUE	TRUE	PAT_41_57_2	TRUE
PAT_168	261	TRUE	TRUE	GERMANY	GERMANY	50	TRUE	MALE	FALSE	TRUE	FALSE	FALSE	2	CHEST	6	6	BCC	FALSE	TRUE	FALSE	FALSE	FALSE	TRUE	PAT_168_261_38	TRUE
PAT_1596	2664					50								ARM			ACK	TRUE	FALSE	FALSE	FALSE	FALSE	FALSE	PAT_1596_2664_323	FALSE
PAT_946	1809	FALSE	FALSE	POMERANIA	POMERANIA	52	FALSE	FEMALE	FALSE	FALSE	TRUE	TRUE	3	NOSE	3	3	BCC	FALSE	TRUE	FALSE	TRUE	TRUE	TRUE	PAT_946_1809_687	TRUE
PAT_2115	4613					33								HAND			ACK	FALSE	FALSE	FALSE	FALSE	FALSE	TRUE	PAT_2115_4613_260	FALSE
PAT_1784	3416					25								FACE			NEV	FALSE	TRUE	FALSE	FALSE	FALSE	TRUE	PAT_1784_3416_507	FALSE
PAT_460	894	FALSE	FALSE	POMERANIA	POMERANIA	73	FALSE	FEMALE	TRUE	FALSE	FALSE	FALSE	2	LIP	18	16	BCC	TRUE	FALSE	TRUE	FALSE	TRUE	TRUE	PAT_460_894_401	TRUE
PAT_1783	3413					75								BACK			SEK	FALSE	FALSE	FALSE	FALSE	FALSE	TRUE	PAT_1783_3413_850	FALSE
PAT_2080	4484					13								NECK			NEV	FALSE	TRUE	FALSE	FALSE	FALSE	FALSE	PAT_2080_4484_997	FALSE
PAT_468	4775	FALSE	TRUE	POMERANIA		42	FALSE	MALE	TRUE	FALSE	TRUE	FALSE	2	FOREARM	7	3	ACK	FALSE	TRUE	TRUE	FALSE	FALSE	FALSE	PAT_468_4775_268	FALSE
PAT_308	661	FALSE	FALSE	GERMANY	GERMANY	83	FALSE	MALE	TRUE	TRUE	TRUE	TRUE	2	EAR	9	5	BCC	TRUE	UNK	TRUE	UNK	TRUE	TRUE	PAT_308_661_184	TRUE
PAT_145	216	FALSE	FALSE	POMERANIA	POMERANIA	68	FALSE	FEMALE	FALSE	TRUE	FALSE	TRUE	2	NOSE	8	5	BCC	TRUE	TRUE	TRUE	TRUE	TRUE	FALSE	PAT_145_216_924	TRUE
PAT_891	1701	FALSE	FALSE	POMERANIA	POMERANIA	57	FALSE	FEMALE	TRUE	FALSE	TRUE	FALSE	2	HAND	5	4	SCC	TRUE	UNK	FALSE	UNK	TRUE	TRUE	PAT_891_1701_36	TRUE
PAT_978	1844	TRUE	FALSE	POMERANIA	POMERANIA	72	TRUE	MALE	FALSE	TRUE	TRUE	TRUE	2	HAND	16	15	SCC	TRUE	UNK	TRUE	UNK	TRUE	TRUE	PAT_978_1844_715	TRUE
PAT_1940	3901					31								SCALP			NEV	FALSE	TRUE	FALSE	FALSE	FALSE	TRUE	PAT_1940_3901_900	FALSE
PAT_1680	3038					42								CHEST			NEV	FALSE	TRUE	FALSE	FALSE	FALSE	TRUE	PAT_1680_3038_587	FALSE
PAT_604	1150	TRUE	FALSE	UNK	UNK	76	FALSE	FEMALE	FALSE	TRUE	TRUE	TRUE	3	NECK	5	5	BCC	FALSE	TRUE	FALSE	FALSE	FALSE	TRUE	PAT_604_1150_336	TRUE
PAT_1810	3484					44								FACE			NEV	FALSE	TRUE	FALSE	FALSE	FALSE	TRUE	PAT_1810_3484_347	FALSE
PAT_684	1302	FALSE	TRUE	POMERANIA	POMERANIA	79	FALSE	MALE	TRUE	FALSE	FALSE	FALSE	1	FOREARM	5	5	BCC	TRUE	TRUE	FALSE	FALSE	TRUE	TRUE	PAT_684_1302_934	TRUE
PAT_906	1722	FALSE	FALSE	GERMANY	GERMANY	65	TRUE	MALE	FALSE	FALSE	TRUE	TRUE	2	BACK	16	15	BCC	TRUE	UNK	FALSE	UNK	TRUE	TRUE	PAT_906_1722_328	TRUE
PAT_541	3303	TRUE	TRUE	ITALY	GERMANY	69	FALSE	MALE	FALSE	FALSE	TRUE	TRUE	1	FACE	8	5	ACK	TRUE	FALSE	FALSE	FALSE	FALSE	FALSE	PAT_541_3303_228	FALSE
PAT_325	1506	FALSE	FALSE	ITALY	ITALY	56	FALSE	FEMALE	FALSE	TRUE	TRUE	TRUE	3	FACE	13	12	ACK	TRUE	FALSE	FALSE	FALSE	FALSE	FALSE	PAT_325_1506_999	TRUE
PAT_1443	1536					58								NECK			ACK	TRUE	FALSE	FALSE	FALSE	TRUE	FALSE	PAT_1443_1536_166	FALSE
PAT_1594	2656					81								FOREARM			ACK	TRUE	FALSE	FALSE	FALSE	FALSE	FALSE	PAT_1594_2656_679	FALSE
PAT_677	1350	FALSE	FALSE	ITALY	ITALY	75	TRUE	MALE	FALSE	TRUE	TRUE	TRUE	2	THIGH	8	6	ACK	TRUE	TRUE	FALSE	FALSE	FALSE	TRUE	PAT_677_1350_358	TRUE
PAT_217	1291	FALSE	TRUE	POMERANIA	POMERANIA	77	FALSE	MALE	FALSE	TRUE	TRUE	TRUE	1	FACE	6	5	BCC	TRUE	FALSE	FALSE	FALSE	FALSE	FALSE	PAT_217_1291_419	TRUE
PAT_567	1077	FALSE	FALSE	GERMANY	GERMANY	44	FALSE	MALE	FALSE	TRUE	TRUE	TRUE	1	CHEST	8	6	BCC	TRUE	UNK	TRUE	UNK	TRUE	TRUE	PAT_567_1077_64	TRUE
PAT_165	256	FALSE	TRUE	ITALY	PORTUGAL	39	FALSE	MALE	FALSE	FALSE	TRUE	TRUE	2	THIGH	6	5	BCC	FALSE	UNK	FALSE	UNK	FALSE	FALSE	PAT_165_256_460	TRUE
PAT_1222	767					40								FOREARM			ACK	TRUE	FALSE	FALSE	FALSE	FALSE	FALSE	PAT_1222_767_519	FALSE
PAT_990	1860	FALSE	FALSE	POMERANIA	POMERANIA	77	TRUE	MALE	FALSE	TRUE	TRUE	TRUE	2	FOOT	5	5	SCC	TRUE	UNK	FALSE	UNK	TRUE	TRUE	PAT_990_1860_636	TRUE
PAT_1018	107					37								ARM			ACK	FALSE	FALSE	FALSE	FALSE	FALSE	FALSE	PAT_1018_107_68	FALSE
PAT_1869	3663					54								FOREARM			ACK	TRUE	FALSE	TRUE	FALSE	TRUE	FALSE	PAT_1869_3663_335	FALSE
PAT_2046	4323					74								FACE			SEK	FALSE	TRUE	FALSE	FALSE	FALSE	TRUE	PAT_2046_4323_762	FALSE
PAT_579	1099	FALSE	FALSE	GERMANY	POMERANIA	45	TRUE	MALE	TRUE	TRUE	TRUE	TRUE	3	FOREARM	10	10	ACK	TRUE	TRUE	FALSE	FALSE	FALSE	TRUE	PAT_579_1099_551	TRUE
PAT_513	965	TRUE	FALSE	BRAZIL	BRAZIL	67	TRUE	MALE	FALSE	TRUE	TRUE	TRUE	1	LIP	6	4	BCC	TRUE	TRUE	TRUE	FALSE	TRUE	TRUE	PAT_513_965_496	TRUE
PAT_303	652	TRUE	TRUE	ITALY	ITALY	64	TRUE	MALE	FALSE	FALSE	TRUE	TRUE	2	FOREARM	26	18	BCC	TRUE	FALSE	TRUE	FALSE	TRUE	TRUE	PAT_303_652_943	TRUE
PAT_385	783	FALSE	FALSE	POMERANIA	POMERANIA	39	TRUE	FEMALE	TRUE	TRUE	FALSE	FALSE	2	NECK	13	10	BCC	TRUE	TRUE	FALSE	FALSE	TRUE	FALSE	PAT_385_783_22	TRUE
PAT_31	42	FALSE	FALSE	GERMANY	GERMANY	77	FALSE	MALE	TRUE	TRUE	FALSE	FALSE	1	FOREARM	10	10	BCC	TRUE	UNK	TRUE	UNK	TRUE	TRUE	PAT_31_42_680	TRUE
PAT_779	1472	FALSE	TRUE	GERMANY	ITALY	50	TRUE	MALE	FALSE	TRUE	TRUE	TRUE	2	FACE	40	30	BCC	FALSE	UNK	FALSE	UNK	FALSE	TRUE	PAT_779_1472_741	TRUE
PAT_2016	4155					67								FACE			SEK	TRUE	TRUE	FALSE	FALSE	FALSE	TRUE	PAT_2016_4155_600	FALSE
PAT_460	893	FALSE	FALSE	POMERANIA	POMERANIA	73	FALSE	FEMALE	TRUE	FALSE	FALSE	FALSE	2	NOSE	13	8	BCC	TRUE	TRUE	TRUE	FALSE	TRUE	TRUE	PAT_460_893_307	TRUE
PAT_380	1540	FALSE	FALSE	NETHERLANDS	GERMANY	60	TRUE	MALE	FALSE	TRUE	TRUE	TRUE	2	NOSE	3	3	SCC	TRUE	FALSE	FALSE	FALSE	FALSE	FALSE	PAT_380_1540_525	TRUE
PAT_91	356	FALSE	FALSE	ITALY	PORTUGAL	65	TRUE	MALE	FALSE	TRUE	TRUE	TRUE	2	CHEST	35	15	ACK	TRUE	FALSE	FALSE	FALSE	TRUE	FALSE	PAT_91_356_74	FALSE
PAT_1798	3455					68								SCALP			SEK	FALSE	TRUE	FALSE	FALSE	FALSE	TRUE	PAT_1798_3455_379	FALSE
PAT_867	1650	FALSE	FALSE	POMERANIA	POMERANIA	47	TRUE	FEMALE	TRUE	FALSE	TRUE	TRUE	3	CHEST	11	11	BCC	TRUE	TRUE	TRUE	FALSE	TRUE	TRUE	PAT_867_1650_825	TRUE
PAT_503	950	FALSE	TRUE	POMERANIA	POMERANIA	88	TRUE	MALE	TRUE	TRUE	TRUE	TRUE	2	FACE	15	13	BCC	TRUE	FALSE	TRUE	FALSE	TRUE	TRUE	PAT_503_950_552	TRUE
PAT_591	1126	FALSE	FALSE	POMERANIA	POMERANIA	79	TRUE	FEMALE	TRUE	TRUE	TRUE	FALSE	3	FOREARM	11	9	SCC	TRUE	UNK	FALSE	UNK	FALSE	TRUE	PAT_591_1126_21	TRUE
PAT_1572	2494					72								ARM			ACK	TRUE	FALSE	FALSE	FALSE	FALSE	FALSE	PAT_1572_2494_224	FALSE
PAT_2056	4364					79								FACE			SEK	TRUE	TRUE	FALSE	FALSE	FALSE	TRUE	PAT_2056_4364_112	FALSE
PAT_1538	1830					50								FACE			ACK	TRUE	FALSE	FALSE	FALSE	FALSE	FALSE	PAT_1538_1830_693	FALSE
PAT_270	417	FALSE	FALSE	POMERANIA	POMERANIA	90	FALSE	FEMALE	FALSE	TRUE	FALSE	FALSE	1	HAND	13	7	MEL	FALSE	TRUE	FALSE	TRUE	FALSE	FALSE	PAT_270_417_728	TRUE
PAT_1833	3599					44								HAND			ACK	FALSE	FALSE	FALSE	FALSE	FALSE	TRUE	PAT_1833_3599_827	FALSE
PAT_714	1337	TRUE	FALSE	GERMANY	GERMANY	67	TRUE	MALE	TRUE	TRUE	TRUE	TRUE	3	EAR	15	11	SCC	TRUE	TRUE	FALSE	TRUE	FALSE	TRUE	PAT_714_1337_914	TRUE
PAT_1379	1300					30								THIGH			NEV	FALSE	FALSE	FALSE	FALSE	FALSE	FALSE	PAT_1379_1300_924	FALSE
PAT_1151	551					60								FOREARM			ACK	TRUE	FALSE	FALSE	FALSE	FALSE	FALSE	PAT_1151_551_241	FALSE
PAT_295	639	FALSE	FALSE	UNK	UNK	62	FALSE	FEMALE	TRUE	TRUE	FALSE	FALSE	2	CHEST	7	6	BCC	TRUE	TRUE	TRUE	FALSE	FALSE	TRUE	PAT_295_639_240	TRUE
PAT_539	1023	TRUE	TRUE	ITALY	ITALY	65	TRUE	MALE	TRUE	TRUE	TRUE	TRUE	2	FACE	6	5	ACK	TRUE	TRUE	FALSE	FALSE	FALSE	TRUE	PAT_539_1023_928	TRUE
PAT_747	1408	FALSE	FALSE	UNK	BRAZIL	55	FALSE	MALE	TRUE	FALSE	TRUE	TRUE	3	CHEST	13	12	BCC	TRUE	TRUE	FALSE	FALSE	FALSE	TRUE	PAT_747_1408_742	TRUE
PAT_323	686	TRUE	TRUE	POMERANIA	POMERANIA	73	FALSE	MALE	TRUE	FALSE	FALSE	FALSE	2	HAND	25	18	BCC	TRUE	UNK	FALSE	UNK	UNK	FALSE	PAT_323_686_356	TRUE
PAT_798	1772	FALSE	TRUE	ITALY	ITALY	55	FALSE	FEMALE	TRUE	TRUE	TRUE	TRUE	3	CHEST	5	4	ACK	TRUE	FALSE	FALSE	FALSE	FALSE	FALSE	PAT_798_1772_469	FALSE
PAT_631	1207	FALSE	TRUE	UNK	ITALY	64	FALSE	MALE	TRUE	TRUE	TRUE	FALSE	2	FACE	12	9	BCC	TRUE	UNK	FALSE	UNK	TRUE	TRUE	PAT_631_1207_982	TRUE
PAT_334	703	FALSE	TRUE	ITALY	ITALY	31	TRUE	MALE	FALSE	FALSE	FALSE	FALSE	2	BACK	6	4	BCC	TRUE	TRUE	TRUE	FALSE	FALSE	TRUE	PAT_334_703_907	TRUE
PAT_1906	3798					50								ARM			ACK	TRUE	FALSE	FALSE	FALSE	FALSE	TRUE	PAT_1906_3798_588	FALSE
PAT_38	53	FALSE	FALSE	GERMANY	GERMANY	52	TRUE	MALE	TRUE	TRUE	TRUE	FALSE	1	NOSE	7	7	BCC	TRUE	TRUE	TRUE	FALSE	TRUE	TRUE	PAT_38_53_198	TRUE
PAT_721	1365	FALSE	FALSE	POMERANIA	POMERANIA	62	TRUE	FEMALE	TRUE	FALSE	TRUE	TRUE	2	FACE	15	10	BCC	TRUE	TRUE	FALSE	FALSE	FALSE	TRUE	PAT_721_1365_819	TRUE
PAT_361	743	FALSE	FALSE	POMERANIA	POMERANIA	70	TRUE	MALE	TRUE	FALSE	FALSE	FALSE	3	FACE	14	3	BCC	FALSE	TRUE	FALSE	TRUE	FALSE	TRUE	PAT_361_743_82	TRUE
PAT_800	1513	TRUE	FALSE	GERMANY	GERMANY	66	TRUE	MALE	FALSE	FALSE	TRUE	TRUE	2	NECK	8	6	BCC	TRUE	UNK	FALSE	UNK	TRUE	TRUE	PAT_800_1513_509	TRUE
PAT_333	702	FALSE	FALSE	ITALY	GERMANY	50	FALSE	FEMALE	TRUE	TRUE	TRUE	TRUE	3	CHEST	7	5	MEL	FALSE	TRUE	FALSE	TRUE	FALSE	FALSE	PAT_333_702_840	TRUE
PAT_1439	1522					69								FACE			SEK	FALSE	FALSE	FALSE	FALSE	FALSE	TRUE	PAT_1439_1522_320	FALSE
PAT_915	1738	FALSE	FALSE	GERMANY	GERMANY	63	FALSE	FEMALE	FALSE	FALSE	TRUE	TRUE	2	CHEST	14	9	BCC	TRUE	UNK	FALSE	UNK	FALSE	TRUE	PAT_915_1738_667	TRUE
PAT_423	839	FALSE	FALSE	POMERANIA	POMERANIA	71	FALSE	FEMALE	FALSE	TRUE	FALSE	FALSE	2	FACE	15	14	BCC	TRUE	TRUE	TRUE	FALSE	TRUE	TRUE	PAT_423_839_717	TRUE
PAT_91	356	FALSE	FALSE	ITALY	PORTUGAL	65	TRUE	MALE	FALSE	TRUE	TRUE	TRUE	2	CHEST	35	15	ACK	TRUE	FALSE	FALSE	FALSE	TRUE	FALSE	PAT_91_356_456	FALSE
PAT_837	1583	FALSE	FALSE	ITALY	ITALY	53	TRUE	FEMALE	TRUE	FALSE	TRUE	TRUE	3	BACK	23	20	BCC	TRUE	UNK	FALSE	UNK	FALSE	TRUE	PAT_837_1583_124	TRUE
PAT_38	1002	FALSE	FALSE	GERMANY	GERMANY	53	TRUE	MALE	TRUE	TRUE	TRUE	FALSE	1	FACE	4	3	BCC	TRUE	TRUE	TRUE	FALSE	TRUE	TRUE	PAT_38_1002_668	TRUE
PAT_568	1066	FALSE	FALSE	BRAZIL	BRAZIL	38	FALSE	FEMALE	TRUE	FALSE	TRUE	TRUE	3	NOSE	4	2	BCC	FALSE	UNK	FALSE	UNK	FALSE	TRUE	PAT_568_1066_235	TRUE
PAT_451	878	FALSE	FALSE	GERMANY	GERMANY	64	TRUE	FEMALE	TRUE	FALSE	FALSE	FALSE	2	FACE	16	15	BCC	FALSE	TRUE	FALSE	FALSE	FALSE	FALSE	PAT_451_878_634	TRUE
PAT_166	257	FALSE	TRUE	GERMANY	GERMANY	58	FALSE	MALE	FALSE	TRUE	FALSE	FALSE	2	ARM	12	11	BCC	FALSE	UNK	FALSE	UNK	FALSE	TRUE	PAT_166_257_586	TRUE
PAT_815	1533	FALSE	FALSE	POMERANIA	POMERANIA	59	FALSE	FEMALE	TRUE	TRUE	TRUE	TRUE	2	ARM	17	11	BCC	TRUE	TRUE	FALSE	FALSE	TRUE	FALSE	PAT_815_1533_460	TRUE
PAT_257	396	FALSE	FALSE	POMERANIA	POMERANIA	85	FALSE	FEMALE	FALSE	TRUE	TRUE	TRUE	1	BACK	10	10	BCC	TRUE	UNK	TRUE	UNK	TRUE	TRUE	PAT_257_396_494	TRUE
PAT_963	1817	FALSE	TRUE	ITALY	GERMANY	58	TRUE	MALE	TRUE	FALSE	TRUE	TRUE	2	BACK	30	20	SCC	TRUE	UNK	FALSE	UNK	FALSE	FALSE	PAT_963_1817_593	TRUE
PAT_660	1249	FALSE	FALSE	POLAND	GERMANY	42	TRUE	FEMALE	TRUE	TRUE	TRUE	TRUE	3	NOSE	11	9	BCC	TRUE	TRUE	FALSE	TRUE	FALSE	TRUE	PAT_660_1249_373	TRUE
PAT_1320	1135					34								FOREARM			ACK	TRUE	FALSE	FALSE	FALSE	FALSE	FALSE	PAT_1320_1135_471	FALSE
PAT_860	1641	FALSE	TRUE	GERMANY	GERMANY	57	TRUE	FEMALE	TRUE	FALSE	TRUE	TRUE	3	HAND	14	13	SCC	FALSE	TRUE	TRUE	TRUE	FALSE	TRUE	PAT_860_1641_998	TRUE
PAT_857	1627	FALSE	FALSE	UNK	GERMANY	78	FALSE	MALE	TRUE	TRUE	TRUE	FALSE	2	THIGH	10	10	SCC	TRUE	UNK	FALSE	UNK	TRUE	TRUE	PAT_857_1627_310	TRUE
PAT_1636	2869					50								FOREARM			SEK	FALSE	FALSE	FALSE	FALSE	FALSE	FALSE	PAT_1636_2869_739	FALSE
PAT_829	1566	FALSE	FALSE	POMERANIA	POMERANIA	66	FALSE	FEMALE	FALSE	FALSE	TRUE	TRUE	2	FACE	12	8	BCC	FALSE	UNK	FALSE	UNK	FALSE	TRUE	PAT_829_1566_135	TRUE
PAT_50	76	FALSE	FALSE	GERMANY	BRAZIL	81	FALSE	FEMALE	TRUE	FALSE	TRUE	TRUE	2	BACK	7	18	BCC	TRUE	TRUE	FALSE	FALSE	TRUE	TRUE	PAT_50_76_728	TRUE
PAT_1786	3420					51								HAND			ACK	TRUE	FALSE	FALSE	FALSE	FALSE	FALSE	PAT_1786_3420_346	FALSE
PAT_1414	1429					75								ARM			ACK	TRUE	FALSE	FALSE	FALSE	TRUE	FALSE	PAT_1414_1429_53	FALSE
PAT_51	78	FALSE	FALSE	BRAZIL	ITALY	79	FALSE	MALE	FALSE	TRUE	TRUE	TRUE	3	ARM	20	10	SCC	TRUE	TRUE	TRUE	FALSE	TRUE	FALSE	PAT_51_78_959	TRUE
PAT_937	1768	FALSE	TRUE	GERMANY	GERMANY	64	FALSE	MALE	FALSE	TRUE	TRUE	TRUE	2	FACE	12	10	ACK	FALSE	TRUE	FALSE	FALSE	FALSE	TRUE	PAT_937_1768_126	TRUE
PAT_626	1186	FALSE	FALSE	ITALY	ITALY	85	TRUE	FEMALE	FALSE	TRUE	TRUE	TRUE	2	FACE	8	6	BCC	FALSE	FALSE	FALSE	FALSE	FALSE	TRUE	PAT_626_1186_898	TRUE
PAT_263	403	FALSE	FALSE	POMERANIA	POMERANIA	83	FALSE	MALE	FALSE	TRUE	FALSE	FALSE	1	CHEST	15	13	SCC	TRUE	FALSE	FALSE	FALSE	FALSE	TRUE	PAT_263_403_382	TRUE
PAT_1498	1715					68								EAR			ACK	TRUE	FALSE	FALSE	FALSE	FALSE	FALSE	PAT_1498_1715_345	FALSE
PAT_1534	1810					14								BACK			NEV	FALSE	TRUE	FALSE	FALSE	FALSE	TRUE	PAT_1534_1810_719	FALSE
PAT_368	1652	FALSE	FALSE	POMERANIA	POMERANIA	51	TRUE	MALE	FALSE	TRUE	FALSE	FALSE	2	CHEST	15	15	BCC	FALSE	TRUE	FALSE	TRUE	TRUE	FALSE	PAT_368_1652_733	TRUE
PAT_1364	1246					17								BACK			NEV	FALSE	TRUE	FALSE	FALSE	FALSE	TRUE	PAT_1364_1246_238	FALSE
PAT_441	2868	FALSE	FALSE	GERMANY	GERMANY	55	FALSE	FEMALE	TRUE	TRUE	FALSE	FALSE	2	CHEST	6	5	ACK	TRUE	FALSE	FALSE	FALSE	FALSE	FALSE	PAT_441_2868_663	FALSE
PAT_360	742	TRUE	TRUE	ITALY	ITALY	68	FALSE	MALE	TRUE	TRUE	FALSE	FALSE	2	FOREARM	10	8	SCC	TRUE	TRUE	FALSE	FALSE	FALSE	TRUE	PAT_360_742_782	TRUE
PAT_650	1230	FALSE	FALSE	GERMANY	GERMANY	73	FALSE	FEMALE	FALSE	TRUE	TRUE	TRUE	2	BACK	10	7	BCC	TRUE	UNK	FALSE	UNK	FALSE	TRUE	PAT_650_1230_636	TRUE
PAT_756	1496	FALSE	TRUE	ITALY	ITALY	27	FALSE	FEMALE	FALSE	TRUE	TRUE	TRUE	4	ABDOMEN	8	5	NEV	FALSE	TRUE	FALSE	FALSE	FALSE	TRUE	PAT_756_1496_599	TRUE
PAT_514	969	TRUE	TRUE	GERMANY	GERMANY	64	TRUE	MALE	TRUE	TRUE	TRUE	TRUE	3	FACE	7	6	BCC	FALSE	TRUE	FALSE	FALSE	FALSE	TRUE	PAT_514_969_995	TRUE
PAT_1653	2916					62								FACE			SEK	FALSE	FALSE	FALSE	FALSE	FALSE	FALSE	PAT_1653_2916_994	FALSE
PAT_1326	1156					59								ABDOMEN			NEV	FALSE	TRUE	FALSE	FALSE	FALSE	TRUE	PAT_1326_1156_783	FALSE
PAT_686	1355	TRUE	TRUE	GERMANY	GERMANY	32	TRUE	MALE	TRUE	TRUE	TRUE	TRUE	3	FACE	17	15	SCC	TRUE	TRUE	TRUE	TRUE	TRUE	TRUE	PAT_686_1355_168	TRUE
PAT_1811	3487					34								FACE			ACK	TRUE	FALSE	FALSE	FALSE	FALSE	FALSE	PAT_1811_3487_560	FALSE
PAT_1282	978					51								NECK			ACK	TRUE	FALSE	FALSE	FALSE	FALSE	TRUE	PAT_1282_978_328	FALSE
PAT_874	1672	FALSE	FALSE	POMERANIA	POMERANIA	84	FALSE	FEMALE	FALSE	FALSE	FALSE	TRUE	2	NOSE	7	6	SCC	FALSE	FALSE	FALSE	FALSE	FALSE	TRUE	PAT_874_1672_743	TRUE
PAT_883	1682	FALSE	TRUE	GERMANY	GERMANY	71	TRUE	MALE	FALSE	TRUE	TRUE	TRUE	2	LIP	6	5	ACK	FALSE	TRUE	FALSE	FALSE	FALSE	TRUE	PAT_883_1682_256	TRUE
PAT_71	145	FALSE	FALSE	POMERANIA	POMERANIA	59	TRUE	FEMALE	TRUE	TRUE	TRUE	TRUE	3	FOREARM	15	13	ACK	TRUE	FALSE	FALSE	FALSE	FALSE	FALSE	PAT_71_145_971	FALSE
PAT_599	1140	FALSE	FALSE	POMERANIA	POMERANIA	82	TRUE	FEMALE	TRUE	FALSE	TRUE	TRUE	2	ARM	18	15	ACK	TRUE	FALSE	FALSE	FALSE	FALSE	FALSE	PAT_599_1140_399	TRUE
PAT_628	1191	TRUE	TRUE	POMERANIA	POMERANIA	65	TRUE	MALE	TRUE	FALSE	FALSE	FALSE	2	FACE	10	8	BCC	TRUE	UNK	FALSE	UNK	FALSE	TRUE	PAT_628_1191_564	TRUE
PAT_1245	844					22								CHEST			NEV	FALSE	FALSE	FALSE	FALSE	FALSE	FALSE	PAT_1245_844_471	FALSE
PAT_375	764	FALSE	TRUE	ITALY	ITALY	52	TRUE	MALE	TRUE	TRUE	FALSE	FALSE	2	CHEST	8	4	BCC	TRUE	UNK	FALSE	UNK	TRUE	TRUE	PAT_375_764_705	TRUE
PAT_1161	578					38								CHEST			NEV	FALSE	TRUE	FALSE	FALSE	FALSE	FALSE	PAT_1161_578_233	FALSE
PAT_1740	3272					54								FOREARM			ACK	TRUE	FALSE	FALSE	FALSE	FALSE	FALSE	PAT_1740_3272_228	FALSE
PAT_2159	4792					35								SCALP			NEV	FALSE	TRUE	FALSE	FALSE	FALSE	FALSE	PAT_2159_4792_718	FALSE
PAT_830	1565	TRUE	TRUE	ITALY	GERMANY	84	FALSE	MALE	TRUE	FALSE	FALSE	FALSE	2	FACE	7	6	BCC	FALSE	UNK	FALSE	UNK	FALSE	TRUE	PAT_830_1565_911	TRUE
PAT_269	415	FALSE	TRUE	POMERANIA	POMERANIA	58	TRUE	MALE	FALSE	FALSE	FALSE	FALSE	2	CHEST	20	18	BCC	TRUE	TRUE	TRUE	FALSE	TRUE	TRUE	PAT_269_415_906	TRUE
PAT_369	755	FALSE	FALSE	GERMANY	POLAND	77	FALSE	FEMALE	FALSE	TRUE	FALSE	FALSE	2	EAR	16	15	SCC	FALSE	TRUE	FALSE	FALSE	FALSE	TRUE	PAT_369_755_733	TRUE
PAT_187	287	FALSE	FALSE	POMERANIA	POMERANIA	58	FALSE	MALE	FALSE	FALSE	TRUE	TRUE	2	FACE	8	5	BCC	FALSE	UNK	FALSE	UNK	UNK	TRUE	PAT_187_287_482	TRUE
PAT_567	1078	FALSE	FALSE	GERMANY	GERMANY	44	FALSE	MALE	FALSE	TRUE	TRUE	TRUE	1	ABDOMEN	12	9	BCC	TRUE	UNK	TRUE	UNK	TRUE	TRUE	PAT_567_1078_978	TRUE
PAT_1428	1489					68								FOREARM			ACK	TRUE	FALSE	FALSE	FALSE	FALSE	FALSE	PAT_1428_1489_454	FALSE
PAT_912	1729	FALSE	FALSE	GERMANY	GERMANY	33	TRUE	FEMALE	TRUE	FALSE	FALSE	FALSE	2	FACE	8	5	BCC	FALSE	UNK	FALSE	UNK	FALSE	TRUE	PAT_912_1729_244	TRUE
PAT_63	1075	FALSE	FALSE	BRAZIL	NORWAY	36	FALSE	FEMALE	FALSE	TRUE	TRUE	TRUE	2	CHEST	15	10	BCC	TRUE	TRUE	TRUE	FALSE	TRUE	TRUE	PAT_63_1075_331	TRUE
PAT_1854	3637					74								FOREARM			ACK	FALSE	FALSE	FALSE	FALSE	FALSE	TRUE	PAT_1854_3637_323	FALSE
PAT_188	289	FALSE	FALSE	BRAZIL	BRAZIL	57	FALSE	MALE	TRUE	FALSE	TRUE	TRUE	4	CHEST	12	10	BCC	TRUE	TRUE	TRUE	FALSE	FALSE	TRUE	PAT_188_289_859	TRUE
PAT_480	921	FALSE	TRUE	POMERANIA	POMERANIA	47	TRUE	MALE	TRUE	TRUE	FALSE	FALSE	2	FACE	7	6	BCC	FALSE	TRUE	FALSE	FALSE	TRUE	TRUE	PAT_480_921_1	TRUE
PAT_1730	3236					73								ARM			SEK	FALSE	TRUE	FALSE	FALSE	FALSE	TRUE	PAT_1730_3236_201	FALSE
PAT_299	1455	FALSE	FALSE	GERMANY	GERMANY	78	TRUE	MALE	TRUE	FALSE	TRUE	TRUE	2	EAR	13	10	BCC	TRUE	UNK	TRUE	UNK	TRUE	TRUE	PAT_299_1455_759	TRUE
PAT_1718	3202					35								THIGH			NEV	FALSE	TRUE	FALSE	FALSE	FALSE	TRUE	PAT_1718_3202_152	FALSE
PAT_1694	3110					51								ABDOMEN			NEV	FALSE	FALSE	FALSE	FALSE	FALSE	TRUE	PAT_1694_3110_213	FALSE
PAT_453	883	FALSE	FALSE	GERMANY	GERMANY	63	TRUE	MALE	TRUE	FALSE	FALSE	FALSE	2	EAR	10	8	BCC	TRUE	TRUE	TRUE	FALSE	TRUE	TRUE	PAT_453_883_719	TRUE
PAT_1804	3469					57								HAND			ACK	TRUE	FALSE	FALSE	FALSE	FALSE	FALSE	PAT_1804_3469_628	FALSE
PAT_59	93	TRUE	FALSE	BRAZIL	BRAZIL	72	FALSE	FEMALE	FALSE	FALSE	TRUE	FALSE	2	ARM	23	15	BCC	TRUE	FALSE	FALSE	FALSE	FALSE	FALSE	PAT_59_93_573	TRUE
PAT_1581	2570					92								CHEST			ACK	TRUE	FALSE	FALSE	FALSE	FALSE	FALSE	PAT_1581_2570_738	FALSE
PAT_1136	517					40								CHEST			NEV	FALSE	TRUE	FALSE	FALSE	FALSE	TRUE	PAT_1136_517_92	FALSE
PAT_662	1251	FALSE	TRUE	GERMANY	GERMANY	40	FALSE	MALE	TRUE	TRUE	TRUE	TRUE	3	CHEST	30	25	BCC	FALSE	TRUE	FALSE	TRUE	TRUE	TRUE	PAT_662_1251_43	TRUE
PAT_1278	966					65								FACE			ACK	TRUE	FALSE	FALSE	FALSE	TRUE	FALSE	PAT_1278_966_295	FALSE
PAT_656	1246	FALSE	FALSE	UNK	UNK	58	FALSE	MALE	FALSE	FALSE	TRUE	TRUE	2	BACK	18	12	MEL	TRUE	TRUE	FALSE	TRUE	FALSE	FALSE	PAT_656_1246_489	TRUE
PAT_1324	1146					67								ARM			ACK	TRUE	FALSE	FALSE	FALSE	TRUE	FALSE	PAT_1324_1146_143	FALSE
PAT_230	1009	FALSE	FALSE	POMERANIA	POMERANIA	73	FALSE	FEMALE	FALSE	FALSE	FALSE	FALSE	2	FOREARM	9	6	ACK	TRUE	FALSE	TRUE	FALSE	FALSE	FALSE	PAT_230_1009_92	FALSE
PAT_56	88	FALSE	FALSE	GERMANY	GERMANY	70	FALSE	FEMALE	FALSE	TRUE	TRUE	TRUE	2	NOSE	11	10	BCC	TRUE	UNK	TRUE	UNK	TRUE	TRUE	PAT_56_88_274	TRUE
PAT_1333	1177					38								BACK			NEV	FALSE	TRUE	FALSE	FALSE	FALSE	TRUE	PAT_1333_1177_434	FALSE
PAT_193	297	FALSE	FALSE	POLAND	POLAND	66	FALSE	FEMALE	FALSE	TRUE	FALSE	FALSE	2	NOSE	4	4	BCC	FALSE	UNK	FALSE	UNK	FALSE	TRUE	PAT_193_297_295	TRUE
PAT_771	1489	TRUE	TRUE	ITALY	ITALY	69	FALSE	MALE	FALSE	TRUE	TRUE	TRUE	3	HAND	10	9	SCC	TRUE	TRUE	FALSE	TRUE	FALSE	TRUE	PAT_771_1489_70	TRUE
PAT_260	400	FALSE	FALSE	POMERANIA	POMERANIA	78	TRUE	FEMALE	TRUE	TRUE	FALSE	FALSE	1	FACE	10	10	ACK	TRUE	FALSE	TRUE	FALSE	TRUE	TRUE	PAT_260_400_566	TRUE
PAT_419	833	FALSE	FALSE	POMERANIA	POMERANIA	80	FALSE	FEMALE	TRUE	FALSE	FALSE	FALSE	2	HAND	7	5	SCC	TRUE	FALSE	FALSE	FALSE	FALSE	TRUE	PAT_419_833_148	TRUE
PAT_757	1431	FALSE	FALSE	GERMANY	GERMANY	77	FALSE	MALE	TRUE	FALSE	TRUE	TRUE	2	NECK	10	9	ACK	TRUE	TRUE	FALSE	TRUE	TRUE	TRUE	PAT_757_1431_907	TRUE
PAT_1547	4231					57								FACE			ACK	FALSE	FALSE	FALSE	FALSE	FALSE	FALSE	PAT_1547_4231_928	FALSE
PAT_445	871	FALSE	FALSE	ITALY	POMERANIA	61	FALSE	FEMALE	FALSE	TRUE	FALSE	FALSE	2	NOSE	15	7	BCC	TRUE	TRUE	TRUE	FALSE	TRUE	TRUE	PAT_445_871_524	TRUE
PAT_904	1737	FALSE	FALSE	GERMANY	GERMANY	70	TRUE	MALE	FALSE	FALSE	TRUE	TRUE	2	FOREARM	19	15	BCC	TRUE	UNK	FALSE	UNK	FALSE	TRUE	PAT_904_1737_511	TRUE
PAT_325	1506	FALSE	FALSE	ITALY	ITALY	56	FALSE	FEMALE	FALSE	TRUE	TRUE	TRUE	3	FACE	13	12	ACK	TRUE	FALSE	FALSE	FALSE	FALSE	FALSE	PAT_325_1506_440	TRUE
PAT_866	1649	FALSE	TRUE	POMERANIA	POMERANIA	56	TRUE	MALE	TRUE	TRUE	TRUE	FALSE	3	FOREARM	10	8	BCC	FALSE	TRUE	FALSE	FALSE	FALSE	TRUE	PAT_866_1649_674	TRUE
PAT_370	2558	TRUE	TRUE	GERMANY	GERMANY	62	TRUE	MALE	TRUE	TRUE	FALSE	FALSE	3	FOREARM	11	8	ACK	TRUE	FALSE	FALSE	FALSE	TRUE	FALSE	PAT_370_2558_573	FALSE
PAT_471	909	FALSE	FALSE	POMERANIA	POMERANIA	13	FALSE	FEMALE	FALSE	FALSE	FALSE	FALSE	2	THIGH	89	27	NEV	FALSE	UNK	UNK	UNK	FALSE	TRUE	PAT_471_909_344	TRUE
PAT_864	1645	FALSE	FALSE	POMERANIA	POMERANIA	55	FALSE	FEMALE	FALSE	FALSE	TRUE	TRUE	3	BACK	16	13	BCC	TRUE	TRUE	FALSE	FALSE	TRUE	TRUE	PAT_864_1645_626	TRUE
PAT_1575	2516					75								FACE			ACK	TRUE	FALSE	FALSE	FALSE	FALSE	FALSE	PAT_1575_2516_618	FALSE
PAT_300	1689	TRUE	FALSE	GERMANY	GERMANY	62	FALSE	FEMALE	TRUE	TRUE	FALSE	FALSE	2	THIGH	8	7	ACK	TRUE	FALSE	FALSE	FALSE	FALSE	TRUE	PAT_300_1689_862	FALSE
PAT_753	1834	FALSE	FALSE	GERMANY	GERMANY	59	FALSE	FEMALE	FALSE	TRUE	TRUE	TRUE	3	CHEST	4	4	ACK	TRUE	FALSE	FALSE	FALSE	FALSE	FALSE	PAT_753_1834_712	FALSE
PAT_263	1480	FALSE	FALSE	POMERANIA	POMERANIA	83	FALSE	MALE	FALSE	TRUE	FALSE	FALSE	1	LIP	8	8	ACK	TRUE	FALSE	FALSE	FALSE	FALSE	FALSE	PAT_263_1480_753	FALSE
PAT_1312	1102					58								FACE			SEK	TRUE	TRUE	FALSE	FALSE	FALSE	TRUE	PAT_1312_1102_578	FALSE
PAT_1033	153					41								FACE			ACK	TRUE	FALSE	FALSE	FALSE	FALSE	FALSE	PAT_1033_153_301	FALSE
PAT_972	1843	FALSE	FALSE	POMERANIA	POMERANIA	45	FALSE	FEMALE	TRUE	FALSE	FALSE	FALSE	2	ARM	5	3	MEL	FALSE	TRUE	FALSE	TRUE	FALSE	FALSE	PAT_972_1843_756	TRUE
PAT_1245	845					22								CHEST			NEV	FALSE	FALSE	FALSE	FALSE	FALSE	FALSE	PAT_1245_845_32	FALSE
PAT_716	1345	FALSE	FALSE	GERMANY	GERMANY	56	FALSE	FEMALE	FALSE	TRUE	TRUE	TRUE	1	CHEST	15	15	BCC	FALSE	FALSE	FALSE	FALSE	FALSE	TRUE	PAT_716_1345_460	TRUE
PAT_2088	4525					9								BACK			NEV	FALSE	FALSE	FALSE	FALSE	FALSE	FALSE	PAT_2088_4525_507	FALSE
PAT_161	250	FALSE	FALSE	GERMANY	GERMANY	86	FALSE	FEMALE	FALSE	TRUE	FALSE	FALSE	2	ARM	14	12	BCC	TRUE	FALSE	FALSE	FALSE	FALSE	FALSE	PAT_161_250_197	TRUE
PAT_665	1261	FALSE	FALSE	UNK	UNK	30	FALSE	FEMALE	TRUE	TRUE	TRUE	TRUE	3	BACK	15	8	NEV	FALSE	UNK	FALSE	UNK	FALSE	FALSE	PAT_665_1261_17	TRUE
PAT_417	828	FALSE	FALSE	ITALY	ITALY	27	TRUE	MALE	FALSE	TRUE	FALSE	FALSE	3	THIGH	9	5	NEV	FALSE	TRUE	FALSE	FALSE	FALSE	TRUE	PAT_417_828_723	TRUE
PAT_1332	1174					76								FACE			SEK	FALSE	TRUE	FALSE	FALSE	FALSE	FALSE	PAT_1332_1174_839	FALSE
PAT_823	1556	FALSE	TRUE	GERMANY	GERMANY	64	TRUE	MALE	TRUE	FALSE	TRUE	TRUE	2	FACE	10	5	BCC	TRUE	TRUE	TRUE	FALSE	TRUE	TRUE	PAT_823_1556_787	TRUE
PAT_14	22	FALSE	TRUE	GERMANY	GERMANY	70	FALSE	MALE	FALSE	TRUE	TRUE	TRUE	2	FACE	10	6	BCC	TRUE	UNK	TRUE	UNK	TRUE	TRUE	PAT_14_22_850	TRUE
PAT_272	420	FALSE	FALSE	POMERANIA	POMERANIA	83	FALSE	FEMALE	FALSE	FALSE	FALSE	FALSE	2	BACK	32	28	BCC	FALSE	FALSE	FALSE	FALSE	FALSE	TRUE	PAT_272_420_10	TRUE
PAT_1274	954					52								FACE			ACK	TRUE	FALSE	FALSE	FALSE	FALSE	FALSE	PAT_1274_954_677	FALSE
PAT_1223	770					35								FACE			NEV	TRUE	TRUE	FALSE	FALSE	FALSE	TRUE	PAT_1223_770_120	FALSE
PAT_1726	3228					45								FOREARM			ACK	TRUE	FALSE	FALSE	FALSE	FALSE	TRUE	PAT_1726_3228_674	FALSE
PAT_73	111	TRUE	FALSE	ITALY	BRAZIL	86	FALSE	FEMALE	FALSE	FALSE	TRUE	TRUE	2	NOSE	13	10	BCC	TRUE	UNK	FALSE	UNK	FALSE	TRUE	PAT_73_111_609	TRUE
PAT_677	1348	FALSE	FALSE	ITALY	ITALY	75	TRUE	MALE	FALSE	TRUE	TRUE	TRUE	2	BACK	9	6	BCC	TRUE	TRUE	FALSE	TRUE	FALSE	TRUE	PAT_677_1348_657	TRUE
PAT_100	393	FALSE	FALSE	POMERANIA	POMERANIA	14	FALSE	MALE	FALSE	TRUE	FALSE	FALSE	1	FACE	7	3	NEV	FALSE	FALSE	FALSE	FALSE	FALSE	FALSE	PAT_100_393_898	TRUE
PAT_1492	1705					63								FOREARM			ACK	TRUE	FALSE	FALSE	FALSE	FALSE	TRUE	PAT_1492_1705_728	FALSE
PAT_720	1362	FALSE	TRUE	GERMANY	GERMANY	54	FALSE	FEMALE	FALSE	TRUE	TRUE	TRUE	2	ARM	11	10	BCC	FALSE	FALSE	FALSE	FALSE	TRUE	TRUE	PAT_720_1362_700	TRUE
PAT_439	859	FALSE	FALSE	GERMANY	GERMANY	66	FALSE	FEMALE	TRUE	TRUE	TRUE	TRUE	4	BACK	5	4	NEV	FALSE	UNK	FALSE	UNK	FALSE	FALSE	PAT_439_859_84	TRUE
PAT_1547	1876					58								FOREARM			ACK	TRUE	FALSE	FALSE	FALSE	FALSE	FALSE	PAT_1547_1876_839	FALSE
PAT_2079	4480					61								THIGH			ACK	TRUE	TRUE	FALSE	FALSE	FALSE	TRUE	PAT_2079_4480_586	FALSE
PAT_876	1665	FALSE	FALSE	ITALY	GERMANY	57	FALSE	FEMALE	TRUE	TRUE	TRUE	FALSE	2	CHEST	9	6	BCC	FALSE	FALSE	FALSE	FALSE	TRUE	TRUE	PAT_876_1665_569	TRUE
PAT_237	363	FALSE	FALSE	POMERANIA	POMERANIA	77	FALSE	MALE	TRUE	FALSE	FALSE	FALSE	2	FACE	20	12	BCC	TRUE	TRUE	FALSE	FALSE	TRUE	FALSE	PAT_237_363_858	TRUE
PAT_388	1592	FALSE	FALSE	ITALY	ITALY	51	FALSE	FEMALE	TRUE	FALSE	FALSE	FALSE	1	CHEST	25	11	BCC	TRUE	TRUE	FALSE	FALSE	TRUE	FALSE	PAT_388_1592_576	TRUE
PAT_58	91	FALSE	TRUE	POMERANIA	POMERANIA	63	FALSE	MALE	FALSE	FALSE	FALSE	FALSE	2	FACE	9	6	BCC	FALSE	TRUE	FALSE	FALSE	FALSE	TRUE	PAT_58_91_845	TRUE
PAT_36	50	FALSE	FALSE	GERMANY	GERMANY	46	TRUE	MALE	FALSE	TRUE	FALSE	FALSE	2	ARM	8	2	ACK	FALSE	UNK	FALSE	FALSE	FALSE	FALSE	PAT_36_50_14	TRUE
PAT_201	306	FALSE	TRUE	POMERANIA	POMERANIA	54	TRUE	MALE	FALSE	TRUE	FALSE	FALSE	3	CHEST	12	10	NEV	FALSE	UNK	FALSE	UNK	FALSE	FALSE	PAT_201_306_781	TRUE
PAT_771	1490	TRUE	TRUE	ITALY	ITALY	69	FALSE	MALE	FALSE	TRUE	TRUE	TRUE	3	FACE	6	6	BCC	TRUE	UNK	FALSE	UNK	TRUE	TRUE	PAT_771_1490_334	TRUE
PAT_84	128	FALSE	FALSE	POMERANIA	POMERANIA	69	FALSE	FEMALE	FALSE	TRUE	FALSE	FALSE	2	FACE	11	7	BCC	TRUE	TRUE	TRUE	FALSE	TRUE	TRUE	PAT_84_128_233	TRUE
PAT_1301	1063					79								ARM			ACK	TRUE	TRUE	FALSE	FALSE	FALSE	FALSE	PAT_1301_1063_739	FALSE
PAT_1401	1374					51								CHEST			NEV	FALSE	TRUE	FALSE	FALSE	FALSE	TRUE	PAT_1401_1374_593	FALSE
PAT_1184	678					59								FACE			SEK	FALSE	TRUE	FALSE	FALSE	FALSE	TRUE	PAT_1184_678_86	FALSE
PAT_478	1829	FALSE	TRUE	POMERANIA	POMERANIA	47	TRUE	MALE	FALSE	FALSE	FALSE	FALSE	2	BACK	16	10	BCC	TRUE	TRUE	FALSE	FALSE	TRUE	TRUE	PAT_478_1829_141	TRUE
PAT_181	280	FALSE	FALSE	UNK	UNK	58	FALSE	MALE	TRUE	FALSE	FALSE	FALSE	4	FOREARM	13	13	SCC	TRUE	UNK	FALSE	UNK	TRUE	TRUE	PAT_181_280_417	TRUE
PAT_364	748	TRUE	FALSE	GERMANY	PORTUGAL	66	FALSE	FEMALE	TRUE	FALSE	FALSE	FALSE	2	FACE	17	8	BCC	TRUE	FALSE	TRUE	FALSE	TRUE	TRUE	PAT_364_748_278	TRUE
PAT_251	382	FALSE	FALSE	ITALY	ITALY	91	FALSE	FEMALE	FALSE	TRUE	FALSE	FALSE	2	FACE	10	8	BCC	TRUE	TRUE	TRUE	FALSE	TRUE	TRUE	PAT_251_382_576	TRUE
PAT_1249	861					73								FOREARM			ACK	FALSE	FALSE	FALSE	FALSE	FALSE	FALSE	PAT_1249_861_810	FALSE
PAT_191	293	TRUE	FALSE	POMERANIA	POMERANIA	85	FALSE	FEMALE	FALSE	TRUE	TRUE	TRUE	2	ARM	15	10	BCC	TRUE	TRUE	TRUE	FALSE	TRUE	TRUE	PAT_191_293_314	TRUE
PAT_573	1090	FALSE	FALSE	POMERANIA	POMERANIA	51	TRUE	FEMALE	TRUE	FALSE	FALSE	FALSE	4	FACE	9	7	BCC	TRUE	TRUE	TRUE	FALSE	FALSE	TRUE	PAT_573_1090_164	TRUE
PAT_1928	3876					37								FOREARM			NEV	FALSE	TRUE	FALSE	TRUE	FALSE	TRUE	PAT_1928_3876_437	FALSE
PAT_1407	1402					81								FOREARM			ACK	TRUE	FALSE	FALSE	FALSE	FALSE	FALSE	PAT_1407_1402_347	FALSE
PAT_834	1572	FALSE	FALSE	GERMANY	GERMANY	81	FALSE	MALE	TRUE	TRUE	TRUE	FALSE	2	FACE	9	8	SCC	FALSE	FALSE	FALSE	FALSE	FALSE	TRUE	PAT_834_1572_430	TRUE
PAT_1310	1097					69								CHEST			SEK	FALSE	TRUE	FALSE	FALSE	FALSE	TRUE	PAT_1310_1097_774	FALSE
PAT_318	677	FALSE	TRUE	POMERANIA	POMERANIA	60	FALSE	FEMALE	TRUE	FALSE	FALSE	FALSE	2	NOSE	5	4	BCC	TRUE	FALSE	FALSE	FALSE	TRUE	FALSE	PAT_318_677_278	TRUE
PAT_46	879	FALSE	FALSE	POMERANIA	POMERANIA	55	FALSE	FEMALE	TRUE	TRUE	TRUE	TRUE	3	CHEST	10	10	BCC	TRUE	TRUE	FALSE	TRUE	FALSE	FALSE	PAT_46_879_386	TRUE
PAT_1411	1415					63								ABDOMEN			SEK	FALSE	FALSE	FALSE	FALSE	FALSE	TRUE	PAT_1411_1415_723	FALSE
PAT_641	3704	FALSE	FALSE	GERMANY		20	FALSE	FEMALE	TRUE	FALSE	TRUE	FALSE	2	ABDOMEN	5	3	NEV	FALSE	FALSE	FALSE	FALSE	FALSE	FALSE	PAT_641_3704_317	FALSE
PAT_242	369	TRUE	TRUE	GERMANY	GERMANY	45	FALSE	FEMALE	TRUE	TRUE	TRUE	TRUE	2	CHEST	12	12	BCC	TRUE	TRUE	FALSE	FALSE	FALSE	TRUE	PAT_242_369_930	TRUE
PAT_13	21	FALSE	FALSE	ITALY	ITALY	54	FALSE	FEMALE	FALSE	TRUE	TRUE	TRUE	1	NOSE	10	8	BCC	TRUE	UNK	TRUE	UNK	TRUE	TRUE	PAT_13_21_350	TRUE
PAT_1495	1708					62								BACK			SEK	TRUE	TRUE	FALSE	FALSE	FALSE	TRUE	PAT_1495_1708_278	FALSE
PAT_248	379	FALSE	FALSE	GERMANY	POMERANIA	42	FALSE	FEMALE	TRUE	TRUE	TRUE	TRUE	2	FOREARM	9	2	BCC	TRUE	TRUE	FALSE	FALSE	FALSE	TRUE	PAT_248_379_695	TRUE
PAT_1345	1223					56								BACK			NEV	FALSE	TRUE	FALSE	FALSE	FALSE	TRUE	PAT_1345_1223_175	FALSE
PAT_392	792	FALSE	TRUE	ITALY	ITALY	48	TRUE	MALE	TRUE	TRUE	FALSE	FALSE	3	FACE	7	5	BCC	TRUE	TRUE	FALSE	TRUE	FALSE	TRUE	PAT_392_792_22	TRUE
PAT_146	217	FALSE	TRUE	BRAZIL	GERMANY	70	TRUE	MALE	TRUE	FALSE	TRUE	TRUE	2	FACE	15	11	BCC	TRUE	UNK	FALSE	UNK	FALSE	FALSE	PAT_146_217_187	TRUE
PAT_1216	760					41								FOREARM			ACK	TRUE	FALSE	FALSE	FALSE	FALSE	FALSE	PAT_1216_760_593	FALSE
PAT_367	753	FALSE	FALSE	POMERANIA	POMERANIA	72	FALSE	FEMALE	TRUE	FALSE	FALSE	TRUE	2	NECK	6	5	SCC	FALSE	UNK	FALSE	UNK	FALSE	FALSE	PAT_367_753_130	TRUE
PAT_570	1084	FALSE	FALSE	POMERANIA	POMERANIA	43	TRUE	MALE	FALSE	FALSE	TRUE	TRUE	2	EAR	7	5	SCC	TRUE	TRUE	FALSE	FALSE	TRUE	TRUE	PAT_570_1084_637	TRUE
PAT_570	1085	FALSE	FALSE	POMERANIA	POMERANIA	43	TRUE	MALE	FALSE	FALSE	TRUE	TRUE	2	FACE	15	13	BCC	TRUE	TRUE	FALSE	FALSE	TRUE	TRUE	PAT_570_1085_344	TRUE
[truncated: 299 more rows]
